# Supplementary material for: Editorial Note: Mathematical modeling of the molecular switch of TNFR1-mediated signaling pathways applying Petri net formalism and in silico knockout analysis
Source: PLoS Comput Biol. 2025 Apr 22;21(4):e1013003. doi: 10.1371/journal.pcbi.1013003 (PMC12013866; doi:10.1371/journal.pcbi.1013003)
Supplement: S2 File — (INV) [file pcbi.1013003.s002.inv]

# reaction_id:name
1:Syn_TNFR1
2:Syn_TNF
3:Syn_TRADD
4:Syn_RIP1
5:Syn_TRAF2
6:Syn_clap
7:Syn_TAB
8:Syn_TAK1
9:Syn_NEMO
10:Syn_IKK
11:Syn_LUBAC
12:Syn_CYLD
13:Syn_NF-kB
14:Syn_FADD
15:Syn_Procasp8
16:Syn_SCF
17:Syn_cFLIPs
18:Syn_RIP3
19:Syn_MLKL
20:Syn_Procasp3
21:Syn_Bid
22:Syn_BAX
23:Syn_SMAC
24:Syn_Cyt_c
25:Syn_Apaf1
26:Syn_Procasp9
27:T1
28:T2
29:T3
30:T4
31:T5
32:T6
33:T42
34:T48
35:diss2
36:T49
37:T43
38:T44
39:deg1
40:T50
41:deg2
42:T53
43:T54
44:T45
45:T47
46:Clla_inhib
47:T46
48:diss3
49:T59
50:T60
51:T62
52:diss5
53:Pc8_inhib
54:RIP1:RIP3_inhib
55:T51
56:T56
57:T55
58:T57
59:T58
60:Necroptosis
61:T52
62:diss4
63:T61
64:T7
65:T8
66:T9
67:T13
68:T12
69:T11
70:T10
71:T14
72:T18
73:T15
74:T16
75:T17
76:T22
77:T37
78:T40
79:T39
80:T38
81:deg4
82:T23
83:T25
84:Syn_IkB
85:T26
86:T27
87:T19
88:T20
89:T21
90:diss1
91:T41
92:T24
93:deg7
94:T30
95:T28
96:T29
97:Syn_A20
98:T31
99:T32
100:Syn_XIAP
101:T33
102:T34
103:Syn_cFLIPL
104:T35
105:T36
106:Syn_BCL-2
107:T63
108:Apoptosis
109:T64
110:CASP3_inhib
111:T65
112:deg3
113:T66
114:T67
115:T69
116:T70
117:T68
118:BAX_inhib
119:T71
120:deg5
121:T76
122:Apo_XIAP_inhib
123:Pc9_inhib
124:T75
125:T72
126:deg6
127:T74
128:T73
129:diss6
130:CI_diss

# em_id:factor*reaction_id; ...
1:1*1;1*2;1*3;1*4;1*14;1*15;1*17;1*18;1*19;1*27;1*28;1*29;1*34;1*35;1*40;1*41;1*42;1*43;1*52;1*56;1*57;1*58;1*59;1*60
2:1*1;1*2;1*3;1*4;1*14;2*15;1*21;2*22;1*23;1*24;1*25;1*26;1*27;1*28;1*29;1*34;2*98;1*35;2*99;1*36;2*100;1*37;1*38;1*39;1*44;1*47;1*111;1*48;1*112;1*113;1*114;1*115;1*116;1*119;1*120;1*123;1*124;1*125
3:1*82;1*84;1*85;1*86;1*76;1*92;1*77;1*93;1*16
4:1*1;1*2;1*3;1*4;1*14;1*15;1*18;1*27;1*28;1*29;1*34;1*35;1*101;1*102;1*103;1*40;1*41;1*42;1*43;1*49;1*50;1*52;1*53;1*54
5:1*1;1*65;1*2;1*66;1*130;1*3;1*67;1*4;1*68;1*5;1*69;1*6;1*70;1*7;1*71;1*8;2*9;1*73;2*10;1*74;1*11;1*75;1*27;1*91;1*28;1*29;1*30;1*31;1*95;1*32;1*96;1*97;1*64
6:1*1;1*2;1*3;1*4;1*5;1*6;1*7;1*8;2*9;2*10;1*11;1*12;1*14;2*15;1*21;2*22;1*23;1*24;1*25;1*26;1*27;1*28;1*29;1*30;1*31;1*32;1*36;1*37;1*38;1*39;1*44;1*47;1*48;1*64;1*65;1*66;1*67;1*68;1*69;1*70;1*71;1*72;1*73;1*74;1*75;1*87;1*88;1*89;1*90;2*98;2*99;2*100;1*111;1*112;1*113;1*114;1*115;1*116;1*119;1*120;1*123;1*124;1*125
7:1*1;1*2;1*3;1*4;1*14;2*15;1*20;1*27;1*28;1*29;1*34;2*98;1*35;2*99;1*36;2*100;1*37;1*38;1*39;1*107;1*44;1*109;1*110;1*47;1*48;1*112
8:1*1;1*2;1*3;1*4;1*5;1*6;1*7;1*8;2*9;2*10;1*11;1*12;1*14;2*15;1*20;1*27;1*28;1*29;1*30;1*31;1*32;1*36;1*37;1*38;1*39;1*44;1*47;1*48;1*64;1*65;1*66;1*67;1*68;1*69;1*70;1*71;1*72;1*73;1*74;1*75;1*87;1*88;1*89;1*90;2*98;2*99;2*100;1*107;1*109;1*110;1*112
9:1*1;1*2;1*3;1*4;1*5;1*6;1*7;1*8;2*9;2*10;1*11;1*12;1*14;2*15;1*21;2*22;1*23;1*24;1*25;1*26;1*27;1*28;1*29;1*30;1*31;1*32;1*40;1*41;1*42;1*43;1*51;1*52;1*63;1*64;1*65;1*66;1*67;1*68;1*69;1*70;1*71;1*72;1*73;1*74;1*75;1*87;1*88;1*89;1*90;2*98;2*99;2*100;1*111;1*112;1*113;1*114;1*115;1*116;1*119;1*120;1*123;1*124;1*125
10:1*81;1*13
11:2*76;2*78;2*79;2*16;2*80;1*81;2*82;1*83;2*84;2*85;2*86;2*92;2*93;1*94
12:1*1;1*2;1*34;1*3;1*35;1*4;1*36;1*37;1*101;1*38;1*102;1*39;1*103;1*45;1*14;1*46;1*15;1*48;1*27;1*28;1*29
13:1*1;1*2;1*34;1*3;1*35;1*4;1*40;1*41;1*18;1*19;1*55;1*27;1*59;1*28;1*60;1*29;1*61;1*62
14:1*1;1*2;1*3;1*4;1*5;1*6;1*7;1*8;2*9;2*10;1*11;1*12;1*14;1*15;1*17;1*18;1*19;1*27;1*28;1*29;1*30;1*31;1*32;1*40;1*41;1*42;1*43;1*52;1*56;1*57;1*58;1*59;1*60;1*64;1*65;1*66;1*67;1*68;1*69;1*70;1*71;1*72;1*73;1*74;1*75;1*87;1*88;1*89;1*90
15:1*1;1*2;1*3;1*4;1*5;1*6;1*7;1*8;2*9;2*10;1*11;1*12;1*14;2*15;1*20;1*27;1*28;1*29;1*30;1*31;1*32;1*40;1*41;1*42;1*43;1*51;1*52;1*63;1*64;1*65;1*66;1*67;1*68;1*69;1*70;1*71;1*72;1*73;1*74;1*75;1*87;1*88;1*89;1*90;2*98;2*99;2*100;1*107;1*109;1*110;1*112
16:1*1;1*2;1*34;1*3;1*35;1*4;1*36;1*37;1*38;1*39;1*107;1*44;1*108;1*14;2*15;1*47;1*48;1*112;1*20;1*27;1*28;1*29
17:1*1;1*2;1*3;1*4;1*5;1*6;1*7;1*8;2*9;2*10;1*11;1*12;1*14;1*15;1*18;1*27;1*28;1*29;1*30;1*31;1*32;1*40;1*41;1*42;1*43;1*49;1*50;1*52;1*53;1*54;1*64;1*65;1*66;1*67;1*68;1*69;1*70;1*71;1*72;1*73;1*74;1*75;1*87;1*88;1*89;1*90;1*101;1*102;1*103
18:1*1;1*65;1*2;1*66;1*3;1*67;1*4;1*68;1*5;1*69;1*6;1*70;1*7;1*71;1*8;1*72;2*9;1*73;2*10;1*74;1*11;1*75;1*12;1*14;2*15;1*20;1*87;1*88;1*89;1*90;1*27;1*28;1*29;1*30;1*31;1*32;1*36;1*37;1*38;1*39;1*107;1*44;1*108;1*47;1*48;1*112;1*64
19:1*1;1*33;1*2;1*3;1*35;1*37;1*101;1*38;1*102;1*103;1*45;1*14;1*46;1*15;1*48;1*27;1*28
20:1*1;1*65;1*2;1*66;1*3;1*67;1*4;1*68;1*5;1*69;1*6;1*70;1*7;1*71;1*8;1*72;2*9;1*73;2*10;1*74;1*11;1*75;1*12;1*14;2*15;1*20;1*87;1*88;1*89;1*90;1*27;1*28;1*29;1*30;1*31;1*32;1*40;1*41;1*42;1*43;1*107;1*108;1*112;1*51;1*52;1*63;1*64
21:1*1;1*2;1*3;1*14;2*15;1*21;2*22;1*23;1*24;1*25;1*26;1*27;1*28;1*33;2*98;1*35;2*99;2*100;1*37;1*38;1*44;1*47;1*111;1*48;1*112;1*113;1*114;1*115;1*116;1*119;1*120;1*123;1*124;1*125
22:1*1;1*33;1*2;2*98;1*3;1*35;2*99;2*100;1*37;1*38;1*107;1*44;1*109;1*14;1*110;2*15;1*47;1*48;1*112;1*20;1*27;1*28
23:1*1;1*33;1*2;1*3;1*35;1*37;1*38;1*107;1*44;1*108;1*14;2*15;1*47;1*48;1*112;1*20;1*27;1*28
24:1*1;1*65;1*2;1*66;1*3;1*67;1*4;1*68;1*5;1*69;1*6;1*70;1*7;1*71;1*8;1*72;2*9;1*73;2*10;1*74;1*11;1*75;1*12;1*18;1*19;1*87;1*88;1*89;1*90;1*27;1*28;1*29;1*30;1*31;1*32;1*40;1*41;1*55;1*59;1*60;1*61;1*62;1*64
25:1*1;1*65;1*2;1*66;1*3;1*67;1*4;1*68;1*5;1*69;1*6;1*70;1*7;1*71;1*8;1*72;2*9;1*73;2*10;1*74;1*11;1*75;1*12;1*14;1*15;1*87;1*88;1*89;1*90;1*27;1*28;1*29;1*30;1*31;1*32;1*36;1*37;1*101;1*38;1*102;1*39;1*103;1*45;1*46;1*48;1*64
26:1*1;1*129;1*2;1*3;1*4;1*14;2*15;1*20;1*21;2*22;1*23;1*24;1*25;2*26;1*27;1*28;1*29;1*34;1*35;1*40;1*41;1*42;1*43;1*108;1*111;1*112;1*113;1*114;1*51;1*115;1*52;1*116;1*119;1*120;1*125;1*126;1*63;1*127;1*128
27:1*1;1*129;1*2;1*3;1*14;2*15;1*20;1*21;2*22;1*23;1*24;1*25;2*26;1*27;1*28;1*33;1*35;1*37;1*38;1*44;1*108;1*47;1*111;1*48;1*112;1*113;1*114;1*115;1*116;1*119;1*120;1*125;1*126;1*127;1*128
28:1*1;1*129;1*2;1*3;1*4;1*5;1*6;1*7;1*8;2*9;2*10;1*11;1*12;1*14;2*15;1*20;1*21;2*22;1*23;1*24;1*25;2*26;1*27;1*28;1*29;1*30;1*31;1*32;1*40;1*41;1*42;1*43;1*51;1*52;1*63;1*64;1*65;1*66;1*67;1*68;1*69;1*70;1*71;1*72;1*73;1*74;1*75;1*87;1*88;1*89;1*90;1*108;1*111;1*112;1*113;1*114;1*115;1*116;1*119;1*120;1*125;1*126;1*127;1*128
29:1*1;1*129;1*2;1*3;1*4;1*5;1*6;1*7;1*8;2*9;2*10;1*11;1*12;1*14;2*15;1*20;1*21;2*22;1*23;1*24;1*25;2*26;1*27;1*28;1*29;1*30;1*31;1*32;1*36;1*37;1*38;1*39;1*44;1*47;1*48;1*64;1*65;1*66;1*67;1*68;1*69;1*70;1*71;1*72;1*73;1*74;1*75;1*87;1*88;1*89;1*90;1*108;1*111;1*112;1*113;1*114;1*115;1*116;1*119;1*120;1*125;1*126;1*127;1*128
30:1*1;1*129;1*2;1*3;1*4;1*14;2*15;1*20;1*21;2*22;1*23;1*24;1*25;2*26;1*27;1*28;1*29;1*34;1*35;1*36;1*37;1*38;1*39;1*44;1*108;1*47;1*111;1*48;1*112;1*113;1*114;1*115;1*116;1*119;1*120;1*125;1*126;1*127;1*128
31:1*1;1*129;1*2;1*3;1*4;1*14;2*15;1*20;1*21;2*22;1*23;1*24;1*25;2*26;1*27;1*28;1*29;1*34;2*98;1*35;2*99;2*100;1*40;1*41;1*42;1*43;1*109;1*110;1*111;1*112;1*113;1*114;1*51;1*115;1*52;1*116;1*119;1*120;1*125;1*126;1*63;1*127;1*128
32:1*1;1*2;1*3;1*4;1*14;2*15;1*21;2*22;1*23;1*24;1*25;1*26;1*27;1*28;1*29;1*34;2*98;1*35;2*99;2*100;1*40;1*41;1*42;1*43;1*111;1*112;1*113;1*114;1*51;1*115;1*52;1*116;1*119;1*121;1*122;1*124;1*125;1*63
33:1*1;1*2;1*3;1*4;1*14;2*15;1*21;1*22;1*27;1*28;1*29;1*34;1*35;1*40;1*104;1*41;1*105;1*42;1*106;1*43;1*111;1*112;1*113;1*114;1*51;1*52;1*117;1*118;1*63
34:1*1;1*2;1*34;1*3;1*35;1*4;1*40;1*41;1*42;1*43;1*107;1*108;1*14;2*15;1*112;1*51;1*20;1*52;1*27;1*28;1*29;1*63
35:1*1;1*2;1*3;1*4;1*14;2*15;1*20;1*27;1*28;1*29;1*34;2*98;1*35;2*99;2*100;1*40;1*41;1*42;1*43;1*107;1*109;1*110;1*112;1*51;1*52;1*63
36:1*1;1*2;1*3;1*4;1*14;2*15;1*21;2*22;1*23;1*24;1*25;1*26;1*27;1*28;1*29;1*34;2*98;1*35;2*99;2*100;1*40;1*41;1*42;1*43;1*111;1*112;1*113;1*114;1*51;1*115;1*52;1*116;1*119;1*120;1*123;1*124;1*125;1*63
37:1*1;1*129;1*2;1*3;1*14;2*15;1*20;1*21;2*22;1*23;1*24;1*25;2*26;1*27;1*28;1*33;2*98;1*35;2*99;2*100;1*37;1*38;1*44;1*109;1*110;1*47;1*111;1*48;1*112;1*113;1*114;1*115;1*116;1*119;1*120;1*125;1*126;1*127;1*128
38:1*1;1*129;1*2;1*3;1*4;1*5;1*6;1*7;1*8;2*9;2*10;1*11;1*12;1*14;2*15;1*20;1*21;2*22;1*23;1*24;1*25;2*26;1*27;1*28;1*29;1*30;1*31;1*32;1*40;1*41;1*42;1*43;1*51;1*52;1*63;1*64;1*65;1*66;1*67;1*68;1*69;1*70;1*71;1*72;1*73;1*74;1*75;1*87;1*88;1*89;1*90;2*98;2*99;2*100;1*109;1*110;1*111;1*112;1*113;1*114;1*115;1*116;1*119;1*120;1*125;1*126;1*127;1*128
39:1*1;1*129;1*2;1*3;1*4;1*5;1*6;1*7;1*8;2*9;2*10;1*11;1*12;1*14;2*15;1*20;1*21;2*22;1*23;1*24;1*25;2*26;1*27;1*28;1*29;1*30;1*31;1*32;1*36;1*37;1*38;1*39;1*44;1*47;1*48;1*64;1*65;1*66;1*67;1*68;1*69;1*70;1*71;1*72;1*73;1*74;1*75;1*87;1*88;1*89;1*90;2*98;2*99;2*100;1*109;1*110;1*111;1*112;1*113;1*114;1*115;1*116;1*119;1*120;1*125;1*126;1*127;1*128
40:1*1;1*129;1*2;1*3;1*4;1*14;2*15;1*20;1*21;2*22;1*23;1*24;1*25;2*26;1*27;1*28;1*29;1*34;2*98;1*35;2*99;1*36;2*100;1*37;1*38;1*39;1*44;1*109;1*110;1*47;1*111;1*48;1*112;1*113;1*114;1*115;1*116;1*119;1*120;1*125;1*126;1*127;1*128
41:1*1;1*2;1*3;1*14;2*15;1*21;2*22;1*23;1*24;1*25;1*26;1*27;1*28;1*33;2*98;1*35;2*99;2*100;1*37;1*38;1*44;1*47;1*111;1*48;1*112;1*113;1*114;1*115;1*116;1*119;1*121;1*122;1*124;1*125
42:1*1;1*2;1*3;1*4;1*5;1*6;1*7;1*8;2*9;2*10;1*11;1*12;1*14;2*15;1*21;2*22;1*23;1*24;1*25;1*26;1*27;1*28;1*29;1*30;1*31;1*32;1*40;1*41;1*42;1*43;1*51;1*52;1*63;1*64;1*65;1*66;1*67;1*68;1*69;1*70;1*71;1*72;1*73;1*74;1*75;1*87;1*88;1*89;1*90;2*98;2*99;2*100;1*111;1*112;1*113;1*114;1*115;1*116;1*119;1*121;1*122;1*124;1*125
43:1*1;1*2;1*3;1*4;1*5;1*6;1*7;1*8;2*9;2*10;1*11;1*12;1*14;2*15;1*21;2*22;1*23;1*24;1*25;1*26;1*27;1*28;1*29;1*30;1*31;1*32;1*36;1*37;1*38;1*39;1*44;1*47;1*48;1*64;1*65;1*66;1*67;1*68;1*69;1*70;1*71;1*72;1*73;1*74;1*75;1*87;1*88;1*89;1*90;2*98;2*99;2*100;1*111;1*112;1*113;1*114;1*115;1*116;1*119;1*121;1*122;1*124;1*125
44:1*1;1*2;1*3;1*4;1*14;2*15;1*21;2*22;1*23;1*24;1*25;1*26;1*27;1*28;1*29;1*34;2*98;1*35;2*99;1*36;2*100;1*37;1*38;1*39;1*44;1*47;1*111;1*48;1*112;1*113;1*114;1*115;1*116;1*119;1*121;1*122;1*124;1*125
45:1*1;1*2;1*3;1*14;2*15;1*21;1*22;1*27;1*28;1*33;1*35;1*37;1*38;1*104;1*105;1*106;1*44;1*47;1*111;1*48;1*112;1*113;1*114;1*117;1*118
46:1*1;1*2;1*3;1*4;1*5;1*6;1*7;1*8;2*9;2*10;1*11;1*12;1*14;2*15;1*21;1*22;1*27;1*28;1*29;1*30;1*31;1*32;1*40;1*41;1*42;1*43;1*51;1*52;1*63;1*64;1*65;1*66;1*67;1*68;1*69;1*70;1*71;1*72;1*73;1*74;1*75;1*87;1*88;1*89;1*90;1*104;1*105;1*106;1*111;1*112;1*113;1*114;1*117;1*118
47:1*1;1*2;1*3;1*4;1*5;1*6;1*7;1*8;2*9;2*10;1*11;1*12;1*14;2*15;1*21;1*22;1*27;1*28;1*29;1*30;1*31;1*32;1*36;1*37;1*38;1*39;1*44;1*47;1*48;1*64;1*65;1*66;1*67;1*68;1*69;1*70;1*71;1*72;1*73;1*74;1*75;1*87;1*88;1*89;1*90;1*104;1*105;1*106;1*111;1*112;1*113;1*114;1*117;1*118
48:1*1;1*2;1*3;1*4;1*14;2*15;1*21;1*22;1*27;1*28;1*29;1*34;1*35;1*36;1*37;1*38;1*39;1*104;1*105;1*106;1*44;1*47;1*111;1*48;1*112;1*113;1*114;1*117;1*118
