# Supplementary material for: Editorial Note: Mathematical modeling of the molecular switch of TNFR1-mediated signaling pathways applying Petri net formalism and in silico knockout analysis
Source: PLoS Comput Biol. 2025 Apr 22;21(4):e1013003. doi: 10.1371/journal.pcbi.1013003 (PMC12013866; doi:10.1371/journal.pcbi.1013003)
Supplement: S3 File — (INV) [file pcbi.1013003.s003.inv]

# species_id:name
1:TNFR1
2:NF-kB_n
3:TNF
4:TRADD
5:RIP1
6:TRAF2
7:clap
8:TAB
9:TAK1
10:Nemo
11:IKK
12:LUBAC
13:CYLD
14:NF-kB
15:Procasp9
16:Procasp8
17:SCF
18:cFLIPs
19:Procasp3
20:Bid
21:BAX
22:SMAC_mito
23:Cyt_c_mito
24:Apaf1
25:TNFR1:TNF
26:T:T:TRADD
27:T:T:T:RIP
28:T:T:T:R:TRAF2
29:T:T:T:R:T:cIAP
30:T:T:T:R:T:c_K63ub
31:TRADD_c
32:T:T_diss
33:TRADD:RIP1
34:RIP_diss
35:TRADD_diss
36:T:FADD
37:RIP1_c
38:FADD
39:CIIa
40:cFLIPL
41:CIIa:cFLIPL
42:CIIa:Pc8_2
43:CIIa_diss
44:CASP8
45:R:FADD
46:CIIb
47:CIIb:cFLIPL
48:CIIb:Pc8_2
49:CIIb_diss
50:Pc8:cFLIPL
51:RIP1:RIP3_cl
52:RIP3
53:RIP1:RIP3
54:CIIb:cFLIPs
55:CASP8_diss
56:CIIb:cFs:RIP3
57:MLKL_PM
58:MLKL_p
59:R:R_diss
60:MLKL
61:K63ub:TAB
62:TAB_K63ub
63:TAB:TAK_K63ub
64:K63ub:NEMO
65:NEMO_K63ub
66:NEMO:IKK_K63ub
67:K63ub:LUBAC
68:NEMO:IKK_M1ub
69:NEMO_M1ub
70:K36ub:LUBAC:M1ub:NEMO
71:CI
72:NF-kB:IkB
73:CI:N:I
74:NF-kB:IkB_n
75:IkB_n
76:NF-kB_n2
77:IkB
78:IkB_g
79:NF-kB_n:IkB_g
80:IkB_mRNA
81:K63ub:L:CYLD
82:LUBAC_K63ub:CYLD
83:CI:CYLD
84:CI_diss
85:CI:A20
86:A20
87:IkB_p
88:IkB_K48ub
89:NF-kB_n2:XIAP_g
90:XIAP_g
91:A20_g
92:NF-kB_n:A20_g
93:A20_mRNA
94:XIAP_mRNA
95:XIAP
96:cFLIPL_mRNA
97:BCL-2_mRNA
98:NF-kB_n2:BCL-2_g
99:NF-kB_n2:cFLIP_g
100:cFLIP_g
101:BCL-2_g
102:BCL-2
103:CASP3
104:XIAP:CASP3
105:tBid
106:tBid_MOM
107:tBid:BAX
108:tBid:BAX_2
109:BCL-2:BAX
110:BAX:BAX_pore
111:SMAC
112:SMAC:XIAP:Pc9
113:Cyt_c
114:XIAP:Pc9
115:CASP9_diss
116:CASP9
117:Apoptosome_diss
118:Apoptosome

# pinvariant_id:factor*species_id; ...
1:1*89;1*90
2:1*78;1*79
3:1*91;1*92
4:1*101;1*98
5:1*99;1*100
