# Supplementary material for: Editorial Note: Mathematical modeling of the molecular switch of TNFR1-mediated signaling pathways applying Petri net formalism and in silico knockout analysis
Source: PLoS Comput Biol. 2025 Apr 22;21(4):e1013003. doi: 10.1371/journal.pcbi.1013003 (PMC12013866; doi:10.1371/journal.pcbi.1013003)
Supplement: S4 File — (INV) [file pcbi.1013003.s004.inv]

# reaction_id:name
1:Syn_TNFR1
2:Syn_TNF
3:Syn_TRADD
4:Syn_RIP1
5:Syn_TRAF2
6:Syn_clap
7:Syn_TAB
8:Syn_TAK1
9:Syn_NEMO
10:Syn_IKK
11:Syn_LUBAC
12:Syn_CYLD
13:Syn_NF-kB
14:Syn_FADD
15:Syn_Procasp8
16:Syn_SCF
17:Syn_cFLIPs
18:Syn_RIP3
19:Syn_MLKL
20:Syn_Procasp3
21:Syn_Bid
22:Syn_BAX
23:Syn_SMAC
24:Syn_Cyt_c
25:Syn_Apaf1
26:Syn_Procasp9
27:T1
28:T2
29:T3
30:T4
31:T5
32:T6
33:T42
34:T48
35:diss2
36:T49
37:T43
38:T44
39:deg1
40:T50
41:deg2
42:T53
43:T54
44:T45
45:T47
46:Clla_inhib
47:T46
48:diss3
49:T59
50:T60
51:T62
52:diss5
53:Pc8_inhib
54:RIP1:RIP3_inhib
55:T51
56:T56
57:T55
58:T57
59:T58
60:Necroptosis
61:T52
62:diss4
63:T61
64:T7
65:T8
66:T9
67:T13
68:T12
69:T11
70:T10
71:T14
72:T18
73:T15
74:T16
75:T17
76:T22
77:T37
78:T40
79:T39
80:T38
81:deg4
82:T23
83:T25
84:Syn_IkB
85:T26
86:T27
87:T19
88:T20
89:T21
90:diss1
91:T41
92:T24
93:deg7
94:T30
95:T28
96:T29
97:Syn_A20
98:T31
99:T32
100:Syn_XIAP
101:T33
102:T34
103:Syn_cFLIPL
104:T35
105:T36
106:Syn_BCL-2
107:T63
108:Apoptosis
109:T64
110:CASP3_inhib
111:T65
112:deg3
113:T66
114:T67
115:T69
116:T70
117:T68
118:BAX_inhib
119:T71
120:deg5
121:T76
122:Apo_XIAP_inhib
123:Pc9_inhib
124:T75
125:T72
126:deg6
127:T74
128:T73
129:diss6
130:CI_diss

# em_id:factor*reaction_id; ...
1:1*1;1*2;1*3;1*4;1*14;1*15;1*17;1*18;1*19;1*27;1*28;1*29;1*34;1*35;1*40;1*41;1*42;1*43;1*52;1*56;1*57;1*58;1*59;1*60
2:1*1;1*65;1*2;1*66;1*130;1*3;1*67;1*4;1*68;1*5;1*69;1*6;1*70;1*7;1*71;1*8;2*9;1*73;2*10;1*74;1*11;1*75;2*76;2*78;2*79;2*16;2*80;1*81;2*82;1*83;2*84;2*85;2*86;1*27;1*91;1*28;2*92;1*29;2*93;1*30;1*94;1*31;1*95;1*32;1*96;1*97;1*64
3:2*1;1*129;2*2;2*3;1*4;1*5;1*6;1*7;1*8;2*9;2*10;1*11;1*12;2*14;4*15;2*16;1*20;2*21;3*22;1*23;1*24;1*25;2*26;2*27;2*28;1*29;1*30;1*31;1*32;1*33;1*35;1*36;2*37;2*38;1*39;2*44;2*47;2*48;1*64;1*65;1*66;1*67;1*68;1*69;1*70;1*71;1*72;1*73;1*74;1*75;2*76;2*78;2*79;2*80;1*81;2*82;1*83;2*84;2*85;2*86;1*87;1*88;1*89;1*90;2*92;2*93;1*94;1*104;1*105;1*106;1*108;2*111;2*112;2*113;2*114;1*115;1*116;1*117;1*118;1*119;1*120;1*125;1*126;1*127;1*128
4:1*1;1*2;1*3;1*4;1*5;1*6;1*7;1*8;2*9;2*10;1*11;1*12;1*14;2*15;2*16;1*21;2*22;1*23;1*24;1*25;1*26;1*27;1*28;1*29;1*30;1*31;1*32;1*36;1*37;1*38;1*39;1*44;1*47;1*48;1*64;1*65;1*66;1*67;1*68;1*69;1*70;1*71;1*72;1*73;1*74;1*75;2*76;2*78;2*79;2*80;1*81;2*82;1*83;2*84;2*85;2*86;1*87;1*88;1*89;1*90;2*92;2*93;1*94;2*98;2*99;2*100;1*111;1*112;1*113;1*114;1*115;1*116;1*119;1*120;1*123;1*124;1*125
5:2*1;2*2;2*3;1*4;1*5;1*6;1*7;1*8;2*9;2*10;1*11;1*12;2*14;4*15;2*16;2*21;3*22;1*23;1*24;1*25;1*26;2*27;2*28;1*29;1*30;1*31;1*32;1*33;1*35;1*36;2*37;2*38;1*39;2*44;2*47;2*48;1*64;1*65;1*66;1*67;1*68;1*69;1*70;1*71;1*72;1*73;1*74;1*75;2*76;2*78;2*79;2*80;1*81;2*82;1*83;2*84;2*85;2*86;1*87;1*88;1*89;1*90;2*92;2*93;1*94;2*98;2*99;2*100;1*104;1*105;1*106;2*111;2*112;2*113;2*114;1*115;1*116;1*117;1*118;1*119;1*120;1*123;1*124;1*125
6:1*1;1*2;1*3;1*4;1*5;1*6;1*7;1*8;2*9;2*10;1*11;1*12;1*14;2*15;2*16;1*20;1*27;1*28;1*29;1*30;1*31;1*32;1*36;1*37;1*38;1*39;1*44;1*47;1*48;1*64;1*65;1*66;1*67;1*68;1*69;1*70;1*71;1*72;1*73;1*74;1*75;2*76;2*78;2*79;2*80;1*81;2*82;1*83;2*84;2*85;2*86;1*87;1*88;1*89;1*90;2*92;2*93;1*94;2*98;2*99;2*100;1*107;1*109;1*110;1*112
7:1*1;1*2;1*3;1*4;1*5;1*6;1*7;1*8;2*9;2*10;1*11;1*12;1*14;2*15;2*16;1*21;2*22;1*23;1*24;1*25;1*26;1*27;1*28;1*29;1*30;1*31;1*32;1*40;1*41;1*42;1*43;1*51;1*52;1*63;1*64;1*65;1*66;1*67;1*68;1*69;1*70;1*71;1*72;1*73;1*74;1*75;2*76;2*78;2*79;2*80;1*81;2*82;1*83;2*84;2*85;2*86;1*87;1*88;1*89;1*90;2*92;2*93;1*94;2*98;2*99;2*100;1*111;1*112;1*113;1*114;1*115;1*116;1*119;1*120;1*123;1*124;1*125
8:2*1;2*2;2*3;1*4;1*5;1*6;1*7;1*8;2*9;2*10;1*11;1*12;2*14;4*15;2*16;2*21;3*22;1*23;1*24;1*25;1*26;2*27;2*28;1*29;1*30;1*31;1*32;1*33;1*35;1*37;1*38;1*40;1*41;1*42;1*43;1*44;1*47;1*48;1*51;1*52;1*63;1*64;1*65;1*66;1*67;1*68;1*69;1*70;1*71;1*72;1*73;1*74;1*75;2*76;2*78;2*79;2*80;1*81;2*82;1*83;2*84;2*85;2*86;1*87;1*88;1*89;1*90;2*92;2*93;1*94;2*98;2*99;2*100;1*104;1*105;1*106;2*111;2*112;2*113;2*114;1*115;1*116;1*117;1*118;1*119;1*120;1*123;1*124;1*125
9:2*1;1*129;2*2;2*3;2*4;1*5;1*6;1*7;1*8;2*9;2*10;1*11;1*12;2*14;4*15;2*16;1*20;2*21;4*22;2*23;2*24;2*25;3*26;2*27;2*28;2*29;1*30;1*31;1*32;1*34;1*35;2*36;2*37;2*38;2*39;2*44;2*47;2*48;1*64;1*65;1*66;1*67;1*68;1*69;1*70;1*71;1*72;1*73;1*74;1*75;2*76;2*78;2*79;2*80;1*81;2*82;1*83;2*84;2*85;2*86;1*87;1*88;1*89;1*90;2*92;2*93;1*94;2*98;2*99;2*100;1*108;2*111;2*112;2*113;2*114;2*115;2*116;2*119;1*120;1*121;1*122;1*124;2*125;1*126;1*127;1*128
10:1*81;1*13
11:2*1;1*129;2*2;2*3;1*4;1*5;1*6;1*7;1*8;2*9;2*10;1*11;1*12;2*14;4*15;2*16;1*20;2*21;4*22;2*23;2*24;2*25;3*26;2*27;2*28;1*29;1*30;1*31;1*32;1*33;1*35;1*36;2*37;2*38;1*39;2*44;2*47;2*48;1*64;1*65;1*66;1*67;1*68;1*69;1*70;1*71;1*72;1*73;1*74;1*75;2*76;2*78;2*79;2*80;1*81;2*82;1*83;2*84;2*85;2*86;1*87;1*88;1*89;1*90;2*92;2*93;1*94;2*98;2*99;2*100;1*108;2*111;2*112;2*113;2*114;2*115;2*116;2*119;1*120;1*121;1*122;1*124;2*125;1*126;1*127;1*128
12:2*1;2*2;2*3;1*4;1*5;1*6;1*7;1*8;2*9;2*10;1*11;1*12;2*14;4*15;2*16;2*21;4*22;2*23;2*24;2*25;2*26;2*27;2*28;1*29;1*30;1*31;1*32;1*33;1*35;1*36;2*37;2*38;1*39;2*44;2*47;2*48;1*64;1*65;1*66;1*67;1*68;1*69;1*70;1*71;1*72;1*73;1*74;1*75;2*76;2*78;2*79;2*80;1*81;2*82;1*83;2*84;2*85;2*86;1*87;1*88;1*89;1*90;2*92;2*93;1*94;4*98;4*99;4*100;2*111;2*112;2*113;2*114;2*115;2*116;2*119;1*120;1*121;1*122;1*123;2*124;2*125
13:1*1;1*2;1*34;1*3;1*35;1*4;1*40;1*41;1*18;1*19;1*55;1*27;1*59;1*28;1*60;1*29;1*61;1*62
14:1*1;1*2;1*3;1*4;1*5;1*6;1*7;1*8;2*9;2*10;1*11;1*12;1*14;1*15;1*17;1*18;1*19;1*27;1*28;1*29;1*30;1*31;1*32;1*40;1*41;1*42;1*43;1*52;1*56;1*57;1*58;1*59;1*60;1*64;1*65;1*66;1*67;1*68;1*69;1*70;1*71;1*72;1*73;1*74;1*75;1*87;1*88;1*89;1*90
15:2*1;2*2;2*3;1*4;1*5;1*6;1*7;1*8;2*9;2*10;1*11;1*12;2*14;4*15;2*16;2*21;4*22;2*23;2*24;2*25;2*26;2*27;2*28;1*29;1*30;1*31;1*32;1*33;1*35;1*37;1*38;1*40;1*41;1*42;1*43;1*44;1*47;1*48;1*51;1*52;1*63;1*64;1*65;1*66;1*67;1*68;1*69;1*70;1*71;1*72;1*73;1*74;1*75;2*76;2*78;2*79;2*80;1*81;2*82;1*83;2*84;2*85;2*86;1*87;1*88;1*89;1*90;2*92;2*93;1*94;4*98;4*99;4*100;2*111;2*112;2*113;2*114;2*115;2*116;2*119;1*120;1*121;1*122;1*123;2*124;2*125
16:1*1;1*2;1*34;1*3;1*35;1*4;1*36;1*37;1*38;1*39;1*107;1*44;1*108;1*14;2*15;1*47;1*48;1*112;1*20;1*27;1*28;1*29
17:2*1;2*129;2*2;2*3;2*4;1*5;1*6;1*7;1*8;2*9;2*10;1*11;1*12;2*14;4*15;2*16;2*20;2*21;4*22;2*23;2*24;2*25;4*26;2*27;2*28;2*29;1*30;1*31;1*32;1*34;1*35;2*36;2*37;2*38;2*39;2*44;2*47;2*48;1*64;1*65;1*66;1*67;1*68;1*69;1*70;1*71;1*72;1*73;1*74;1*75;2*76;2*78;2*79;2*80;1*81;2*82;1*83;2*84;2*85;2*86;1*87;1*88;1*89;1*90;2*92;2*93;1*94;2*98;2*99;2*100;1*108;1*109;1*110;2*111;2*112;2*113;2*114;2*115;2*116;2*119;2*120;2*125;2*126;2*127;2*128
18:1*1;1*65;1*2;1*66;1*3;1*67;1*4;1*68;1*5;1*69;1*6;1*70;1*7;1*71;1*8;1*72;2*9;1*73;2*10;1*74;1*11;1*75;1*12;1*14;2*15;1*20;1*87;1*88;1*89;1*90;1*27;1*28;1*29;1*30;1*31;1*32;1*36;1*37;1*38;1*39;1*107;1*44;1*108;1*47;1*48;1*112;1*64
19:2*1;2*129;2*2;2*3;1*4;1*5;1*6;1*7;1*8;2*9;2*10;1*11;1*12;2*14;4*15;2*16;2*20;2*21;4*22;2*23;2*24;2*25;4*26;2*27;2*28;1*29;1*30;1*31;1*32;1*33;1*35;1*36;2*37;2*38;1*39;2*44;2*47;2*48;1*64;1*65;1*66;1*67;1*68;1*69;1*70;1*71;1*72;1*73;1*74;1*75;2*76;2*78;2*79;2*80;1*81;2*82;1*83;2*84;2*85;2*86;1*87;1*88;1*89;1*90;2*92;2*93;1*94;2*98;2*99;2*100;1*108;1*109;1*110;2*111;2*112;2*113;2*114;2*115;2*116;2*119;2*120;2*125;2*126;2*127;2*128
20:1*1;1*65;1*2;1*66;1*3;1*67;1*4;1*68;1*5;1*69;1*6;1*70;1*7;1*71;1*8;1*72;2*9;1*73;2*10;1*74;1*11;1*75;1*12;1*14;2*15;1*20;1*87;1*88;1*89;1*90;1*27;1*28;1*29;1*30;1*31;1*32;1*40;1*41;1*42;1*43;1*107;1*108;1*112;1*51;1*52;1*63;1*64
21:2*1;1*129;2*2;2*3;1*4;1*5;1*6;1*7;1*8;2*9;2*10;1*11;1*12;2*14;4*15;2*16;1*20;2*21;4*22;2*23;2*24;2*25;3*26;2*27;2*28;1*29;1*30;1*31;1*32;1*33;1*35;1*36;2*37;2*38;1*39;2*44;2*47;2*48;1*64;1*65;1*66;1*67;1*68;1*69;1*70;1*71;1*72;1*73;1*74;1*75;2*76;2*78;2*79;2*80;1*81;2*82;1*83;2*84;2*85;2*86;1*87;1*88;1*89;1*90;2*92;2*93;1*94;4*98;4*99;4*100;1*109;1*110;2*111;2*112;2*113;2*114;2*115;2*116;2*119;2*120;1*123;1*124;2*125;1*126;1*127;1*128
22:2*1;1*129;2*2;2*3;1*4;1*5;1*6;1*7;1*8;2*9;2*10;1*11;1*12;2*14;4*15;2*16;1*20;2*21;4*22;2*23;2*24;2*25;3*26;2*27;2*28;1*29;1*30;1*31;1*32;1*33;1*35;1*37;1*38;1*40;1*41;1*42;1*43;1*44;1*47;1*48;1*51;1*52;1*63;1*64;1*65;1*66;1*67;1*68;1*69;1*70;1*71;1*72;1*73;1*74;1*75;2*76;2*78;2*79;2*80;1*81;2*82;1*83;2*84;2*85;2*86;1*87;1*88;1*89;1*90;2*92;2*93;1*94;4*98;4*99;4*100;1*109;1*110;2*111;2*112;2*113;2*114;2*115;2*116;2*119;2*120;1*123;1*124;2*125;1*126;1*127;1*128
23:1*1;1*33;1*2;1*3;1*35;1*37;1*38;1*107;1*44;1*108;1*14;2*15;1*47;1*48;1*112;1*20;1*27;1*28
24:1*1;1*65;1*2;1*66;1*3;1*67;1*4;1*68;1*5;1*69;1*6;1*70;1*7;1*71;1*8;1*72;2*9;1*73;2*10;1*74;1*11;1*75;1*12;1*18;1*19;1*87;1*88;1*89;1*90;1*27;1*28;1*29;1*30;1*31;1*32;1*40;1*41;1*55;1*59;1*60;1*61;1*62;1*64
25:2*1;1*129;2*2;2*3;2*4;1*5;1*6;1*7;1*8;2*9;2*10;1*11;1*12;2*14;4*15;2*16;1*20;2*21;4*22;2*23;2*24;2*25;3*26;2*27;2*28;2*29;1*30;1*31;1*32;1*34;1*35;1*36;1*37;1*38;1*39;1*40;1*41;1*42;1*43;1*44;1*47;1*48;1*51;1*52;1*63;1*64;1*65;1*66;1*67;1*68;1*69;1*70;1*71;1*72;1*73;1*74;1*75;2*76;2*78;2*79;2*80;1*81;2*82;1*83;2*84;2*85;2*86;1*87;1*88;1*89;1*90;2*92;2*93;1*94;2*98;2*99;2*100;1*108;2*111;2*112;2*113;2*114;2*115;2*116;2*119;2*120;1*123;1*124;2*125;1*126;1*127;1*128
26:1*1;1*129;1*2;1*3;1*4;1*14;2*15;1*20;1*21;2*22;1*23;1*24;1*25;2*26;1*27;1*28;1*29;1*34;1*35;1*40;1*41;1*42;1*43;1*108;1*111;1*112;1*113;1*114;1*51;1*115;1*52;1*116;1*119;1*120;1*125;1*126;1*63;1*127;1*128
27:1*1;1*129;1*2;1*3;1*14;2*15;1*20;1*21;2*22;1*23;1*24;1*25;2*26;1*27;1*28;1*33;1*35;1*37;1*38;1*44;1*108;1*47;1*111;1*48;1*112;1*113;1*114;1*115;1*116;1*119;1*120;1*125;1*126;1*127;1*128
28:1*1;1*129;1*2;1*3;1*4;1*5;1*6;1*7;1*8;2*9;2*10;1*11;1*12;1*14;2*15;1*20;1*21;2*22;1*23;1*24;1*25;2*26;1*27;1*28;1*29;1*30;1*31;1*32;1*40;1*41;1*42;1*43;1*51;1*52;1*63;1*64;1*65;1*66;1*67;1*68;1*69;1*70;1*71;1*72;1*73;1*74;1*75;1*87;1*88;1*89;1*90;1*108;1*111;1*112;1*113;1*114;1*115;1*116;1*119;1*120;1*125;1*126;1*127;1*128
29:1*1;1*129;1*2;1*3;1*4;1*5;1*6;1*7;1*8;2*9;2*10;1*11;1*12;1*14;2*15;1*20;1*21;2*22;1*23;1*24;1*25;2*26;1*27;1*28;1*29;1*30;1*31;1*32;1*36;1*37;1*38;1*39;1*44;1*47;1*48;1*64;1*65;1*66;1*67;1*68;1*69;1*70;1*71;1*72;1*73;1*74;1*75;1*87;1*88;1*89;1*90;1*108;1*111;1*112;1*113;1*114;1*115;1*116;1*119;1*120;1*125;1*126;1*127;1*128
30:1*1;1*129;1*2;1*3;1*4;1*14;2*15;1*20;1*21;2*22;1*23;1*24;1*25;2*26;1*27;1*28;1*29;1*34;1*35;1*36;1*37;1*38;1*39;1*44;1*108;1*47;1*111;1*48;1*112;1*113;1*114;1*115;1*116;1*119;1*120;1*125;1*126;1*127;1*128
31:2*1;1*129;2*2;2*3;2*4;1*5;1*6;1*7;1*8;2*9;2*10;1*11;1*12;2*14;4*15;2*16;2*20;1*21;2*22;1*23;1*24;1*25;2*26;2*27;2*28;2*29;1*30;1*31;1*32;1*34;1*35;1*36;1*37;1*38;1*39;1*40;1*41;1*42;1*43;1*44;1*47;1*48;1*51;1*52;1*63;1*64;1*65;1*66;1*67;1*68;1*69;1*70;1*71;1*72;1*73;1*74;1*75;2*76;2*78;2*79;2*80;1*81;2*82;1*83;2*84;2*85;2*86;1*87;1*88;1*89;1*90;2*92;2*93;1*94;2*98;2*99;2*100;1*107;1*108;1*109;1*110;1*111;2*112;1*113;1*114;1*115;1*116;1*119;1*120;1*125;1*126;1*127;1*128
32:2*1;1*129;2*2;2*3;2*4;1*5;1*6;1*7;1*8;2*9;2*10;1*11;1*12;2*14;4*15;2*16;1*20;2*21;3*22;1*23;1*24;1*25;2*26;2*27;2*28;2*29;1*30;1*31;1*32;1*34;1*35;1*36;1*37;1*38;1*39;1*40;1*41;1*42;1*43;1*44;1*47;1*48;1*51;1*52;1*63;1*64;1*65;1*66;1*67;1*68;1*69;1*70;1*71;1*72;1*73;1*74;1*75;2*76;2*78;2*79;2*80;1*81;2*82;1*83;2*84;2*85;2*86;1*87;1*88;1*89;1*90;2*92;2*93;1*94;1*104;1*105;1*106;1*108;2*111;2*112;2*113;2*114;1*115;1*116;1*117;1*118;1*119;1*120;1*125;1*126;1*127;1*128
33:2*1;1*129;2*2;2*3;2*4;1*5;1*6;1*7;1*8;2*9;2*10;1*11;1*12;2*14;4*15;2*16;1*20;2*21;4*22;2*23;2*24;2*25;3*26;2*27;2*28;2*29;1*30;1*31;1*32;1*34;1*35;1*36;1*37;1*38;1*39;1*40;1*41;1*42;1*43;1*44;1*47;1*48;1*51;1*52;1*63;1*64;1*65;1*66;1*67;1*68;1*69;1*70;1*71;1*72;1*73;1*74;1*75;2*76;2*78;2*79;2*80;1*81;2*82;1*83;2*84;2*85;2*86;1*87;1*88;1*89;1*90;2*92;2*93;1*94;2*98;2*99;2*100;1*108;2*111;2*112;2*113;2*114;2*115;2*116;2*119;1*120;1*121;1*122;1*124;2*125;1*126;1*127;1*128
34:1*1;1*2;1*34;1*3;1*35;1*4;1*40;1*41;1*42;1*43;1*107;1*108;1*14;2*15;1*112;1*51;1*20;1*52;1*27;1*28;1*29;1*63
35:2*1;2*129;2*2;2*3;2*4;1*5;1*6;1*7;1*8;2*9;2*10;1*11;1*12;2*14;4*15;2*16;2*20;2*21;4*22;2*23;2*24;2*25;4*26;2*27;2*28;2*29;1*30;1*31;1*32;1*34;1*35;1*36;1*37;1*38;1*39;1*40;1*41;1*42;1*43;1*44;1*47;1*48;1*51;1*52;1*63;1*64;1*65;1*66;1*67;1*68;1*69;1*70;1*71;1*72;1*73;1*74;1*75;2*76;2*78;2*79;2*80;1*81;2*82;1*83;2*84;2*85;2*86;1*87;1*88;1*89;1*90;2*92;2*93;1*94;2*98;2*99;2*100;1*108;1*109;1*110;2*111;2*112;2*113;2*114;2*115;2*116;2*119;2*120;2*125;2*126;2*127;2*128
36:2*1;2*2;2*3;2*4;1*5;1*6;1*7;1*8;2*9;2*10;1*11;1*12;2*14;4*15;2*16;1*20;2*21;3*22;1*23;1*24;1*25;2*26;2*27;2*28;2*29;1*30;1*31;1*32;1*34;1*35;1*36;1*37;1*38;1*39;1*40;1*41;1*42;1*43;1*44;1*47;1*48;1*51;1*52;1*63;1*64;1*65;1*66;1*67;1*68;1*69;1*70;1*71;1*72;1*73;1*74;1*75;2*76;2*78;2*79;2*80;1*81;2*82;1*83;2*84;2*85;2*86;1*87;1*88;1*89;1*90;2*92;2*93;1*94;2*98;2*99;2*100;1*104;1*105;1*106;1*109;1*110;2*111;2*112;2*113;2*114;1*115;1*116;1*117;1*118;1*119;1*120;1*125;1*126;1*127;1*128;1*129
37:2*1;1*129;2*2;2*3;1*4;1*5;1*6;1*7;1*8;2*9;2*10;1*11;1*12;2*14;4*15;2*16;1*20;2*21;4*22;2*23;2*24;2*25;3*26;2*27;2*28;1*29;1*30;1*31;1*32;1*33;1*35;1*36;2*37;2*38;1*39;2*44;2*47;2*48;1*64;1*65;1*66;1*67;1*68;1*69;1*70;1*71;1*72;1*73;1*74;1*75;2*76;2*78;2*79;2*80;1*81;2*82;1*83;2*84;2*85;2*86;1*87;1*88;1*89;1*90;2*92;2*93;1*94;2*98;2*99;2*100;1*108;2*111;2*112;2*113;2*114;2*115;2*116;2*119;2*120;1*123;1*124;2*125;1*126;1*127;1*128
38:2*1;1*129;2*2;2*3;1*4;1*5;1*6;1*7;1*8;2*9;2*10;1*11;1*12;2*14;4*15;2*16;1*20;2*21;4*22;2*23;2*24;2*25;3*26;2*27;2*28;1*29;1*30;1*31;1*32;1*33;1*35;1*37;1*38;1*40;1*41;1*42;1*43;1*44;1*47;1*48;1*51;1*52;1*63;1*64;1*65;1*66;1*67;1*68;1*69;1*70;1*71;1*72;1*73;1*74;1*75;2*76;2*78;2*79;2*80;1*81;2*82;1*83;2*84;2*85;2*86;1*87;1*88;1*89;1*90;2*92;2*93;1*94;2*98;2*99;2*100;1*108;2*111;2*112;2*113;2*114;2*115;2*116;2*119;2*120;1*123;1*124;2*125;1*126;1*127;1*128
39:2*1;2*2;2*3;1*4;1*5;1*6;1*7;1*8;2*9;2*10;1*11;1*12;2*14;3*15;2*16;1*21;2*22;1*23;1*24;1*25;1*26;2*27;2*28;1*29;1*30;1*31;1*32;1*33;1*35;1*36;2*37;2*38;1*39;1*44;1*45;1*46;1*47;2*48;1*64;1*65;1*66;1*67;1*68;1*69;1*70;1*71;1*72;1*73;1*74;1*75;2*76;2*78;2*79;2*80;1*81;2*82;1*83;2*84;2*85;2*86;1*87;1*88;1*89;1*90;2*92;2*93;1*94;2*98;2*99;2*100;1*101;1*102;1*103;1*111;1*112;1*113;1*114;1*115;1*116;1*119;1*120;1*123;1*124;1*125
40:2*1;2*2;2*3;1*4;1*5;1*6;1*7;1*8;2*9;2*10;1*11;1*12;1*14;2*15;2*16;1*18;1*19;1*21;2*22;1*23;1*24;1*25;1*26;2*27;2*28;1*29;1*30;1*31;1*32;1*33;1*35;1*37;1*38;1*40;1*41;1*44;1*47;1*48;1*55;1*59;1*60;1*61;1*62;1*64;1*65;1*66;1*67;1*68;1*69;1*70;1*71;1*72;1*73;1*74;1*75;2*76;2*78;2*79;2*80;1*81;2*82;1*83;2*84;2*85;2*86;1*87;1*88;1*89;1*90;2*92;2*93;1*94;2*98;2*99;2*100;1*111;1*112;1*113;1*114;1*115;1*116;1*119;1*120;1*123;1*124;1*125
41:2*1;1*129;2*2;2*3;2*4;1*5;1*6;1*7;1*8;2*9;2*10;1*11;1*12;2*14;4*15;2*16;1*20;2*21;3*22;1*23;1*24;1*25;2*26;2*27;2*28;2*29;1*30;1*31;1*32;1*34;1*35;2*40;2*41;2*42;2*43;2*51;2*52;2*63;1*64;1*65;1*66;1*67;1*68;1*69;1*70;1*71;1*72;1*73;1*74;1*75;2*76;2*78;2*79;2*80;1*81;2*82;1*83;2*84;2*85;2*86;1*87;1*88;1*89;1*90;2*92;2*93;1*94;2*98;2*99;2*100;1*104;1*105;1*106;1*109;1*110;2*111;2*112;2*113;2*114;1*115;1*116;1*117;1*118;1*119;1*120;1*125;1*126;1*127;1*128
42:2*1;1*129;2*2;2*3;2*4;1*5;1*6;1*7;1*8;2*9;2*10;1*11;1*12;2*14;4*15;2*16;1*20;2*21;4*22;2*23;2*24;2*25;3*26;2*27;2*28;2*29;1*30;1*31;1*32;1*34;1*35;1*36;1*37;1*38;1*39;1*40;1*41;1*42;1*43;1*44;1*47;1*48;1*51;1*52;1*63;1*64;1*65;1*66;1*67;1*68;1*69;1*70;1*71;1*72;1*73;1*74;1*75;2*76;2*78;2*79;2*80;1*81;2*82;1*83;2*84;2*85;2*86;1*87;1*88;1*89;1*90;2*92;2*93;1*94;4*98;4*99;4*100;1*109;1*110;2*111;2*112;2*113;2*114;2*115;2*116;2*119;1*120;1*121;1*122;1*124;2*125;1*126;1*127;1*128
43:2*1;2*2;2*3;1*4;1*5;1*6;1*7;1*8;2*9;2*10;1*11;1*12;2*14;4*15;2*16;1*20;1*21;1*22;2*27;2*28;1*29;1*30;1*31;1*32;1*33;1*35;1*36;2*37;2*38;1*39;2*44;2*47;2*48;1*64;1*65;1*66;1*67;1*68;1*69;1*70;1*71;1*72;1*73;1*74;1*75;2*76;2*78;2*79;2*80;1*81;2*82;1*83;2*84;2*85;2*86;1*87;1*88;1*89;1*90;2*92;2*93;1*94;2*98;2*99;2*100;1*104;1*105;1*106;1*107;1*109;1*110;1*111;2*112;1*113;1*114;1*117;1*118
44:1*1;1*2;1*3;1*4;1*5;1*6;1*7;1*8;2*9;2*10;1*11;1*12;1*14;1*15;2*16;1*17;1*18;1*19;1*27;1*28;1*29;1*30;1*31;1*32;1*40;1*41;1*42;1*43;1*52;1*56;1*57;1*58;1*59;1*60;1*64;1*65;1*66;1*67;1*68;1*69;1*70;1*71;1*72;1*73;1*74;1*75;2*76;2*78;2*79;2*80;1*81;2*82;1*83;2*84;2*85;2*86;1*87;1*88;1*89;1*90;2*92;2*93;1*94
45:1*1;1*2;1*3;1*4;1*5;1*6;1*7;1*8;2*9;2*10;1*11;1*12;1*14;2*15;2*16;1*20;1*27;1*28;1*29;1*30;1*31;1*32;1*40;1*41;1*42;1*43;1*51;1*52;1*63;1*64;1*65;1*66;1*67;1*68;1*69;1*70;1*71;1*72;1*73;1*74;1*75;2*76;2*78;2*79;2*80;1*81;2*82;1*83;2*84;2*85;2*86;1*87;1*88;1*89;1*90;2*92;2*93;1*94;2*98;2*99;2*100;1*107;1*109;1*110;1*112
46:1*1;1*2;1*3;1*4;1*5;1*6;1*7;1*8;2*9;2*10;1*11;1*12;1*14;1*15;2*16;1*18;1*27;1*28;1*29;1*30;1*31;1*32;1*40;1*41;1*42;1*43;1*49;1*50;1*52;1*53;1*54;1*64;1*65;1*66;1*67;1*68;1*69;1*70;1*71;1*72;1*73;1*74;1*75;2*76;2*78;2*79;2*80;1*81;2*82;1*83;2*84;2*85;2*86;1*87;1*88;1*89;1*90;2*92;2*93;1*94;1*101;1*102;1*103
47:1*1;1*2;1*3;1*4;1*5;1*6;1*7;1*8;2*9;2*10;1*11;1*12;1*14;2*15;2*16;1*20;1*27;1*28;1*29;1*30;1*31;1*32;1*36;1*37;1*38;1*39;1*44;1*47;1*48;1*64;1*65;1*66;1*67;1*68;1*69;1*70;1*71;1*72;1*73;1*74;1*75;2*76;2*78;2*79;2*80;1*81;2*82;1*83;2*84;2*85;2*86;1*87;1*88;1*89;1*90;2*92;2*93;1*94;1*107;1*108;1*112
48:2*1;2*2;2*3;1*4;1*5;1*6;1*7;1*8;2*9;2*10;1*11;1*12;2*14;4*15;2*16;1*20;1*21;1*22;2*27;2*28;1*29;1*30;1*31;1*32;1*33;1*35;1*37;1*38;1*40;1*41;1*42;1*43;1*44;1*47;1*48;1*51;1*52;1*63;1*64;1*65;1*66;1*67;1*68;1*69;1*70;1*71;1*72;1*73;1*74;1*75;2*76;2*78;2*79;2*80;1*81;2*82;1*83;2*84;2*85;2*86;1*87;1*88;1*89;1*90;2*92;2*93;1*94;2*98;2*99;2*100;1*104;1*105;1*106;1*107;1*109;1*110;1*111;2*112;1*113;1*114;1*117;1*118
49:2*1;1*129;2*2;2*3;2*4;1*5;1*6;1*7;1*8;2*9;2*10;1*11;1*12;2*14;4*15;2*16;1*20;2*21;4*22;2*23;2*24;2*25;3*26;2*27;2*28;2*29;1*30;1*31;1*32;1*34;1*35;2*40;2*41;2*42;2*43;2*51;2*52;2*63;1*64;1*65;1*66;1*67;1*68;1*69;1*70;1*71;1*72;1*73;1*74;1*75;2*76;2*78;2*79;2*80;1*81;2*82;1*83;2*84;2*85;2*86;1*87;1*88;1*89;1*90;2*92;2*93;1*94;4*98;4*99;4*100;1*109;1*110;2*111;2*112;2*113;2*114;2*115;2*116;2*119;1*120;1*121;1*122;1*124;2*125;1*126;1*127;1*128
50:1*1;1*2;1*3;1*4;1*5;1*6;1*7;1*8;2*9;2*10;1*11;1*12;1*14;2*15;2*16;1*21;1*22;1*27;1*28;1*29;1*30;1*31;1*32;1*36;1*37;1*38;1*39;1*44;1*47;1*48;1*64;1*65;1*66;1*67;1*68;1*69;1*70;1*71;1*72;1*73;1*74;1*75;2*76;2*78;2*79;2*80;1*81;2*82;1*83;2*84;2*85;2*86;1*87;1*88;1*89;1*90;2*92;2*93;1*94;1*104;1*105;1*106;1*111;1*112;1*113;1*114;1*117;1*118
51:1*1;1*2;1*3;1*4;1*5;1*6;1*7;1*8;2*9;2*10;1*11;1*12;1*14;2*15;2*16;1*21;1*22;1*27;1*28;1*29;1*30;1*31;1*32;1*40;1*41;1*42;1*43;1*51;1*52;1*63;1*64;1*65;1*66;1*67;1*68;1*69;1*70;1*71;1*72;1*73;1*74;1*75;2*76;2*78;2*79;2*80;1*81;2*82;1*83;2*84;2*85;2*86;1*87;1*88;1*89;1*90;2*92;2*93;1*94;1*104;1*105;1*106;1*111;1*112;1*113;1*114;1*117;1*118
52:2*1;2*2;2*3;1*4;1*5;1*6;1*7;1*8;2*9;2*10;1*11;1*12;2*14;4*15;2*16;1*20;1*21;2*22;1*23;1*24;1*25;1*26;2*27;2*28;1*29;1*30;1*31;1*32;1*33;1*35;1*37;1*38;1*40;1*41;1*42;1*43;1*44;1*47;1*48;1*51;1*52;1*63;1*64;1*65;1*66;1*67;1*68;1*69;1*70;1*71;1*72;1*73;1*74;1*75;2*76;2*78;2*79;2*80;1*81;2*82;1*83;2*84;2*85;2*86;1*87;1*88;1*89;1*90;2*92;2*93;1*94;2*98;2*99;2*100;1*107;1*108;1*111;2*112;1*113;1*114;1*115;1*116;1*119;1*120;1*123;1*124;1*125
53:2*1;2*2;2*3;1*4;1*5;1*6;1*7;1*8;2*9;2*10;1*11;1*12;2*14;4*15;2*16;2*20;2*27;2*28;1*29;1*30;1*31;1*32;1*33;1*35;1*37;1*38;1*40;1*41;1*42;1*43;1*44;1*47;1*48;1*51;1*52;1*63;1*64;1*65;1*66;1*67;1*68;1*69;1*70;1*71;1*72;1*73;1*74;1*75;2*76;2*78;2*79;2*80;1*81;2*82;1*83;2*84;2*85;2*86;1*87;1*88;1*89;1*90;2*92;2*93;1*94;2*98;2*99;2*100;2*107;1*108;1*109;1*110;2*112
54:2*1;1*129;2*2;2*3;2*4;1*5;1*6;1*7;1*8;2*9;2*10;1*11;1*12;2*14;4*15;2*16;2*20;1*21;2*22;1*23;1*24;1*25;2*26;2*27;2*28;2*29;1*30;1*31;1*32;1*34;1*35;2*40;2*41;2*42;2*43;2*51;2*52;2*63;1*64;1*65;1*66;1*67;1*68;1*69;1*70;1*71;1*72;1*73;1*74;1*75;2*76;2*78;2*79;2*80;1*81;2*82;1*83;2*84;2*85;2*86;1*87;1*88;1*89;1*90;2*92;2*93;1*94;2*98;2*99;2*100;1*107;1*108;1*109;1*110;1*111;2*112;1*113;1*114;1*115;1*116;1*119;1*120;1*125;1*126;1*127;1*128
55:1*1;1*2;1*3;1*4;1*5;1*6;1*7;1*8;2*9;2*10;1*11;1*12;1*14;2*15;2*16;1*21;2*22;1*23;1*24;1*25;1*26;1*27;1*28;1*29;1*30;1*31;1*32;1*36;1*37;1*38;1*39;1*44;1*47;1*48;1*64;1*65;1*66;1*67;1*68;1*69;1*70;1*71;1*72;1*73;1*74;1*75;2*76;2*78;2*79;2*80;1*81;2*82;1*83;2*84;2*85;2*86;1*87;1*88;1*89;1*90;2*92;2*93;1*94;2*98;2*99;2*100;1*111;1*112;1*113;1*114;1*115;1*116;1*119;1*121;1*122;1*124;1*125
56:1*1;1*2;1*3;1*4;1*5;1*6;1*7;1*8;2*9;2*10;1*11;1*12;1*14;2*15;2*16;1*21;2*22;1*23;1*24;1*25;1*26;1*27;1*28;1*29;1*30;1*31;1*32;1*40;1*41;1*42;1*43;1*51;1*52;1*63;1*64;1*65;1*66;1*67;1*68;1*69;1*70;1*71;1*72;1*73;1*74;1*75;2*76;2*78;2*79;2*80;1*81;2*82;1*83;2*84;2*85;2*86;1*87;1*88;1*89;1*90;2*92;2*93;1*94;2*98;2*99;2*100;1*111;1*112;1*113;1*114;1*115;1*116;1*119;1*121;1*122;1*124;1*125
57:2*1;2*2;2*3;2*4;1*5;1*6;1*7;1*8;2*9;2*10;1*11;1*12;2*14;4*15;2*16;1*20;1*21;2*22;1*23;1*24;1*25;1*26;2*27;2*28;2*29;1*30;1*31;1*32;1*34;1*35;2*40;2*41;2*42;2*43;2*51;2*52;2*63;1*64;1*65;1*66;1*67;1*68;1*69;1*70;1*71;1*72;1*73;1*74;1*75;2*76;2*78;2*79;2*80;1*81;2*82;1*83;2*84;2*85;2*86;1*87;1*88;1*89;1*90;2*92;2*93;1*94;2*98;2*99;2*100;1*107;1*108;1*111;2*112;1*113;1*114;1*115;1*116;1*119;1*121;1*122;1*124;1*125
58:2*1;2*2;2*3;2*4;1*5;1*6;1*7;1*8;2*9;2*10;1*11;1*12;2*14;4*15;2*16;1*20;1*21;1*22;2*27;2*28;2*29;1*30;1*31;1*32;1*34;1*35;2*40;2*41;2*42;2*43;2*51;2*52;2*63;1*64;1*65;1*66;1*67;1*68;1*69;1*70;1*71;1*72;1*73;1*74;1*75;2*76;2*78;2*79;2*80;1*81;2*82;1*83;2*84;2*85;2*86;1*87;1*88;1*89;1*90;2*92;2*93;1*94;1*104;1*105;1*106;1*107;1*108;1*111;2*112;1*113;1*114;1*117;1*118
59:1*1;1*129;1*2;1*3;1*4;1*5;1*6;1*7;1*8;2*9;2*10;1*11;1*12;1*14;2*15;2*16;1*20;1*21;2*22;1*23;1*24;1*25;2*26;1*27;1*28;1*29;1*30;1*31;1*32;1*36;1*37;1*38;1*39;1*44;1*47;1*48;1*64;1*65;1*66;1*67;1*68;1*69;1*70;1*71;1*72;1*73;1*74;1*75;2*76;2*78;2*79;2*80;1*81;2*82;1*83;2*84;2*85;2*86;1*87;1*88;1*89;1*90;2*92;2*93;1*94;2*98;2*99;2*100;1*109;1*110;1*111;1*112;1*113;1*114;1*115;1*116;1*119;1*120;1*125;1*126;1*127;1*128
60:1*1;1*129;1*2;1*3;1*4;1*5;1*6;1*7;1*8;2*9;2*10;1*11;1*12;1*14;2*15;2*16;1*20;1*21;2*22;1*23;1*24;1*25;2*26;1*27;1*28;1*29;1*30;1*31;1*32;1*40;1*41;1*42;1*43;1*51;1*52;1*63;1*64;1*65;1*66;1*67;1*68;1*69;1*70;1*71;1*72;1*73;1*74;1*75;2*76;2*78;2*79;2*80;1*81;2*82;1*83;2*84;2*85;2*86;1*87;1*88;1*89;1*90;2*92;2*93;1*94;2*98;2*99;2*100;1*109;1*110;1*111;1*112;1*113;1*114;1*115;1*116;1*119;1*120;1*125;1*126;1*127;1*128
61:2*1;2*2;2*3;2*4;1*5;1*6;1*7;1*8;2*9;2*10;1*11;1*12;2*14;4*15;2*16;2*20;2*27;2*28;2*29;1*30;1*31;1*32;1*34;1*35;2*40;2*41;2*42;2*43;2*51;2*52;2*63;1*64;1*65;1*66;1*67;1*68;1*69;1*70;1*71;1*72;1*73;1*74;1*75;2*76;2*78;2*79;2*80;1*81;2*82;1*83;2*84;2*85;2*86;1*87;1*88;1*89;1*90;2*92;2*93;1*94;2*98;2*99;2*100;2*107;1*108;1*109;1*110;2*112
62:2*1;2*2;2*3;2*4;1*5;1*6;1*7;1*8;2*9;2*10;1*11;1*12;2*14;4*15;2*16;1*20;1*21;2*22;1*23;1*24;1*25;1*26;2*27;2*28;2*29;1*30;1*31;1*32;1*34;1*35;2*40;2*41;2*42;2*43;2*51;2*52;2*63;1*64;1*65;1*66;1*67;1*68;1*69;1*70;1*71;1*72;1*73;1*74;1*75;2*76;2*78;2*79;2*80;1*81;2*82;1*83;2*84;2*85;2*86;1*87;1*88;1*89;1*90;2*92;2*93;1*94;2*98;2*99;2*100;1*107;1*108;1*111;2*112;1*113;1*114;1*115;1*116;1*119;1*120;1*123;1*124;1*125
63:2*1;1*129;2*2;2*3;1*4;1*5;1*6;1*7;1*8;2*9;2*10;1*11;1*12;2*14;4*15;2*16;2*20;1*21;2*22;1*23;1*24;1*25;2*26;2*27;2*28;1*29;1*30;1*31;1*32;1*33;1*35;1*37;1*38;1*40;1*41;1*42;1*43;1*44;1*47;1*48;1*51;1*52;1*63;1*64;1*65;1*66;1*67;1*68;1*69;1*70;1*71;1*72;1*73;1*74;1*75;2*76;2*78;2*79;2*80;1*81;2*82;1*83;2*84;2*85;2*86;1*87;1*88;1*89;1*90;2*92;2*93;1*94;2*98;2*99;2*100;1*107;1*108;1*109;1*110;1*111;2*112;1*113;1*114;1*115;1*116;1*119;1*120;1*125;1*126;1*127;1*128
64:2*1;1*129;2*2;2*3;2*4;1*5;1*6;1*7;1*8;2*9;2*10;1*11;1*12;2*14;3*15;2*16;1*20;1*21;2*22;1*23;1*24;1*25;2*26;2*27;2*28;2*29;1*30;1*31;1*32;1*34;1*35;1*36;1*37;1*38;1*39;1*40;1*41;1*42;1*43;1*45;1*46;1*48;1*51;1*52;1*63;1*64;1*65;1*66;1*67;1*68;1*69;1*70;1*71;1*72;1*73;1*74;1*75;2*76;2*78;2*79;2*80;1*81;2*82;1*83;2*84;2*85;2*86;1*87;1*88;1*89;1*90;2*92;2*93;1*94;2*98;2*99;2*100;1*101;1*102;1*103;1*109;1*110;1*111;1*112;1*113;1*114;1*115;1*116;1*119;1*120;1*125;1*126;1*127;1*128
65:2*1;2*2;2*3;1*4;1*5;1*6;1*7;1*8;2*9;2*10;1*11;1*12;2*14;4*15;2*16;1*20;1*21;2*22;1*23;1*24;1*25;1*26;2*27;2*28;1*29;1*30;1*31;1*32;1*33;1*35;1*37;1*38;1*40;1*41;1*42;1*43;1*44;1*47;1*48;1*51;1*52;1*63;1*64;1*65;1*66;1*67;1*68;1*69;1*70;1*71;1*72;1*73;1*74;1*75;2*76;2*78;2*79;2*80;1*81;2*82;1*83;2*84;2*85;2*86;1*87;1*88;1*89;1*90;2*92;2*93;1*94;2*98;2*99;2*100;1*107;1*108;1*111;2*112;1*113;1*114;1*115;1*116;1*119;1*121;1*122;1*124;1*125
66:2*1;2*2;2*3;1*4;1*5;1*6;1*7;1*8;2*9;2*10;1*11;1*12;2*14;3*15;2*16;1*17;1*18;1*19;1*21;2*22;1*23;1*24;1*25;1*26;2*27;2*28;1*29;1*30;1*31;1*32;1*33;1*35;1*37;1*38;1*40;1*41;1*42;1*43;1*44;1*47;1*48;1*52;1*56;1*57;1*58;1*59;1*60;1*64;1*65;1*66;1*67;1*68;1*69;1*70;1*71;1*72;1*73;1*74;1*75;2*76;2*78;2*79;2*80;1*81;2*82;1*83;2*84;2*85;2*86;1*87;1*88;1*89;1*90;2*92;2*93;1*94;2*98;2*99;2*100;1*111;1*112;1*113;1*114;1*115;1*116;1*119;1*120;1*123;1*124;1*125
67:1*1;1*129;1*2;1*3;1*4;1*5;1*6;1*7;1*8;2*9;2*10;1*11;1*12;1*14;2*15;2*16;1*20;1*21;2*22;1*23;1*24;1*25;2*26;1*27;1*28;1*29;1*30;1*31;1*32;1*36;1*37;1*38;1*39;1*44;1*47;1*48;1*64;1*65;1*66;1*67;1*68;1*69;1*70;1*71;1*72;1*73;1*74;1*75;2*76;2*78;2*79;2*80;1*81;2*82;1*83;2*84;2*85;2*86;1*87;1*88;1*89;1*90;2*92;2*93;1*94;1*108;1*111;1*112;1*113;1*114;1*115;1*116;1*119;1*120;1*125;1*126;1*127;1*128
68:1*1;1*129;1*2;1*3;1*4;1*5;1*6;1*7;1*8;2*9;2*10;1*11;1*12;1*14;2*15;2*16;1*20;1*21;2*22;1*23;1*24;1*25;2*26;1*27;1*28;1*29;1*30;1*31;1*32;1*40;1*41;1*42;1*43;1*51;1*52;1*63;1*64;1*65;1*66;1*67;1*68;1*69;1*70;1*71;1*72;1*73;1*74;1*75;2*76;2*78;2*79;2*80;1*81;2*82;1*83;2*84;2*85;2*86;1*87;1*88;1*89;1*90;2*92;2*93;1*94;1*108;1*111;1*112;1*113;1*114;1*115;1*116;1*119;1*120;1*125;1*126;1*127;1*128
69:1*1;1*2;1*3;1*4;1*5;1*6;1*7;1*8;2*9;2*10;1*11;1*12;1*14;1*15;2*16;1*27;1*28;1*29;1*30;1*31;1*32;1*36;1*37;1*38;1*39;1*45;1*46;1*48;1*64;1*65;1*66;1*67;1*68;1*69;1*70;1*71;1*72;1*73;1*74;1*75;2*76;2*78;2*79;2*80;1*81;2*82;1*83;2*84;2*85;2*86;1*87;1*88;1*89;1*90;2*92;2*93;1*94;1*101;1*102;1*103
70:1*1;1*2;1*3;1*4;1*5;1*6;1*7;1*8;2*9;2*10;1*11;1*12;2*16;1*18;1*19;1*27;1*28;1*29;1*30;1*31;1*32;1*40;1*41;1*55;1*59;1*60;1*61;1*62;1*64;1*65;1*66;1*67;1*68;1*69;1*70;1*71;1*72;1*73;1*74;1*75;2*76;2*78;2*79;2*80;1*81;2*82;1*83;2*84;2*85;2*86;1*87;1*88;1*89;1*90;2*92;2*93;1*94
71:2*1;2*2;2*3;2*4;1*5;1*6;1*7;1*8;2*9;2*10;1*11;1*12;2*14;4*15;2*16;1*20;1*21;2*22;1*23;1*24;1*25;1*26;2*27;2*28;2*29;1*30;1*31;1*32;1*34;1*35;1*36;1*37;1*38;1*39;1*40;1*41;1*42;1*43;1*44;1*47;1*48;1*51;1*52;1*63;1*64;1*65;1*66;1*67;1*68;1*69;1*70;1*71;1*72;1*73;1*74;1*75;2*76;2*78;2*79;2*80;1*81;2*82;1*83;2*84;2*85;2*86;1*87;1*88;1*89;1*90;2*92;2*93;1*94;2*98;2*99;2*100;1*107;1*108;1*111;2*112;1*113;1*114;1*115;1*116;1*119;1*121;1*122;1*124;1*125
72:2*1;2*2;2*3;1*4;1*5;1*6;1*7;1*8;2*9;2*10;1*11;1*12;2*14;4*15;2*16;1*20;1*21;1*22;2*27;2*28;1*29;1*30;1*31;1*32;1*33;1*35;1*37;1*38;1*40;1*41;1*42;1*43;1*44;1*47;1*48;1*51;1*52;1*63;1*64;1*65;1*66;1*67;1*68;1*69;1*70;1*71;1*72;1*73;1*74;1*75;2*76;2*78;2*79;2*80;1*81;2*82;1*83;2*84;2*85;2*86;1*87;1*88;1*89;1*90;2*92;2*93;1*94;1*104;1*105;1*106;1*107;1*108;1*111;2*112;1*113;1*114;1*117;1*118
73:1*1;1*2;1*3;1*4;1*5;1*6;1*7;1*8;2*9;2*10;1*11;1*12;1*14;2*15;2*16;1*20;1*27;1*28;1*29;1*30;1*31;1*32;1*40;1*41;1*42;1*43;1*51;1*52;1*63;1*64;1*65;1*66;1*67;1*68;1*69;1*70;1*71;1*72;1*73;1*74;1*75;2*76;2*78;2*79;2*80;1*81;2*82;1*83;2*84;2*85;2*86;1*87;1*88;1*89;1*90;2*92;2*93;1*94;1*107;1*108;1*112
74:2*1;2*2;1*130;2*3;2*4;1*5;1*6;1*7;1*8;2*9;2*10;1*11;1*14;2*15;2*16;1*21;2*22;1*23;1*24;1*25;1*26;2*27;2*28;2*29;1*30;1*31;1*32;1*34;1*35;1*36;1*37;1*38;1*39;1*44;1*47;1*48;1*64;1*65;1*66;1*67;1*68;1*69;1*70;1*71;1*73;1*74;1*75;2*76;2*78;2*79;2*80;1*81;2*82;1*83;2*84;2*85;2*86;1*91;2*92;2*93;1*94;1*95;1*96;1*97;2*98;2*99;2*100;1*111;1*112;1*113;1*114;1*115;1*116;1*119;1*120;1*123;1*124;1*125
75:2*1;2*2;2*3;1*4;1*5;1*6;1*7;1*8;2*9;2*10;1*11;1*12;2*14;3*15;2*16;1*17;1*18;1*19;1*20;2*27;2*28;1*29;1*30;1*31;1*32;1*33;1*35;1*37;1*38;1*40;1*41;1*42;1*43;1*44;1*47;1*48;1*52;1*56;1*57;1*58;1*59;1*60;1*64;1*65;1*66;1*67;1*68;1*69;1*70;1*71;1*72;1*73;1*74;1*75;2*76;2*78;2*79;2*80;1*81;2*82;1*83;2*84;2*85;2*86;1*87;1*88;1*89;1*90;2*92;2*93;1*94;2*98;2*99;2*100;1*107;1*109;1*110;1*112
76:2*1;2*2;2*3;2*4;1*5;1*6;1*7;1*8;2*9;2*10;1*11;1*12;2*14;4*15;2*16;2*21;4*22;2*23;2*24;2*25;2*26;2*27;2*28;2*29;1*30;1*31;1*32;1*34;1*35;2*36;2*37;2*38;2*39;2*44;2*47;2*48;1*64;1*65;1*66;1*67;1*68;1*69;1*70;1*71;1*72;1*73;1*74;1*75;2*76;2*78;2*79;2*80;1*81;2*82;1*83;2*84;2*85;2*86;1*87;1*88;1*89;1*90;2*92;2*93;1*94;4*98;4*99;4*100;2*111;2*112;2*113;2*114;2*115;2*116;2*119;2*120;2*123;2*124;2*125
77:2*1;1*129;2*2;2*3;2*4;1*5;1*6;1*7;1*8;2*9;2*10;1*11;1*12;2*14;3*15;2*16;1*17;1*18;1*19;1*20;1*21;2*22;1*23;1*24;1*25;2*26;2*27;2*28;2*29;1*30;1*31;1*32;1*34;1*35;2*40;2*41;2*42;2*43;1*51;2*52;1*56;1*57;1*58;1*59;1*60;1*63;1*64;1*65;1*66;1*67;1*68;1*69;1*70;1*71;1*72;1*73;1*74;1*75;2*76;2*78;2*79;2*80;1*81;2*82;1*83;2*84;2*85;2*86;1*87;1*88;1*89;1*90;2*92;2*93;1*94;2*98;2*99;2*100;1*109;1*110;1*111;1*112;1*113;1*114;1*115;1*116;1*119;1*120;1*125;1*126;1*127;1*128
78:2*1;2*2;2*3;2*4;1*5;1*6;1*7;1*8;2*9;2*10;1*11;1*12;2*14;4*15;2*16;1*20;1*21;2*22;1*23;1*24;1*25;1*26;2*27;2*28;2*29;1*30;1*31;1*32;1*34;1*35;2*36;2*37;2*38;2*39;2*44;2*47;2*48;1*64;1*65;1*66;1*67;1*68;1*69;1*70;1*71;1*72;1*73;1*74;1*75;2*76;2*78;2*79;2*80;1*81;2*82;1*83;2*84;2*85;2*86;1*87;1*88;1*89;1*90;2*92;2*93;1*94;4*98;4*99;4*100;1*107;1*109;1*110;1*111;2*112;1*113;1*114;1*115;1*116;1*119;1*120;1*123;1*124;1*125
79:2*1;2*2;2*3;2*4;1*5;1*6;1*7;1*8;2*9;2*10;1*11;1*12;2*14;4*15;2*16;2*21;4*22;2*23;2*24;2*25;2*26;2*27;2*28;2*29;1*30;1*31;1*32;1*34;1*35;1*36;1*37;1*38;1*39;1*40;1*41;1*42;1*43;1*44;1*47;1*48;1*51;1*52;1*63;1*64;1*65;1*66;1*67;1*68;1*69;1*70;1*71;1*72;1*73;1*74;1*75;2*76;2*78;2*79;2*80;1*81;2*82;1*83;2*84;2*85;2*86;1*87;1*88;1*89;1*90;2*92;2*93;1*94;4*98;4*99;4*100;2*111;2*112;2*113;2*114;2*115;2*116;2*119;2*120;2*123;2*124;2*125
80:2*1;2*2;2*3;2*4;1*5;1*6;1*7;1*8;2*9;2*10;1*11;1*12;2*14;3*15;2*16;1*17;1*18;1*19;1*21;2*22;1*23;1*24;1*25;1*26;2*27;2*28;2*29;1*30;1*31;1*32;1*34;1*35;2*40;2*41;2*42;2*43;1*51;2*52;1*56;1*57;1*58;1*59;1*60;1*63;1*64;1*65;1*66;1*67;1*68;1*69;1*70;1*71;1*72;1*73;1*74;1*75;2*76;2*78;2*79;2*80;1*81;2*82;1*83;2*84;2*85;2*86;1*87;1*88;1*89;1*90;2*92;2*93;1*94;2*98;2*99;2*100;1*111;1*112;1*113;1*114;1*115;1*116;1*119;1*121;1*122;1*124;1*125
81:2*1;2*2;2*3;2*4;1*5;1*6;1*7;1*8;2*9;2*10;1*11;1*12;2*14;4*15;2*16;1*20;1*21;1*22;2*27;2*28;2*29;1*30;1*31;1*32;1*34;1*35;1*36;1*37;1*38;1*39;1*40;1*41;1*42;1*43;1*44;1*47;1*48;1*51;1*52;1*63;1*64;1*65;1*66;1*67;1*68;1*69;1*70;1*71;1*72;1*73;1*74;1*75;2*76;2*78;2*79;2*80;1*81;2*82;1*83;2*84;2*85;2*86;1*87;1*88;1*89;1*90;2*92;2*93;1*94;1*104;1*105;1*106;1*107;1*108;1*111;2*112;1*113;1*114;1*117;1*118
82:2*1;2*2;2*3;1*4;1*5;1*6;1*7;1*8;2*9;2*10;1*11;1*12;2*14;4*15;2*16;1*20;1*21;2*22;1*23;1*24;1*25;1*26;2*27;2*28;1*29;1*30;1*31;1*32;1*33;1*35;1*36;2*37;2*38;1*39;2*44;2*47;2*48;1*64;1*65;1*66;1*67;1*68;1*69;1*70;1*71;1*72;1*73;1*74;1*75;2*76;2*78;2*79;2*80;1*81;2*82;1*83;2*84;2*85;2*86;1*87;1*88;1*89;1*90;2*92;2*93;1*94;4*98;4*99;4*100;1*107;1*109;1*110;1*111;2*112;1*113;1*114;1*115;1*116;1*119;1*121;1*122;1*124;1*125
83:2*1;2*2;2*3;1*4;1*5;1*6;1*7;1*8;2*9;2*10;1*11;1*12;2*14;4*15;2*16;1*20;1*21;2*22;1*23;1*24;1*25;1*26;2*27;2*28;1*29;1*30;1*31;1*32;1*33;1*35;1*37;1*38;1*40;1*41;1*42;1*43;1*44;1*47;1*48;1*51;1*52;1*63;1*64;1*65;1*66;1*67;1*68;1*69;1*70;1*71;1*72;1*73;1*74;1*75;2*76;2*78;2*79;2*80;1*81;2*82;1*83;2*84;2*85;2*86;1*87;1*88;1*89;1*90;2*92;2*93;1*94;4*98;4*99;4*100;1*107;1*109;1*110;1*111;2*112;1*113;1*114;1*115;1*116;1*119;1*121;1*122;1*124;1*125
84:2*1;2*2;2*3;2*4;1*5;1*6;1*7;1*8;2*9;2*10;1*11;1*12;2*14;3*15;2*16;1*17;1*18;1*19;1*21;1*22;2*27;2*28;2*29;1*30;1*31;1*32;1*34;1*35;2*40;2*41;2*42;2*43;1*51;2*52;1*56;1*57;1*58;1*59;1*60;1*63;1*64;1*65;1*66;1*67;1*68;1*69;1*70;1*71;1*72;1*73;1*74;1*75;2*76;2*78;2*79;2*80;1*81;2*82;1*83;2*84;2*85;2*86;1*87;1*88;1*89;1*90;2*92;2*93;1*94;1*104;1*105;1*106;1*111;1*112;1*113;1*114;1*117;1*118
85:2*1;2*2;2*3;2*4;1*5;1*6;1*7;1*8;2*9;2*10;1*11;1*12;2*14;4*15;2*16;2*21;2*22;2*27;2*28;2*29;1*30;1*31;1*32;1*34;1*35;2*36;2*37;2*38;2*39;2*44;2*47;2*48;1*64;1*65;1*66;1*67;1*68;1*69;1*70;1*71;1*72;1*73;1*74;1*75;2*76;2*78;2*79;2*80;1*81;2*82;1*83;2*84;2*85;2*86;1*87;1*88;1*89;1*90;2*92;2*93;1*94;2*104;2*105;2*106;2*111;2*112;2*113;2*114;2*117;2*118
86:2*1;2*2;2*3;2*4;1*5;1*6;1*7;1*8;2*9;2*10;1*11;1*12;2*14;3*15;2*16;1*17;1*18;1*19;1*20;2*27;2*28;2*29;1*30;1*31;1*32;1*34;1*35;2*40;2*41;2*42;2*43;1*51;2*52;1*56;1*57;1*58;1*59;1*60;1*63;1*64;1*65;1*66;1*67;1*68;1*69;1*70;1*71;1*72;1*73;1*74;1*75;2*76;2*78;2*79;2*80;1*81;2*82;1*83;2*84;2*85;2*86;1*87;1*88;1*89;1*90;2*92;2*93;1*94;2*98;2*99;2*100;1*107;1*109;1*110;1*112
87:2*1;1*129;2*2;2*3;1*4;1*5;1*6;1*7;1*8;2*9;2*10;1*11;1*12;2*14;4*15;2*16;2*20;1*21;2*22;1*23;1*24;1*25;2*26;2*27;2*28;1*29;1*30;1*31;1*32;1*33;1*35;1*36;2*37;2*38;1*39;2*44;2*47;2*48;1*64;1*65;1*66;1*67;1*68;1*69;1*70;1*71;1*72;1*73;1*74;1*75;2*76;2*78;2*79;2*80;1*81;2*82;1*83;2*84;2*85;2*86;1*87;1*88;1*89;1*90;2*92;2*93;1*94;4*98;4*99;4*100;1*107;2*109;2*110;1*111;2*112;1*113;1*114;1*115;1*116;1*119;1*120;1*125;1*126;1*127;1*128
88:2*1;1*129;2*2;2*3;1*4;1*5;1*6;1*7;1*8;2*9;2*10;1*11;1*12;2*14;4*15;2*16;2*20;1*21;2*22;1*23;1*24;1*25;2*26;2*27;2*28;1*29;1*30;1*31;1*32;1*33;1*35;1*37;1*38;1*40;1*41;1*42;1*43;1*44;1*47;1*48;1*51;1*52;1*63;1*64;1*65;1*66;1*67;1*68;1*69;1*70;1*71;1*72;1*73;1*74;1*75;2*76;2*78;2*79;2*80;1*81;2*82;1*83;2*84;2*85;2*86;1*87;1*88;1*89;1*90;2*92;2*93;1*94;4*98;4*99;4*100;1*107;2*109;2*110;1*111;2*112;1*113;1*114;1*115;1*116;1*119;1*120;1*125;1*126;1*127;1*128
89:2*1;2*2;2*3;1*4;1*5;1*6;1*7;1*8;2*9;2*10;1*11;1*12;2*14;3*15;2*16;1*20;2*27;2*28;1*29;1*30;1*31;1*32;1*33;1*35;1*37;1*38;1*40;1*41;1*42;1*43;1*45;1*46;1*48;1*51;1*52;1*63;1*64;1*65;1*66;1*67;1*68;1*69;1*70;1*71;1*72;1*73;1*74;1*75;2*76;2*78;2*79;2*80;1*81;2*82;1*83;2*84;2*85;2*86;1*87;1*88;1*89;1*90;2*92;2*93;1*94;1*101;1*102;1*103;1*107;1*108;1*112
90:2*1;2*2;2*3;2*4;1*5;1*6;1*7;1*8;2*9;2*10;1*11;1*12;2*14;3*15;2*16;1*17;1*18;1*19;1*21;2*22;1*23;1*24;1*25;1*26;2*27;2*28;2*29;1*30;1*31;1*32;1*34;1*35;2*40;2*41;2*42;2*43;1*51;2*52;1*56;1*57;1*58;1*59;1*60;1*63;1*64;1*65;1*66;1*67;1*68;1*69;1*70;1*71;1*72;1*73;1*74;1*75;2*76;2*78;2*79;2*80;1*81;2*82;1*83;2*84;2*85;2*86;1*87;1*88;1*89;1*90;2*92;2*93;1*94;2*98;2*99;2*100;1*111;1*112;1*113;1*114;1*115;1*116;1*119;1*120;1*123;1*124;1*125
91:2*1;1*129;2*2;2*3;1*4;1*5;1*6;1*7;1*8;2*9;2*10;1*11;1*12;2*14;3*15;2*16;1*17;1*18;1*19;1*20;1*21;2*22;1*23;1*24;1*25;2*26;2*27;2*28;1*29;1*30;1*31;1*32;1*33;1*35;1*37;1*38;1*40;1*41;1*42;1*43;1*44;1*47;1*48;1*52;1*56;1*57;1*58;1*59;1*60;1*64;1*65;1*66;1*67;1*68;1*69;1*70;1*71;1*72;1*73;1*74;1*75;2*76;2*78;2*79;2*80;1*81;2*82;1*83;2*84;2*85;2*86;1*87;1*88;1*89;1*90;2*92;2*93;1*94;2*98;2*99;2*100;1*109;1*110;1*111;1*112;1*113;1*114;1*115;1*116;1*119;1*120;1*125;1*126;1*127;1*128
92:2*1;2*2;2*3;2*4;1*5;1*6;1*7;1*8;2*9;2*10;1*11;1*12;2*14;3*15;2*16;1*17;1*18;1*19;1*20;1*21;2*22;1*23;1*24;1*25;2*26;2*27;2*28;2*29;1*30;1*31;1*32;1*34;1*35;1*36;1*37;1*38;1*39;1*40;1*41;1*42;1*43;1*44;1*47;1*48;1*52;1*56;1*57;1*58;1*59;1*60;1*64;1*65;1*66;1*67;1*68;1*69;1*70;1*71;1*72;1*73;1*74;1*75;2*76;2*78;2*79;2*80;1*81;2*82;1*83;2*84;2*85;2*86;1*87;1*88;1*89;1*90;2*92;2*93;1*94;2*98;2*99;2*100;1*109;1*110;1*111;1*112;1*113;1*114;1*115;1*116;1*119;1*120;1*125;1*126;1*127;1*128;1*129
93:2*1;2*2;2*3;1*4;1*5;1*6;1*7;1*8;2*9;2*10;1*11;1*12;1*14;1*15;2*16;1*18;1*19;2*27;2*28;1*29;1*30;1*31;1*32;1*33;1*35;1*37;1*38;1*40;1*41;1*45;1*46;1*48;1*55;1*59;1*60;1*61;1*62;1*64;1*65;1*66;1*67;1*68;1*69;1*70;1*71;1*72;1*73;1*74;1*75;2*76;2*78;2*79;2*80;1*81;2*82;1*83;2*84;2*85;2*86;1*87;1*88;1*89;1*90;2*92;2*93;1*94;1*101;1*102;1*103
94:2*1;2*2;2*3;2*4;1*5;1*6;1*7;1*8;2*9;2*10;1*11;1*12;2*14;3*15;2*16;1*17;1*18;1*19;1*21;2*22;1*23;1*24;1*25;1*26;2*27;2*28;2*29;1*30;1*31;1*32;1*34;1*35;1*36;1*37;1*38;1*39;1*40;1*41;1*42;1*43;1*44;1*47;1*48;1*52;1*56;1*57;1*58;1*59;1*60;1*64;1*65;1*66;1*67;1*68;1*69;1*70;1*71;1*72;1*73;1*74;1*75;2*76;2*78;2*79;2*80;1*81;2*82;1*83;2*84;2*85;2*86;1*87;1*88;1*89;1*90;2*92;2*93;1*94;2*98;2*99;2*100;1*111;1*112;1*113;1*114;1*115;1*116;1*119;1*120;1*123;1*124;1*125
95:2*1;2*2;2*3;2*4;1*5;1*6;1*7;1*8;2*9;2*10;1*11;1*12;2*14;4*15;2*16;1*20;1*21;2*22;1*23;1*24;1*25;1*26;2*27;2*28;2*29;1*30;1*31;1*32;1*34;1*35;1*36;1*37;1*38;1*39;1*40;1*41;1*42;1*43;1*44;1*47;1*48;1*51;1*52;1*63;1*64;1*65;1*66;1*67;1*68;1*69;1*70;1*71;1*72;1*73;1*74;1*75;2*76;2*78;2*79;2*80;1*81;2*82;1*83;2*84;2*85;2*86;1*87;1*88;1*89;1*90;2*92;2*93;1*94;4*98;4*99;4*100;1*107;1*109;1*110;1*111;2*112;1*113;1*114;1*115;1*116;1*119;1*120;1*123;1*124;1*125
96:2*1;2*2;2*3;2*4;1*5;1*6;1*7;1*8;2*9;2*10;1*11;1*12;2*14;3*15;2*16;1*18;1*21;2*22;1*23;1*24;1*25;1*26;2*27;2*28;2*29;1*30;1*31;1*32;1*34;1*35;1*36;1*37;1*38;1*39;1*40;1*41;1*42;1*43;1*44;1*47;1*48;1*49;1*50;1*52;1*53;1*54;1*64;1*65;1*66;1*67;1*68;1*69;1*70;1*71;1*72;1*73;1*74;1*75;2*76;2*78;2*79;2*80;1*81;2*82;1*83;2*84;2*85;2*86;1*87;1*88;1*89;1*90;2*92;2*93;1*94;2*98;2*99;2*100;1*101;1*102;1*103;1*111;1*112;1*113;1*114;1*115;1*116;1*119;1*120;1*123;1*124;1*125
97:2*1;2*2;2*3;2*4;1*5;1*6;1*7;1*8;2*9;2*10;1*11;1*12;2*14;4*15;2*16;1*20;1*21;2*22;1*23;1*24;1*25;1*26;2*27;2*28;2*29;1*30;1*31;1*32;1*34;1*35;2*36;2*37;2*38;2*39;2*44;2*47;2*48;1*64;1*65;1*66;1*67;1*68;1*69;1*70;1*71;1*72;1*73;1*74;1*75;2*76;2*78;2*79;2*80;1*81;2*82;1*83;2*84;2*85;2*86;1*87;1*88;1*89;1*90;2*92;2*93;1*94;2*98;2*99;2*100;1*107;1*108;1*111;2*112;1*113;1*114;1*115;1*116;1*119;1*120;1*123;1*124;1*125
98:2*1;2*2;2*3;1*4;1*5;1*6;1*7;1*8;2*9;2*10;1*11;1*12;2*14;3*15;2*16;1*17;1*18;1*19;1*21;2*22;1*23;1*24;1*25;1*26;2*27;2*28;1*29;1*30;1*31;1*32;1*33;1*35;1*37;1*38;1*40;1*41;1*42;1*43;1*44;1*47;1*48;1*52;1*56;1*57;1*58;1*59;1*60;1*64;1*65;1*66;1*67;1*68;1*69;1*70;1*71;1*72;1*73;1*74;1*75;2*76;2*78;2*79;2*80;1*81;2*82;1*83;2*84;2*85;2*86;1*87;1*88;1*89;1*90;2*92;2*93;1*94;2*98;2*99;2*100;1*111;1*112;1*113;1*114;1*115;1*116;1*119;1*121;1*122;1*124;1*125
99:2*1;2*2;2*3;2*4;1*5;1*6;1*7;1*8;2*9;2*10;1*11;1*12;2*14;3*15;2*16;1*17;1*18;1*19;1*21;2*22;1*23;1*24;1*25;1*26;2*27;2*28;2*29;1*30;1*31;1*32;1*34;1*35;1*36;1*37;1*38;1*39;1*40;1*41;1*42;1*43;1*44;1*47;1*48;1*52;1*56;1*57;1*58;1*59;1*60;1*64;1*65;1*66;1*67;1*68;1*69;1*70;1*71;1*72;1*73;1*74;1*75;2*76;2*78;2*79;2*80;1*81;2*82;1*83;2*84;2*85;2*86;1*87;1*88;1*89;1*90;2*92;2*93;1*94;2*98;2*99;2*100;1*111;1*112;1*113;1*114;1*115;1*116;1*119;1*121;1*122;1*124;1*125
100:2*1;2*2;2*3;2*4;1*5;1*6;1*7;1*8;2*9;2*10;1*11;1*12;2*14;4*15;2*16;2*21;3*22;1*23;1*24;1*25;1*26;2*27;2*28;2*29;1*30;1*31;1*32;1*34;1*35;2*36;2*37;2*38;2*39;2*44;2*47;2*48;1*64;1*65;1*66;1*67;1*68;1*69;1*70;1*71;1*72;1*73;1*74;1*75;2*76;2*78;2*79;2*80;1*81;2*82;1*83;2*84;2*85;2*86;1*87;1*88;1*89;1*90;2*92;2*93;1*94;2*98;2*99;2*100;1*104;1*105;1*106;2*111;2*112;2*113;2*114;1*115;1*116;1*117;1*118;1*119;1*120;1*123;1*124;1*125
101:2*1;2*2;2*3;2*4;1*5;1*6;1*7;1*8;2*9;2*10;1*11;1*12;2*14;4*15;2*16;2*21;3*22;1*23;1*24;1*25;1*26;2*27;2*28;2*29;1*30;1*31;1*32;1*34;1*35;1*36;1*37;1*38;1*39;1*40;1*41;1*42;1*43;1*44;1*47;1*48;1*51;1*52;1*63;1*64;1*65;1*66;1*67;1*68;1*69;1*70;1*71;1*72;1*73;1*74;1*75;2*76;2*78;2*79;2*80;1*81;2*82;1*83;2*84;2*85;2*86;1*87;1*88;1*89;1*90;2*92;2*93;1*94;2*98;2*99;2*100;1*104;1*105;1*106;2*111;2*112;2*113;2*114;1*115;1*116;1*117;1*118;1*119;1*120;1*123;1*124;1*125
102:2*1;2*2;2*3;1*4;1*5;1*6;1*7;1*8;2*9;2*10;1*11;1*12;2*14;3*15;2*16;1*17;1*18;1*19;1*21;1*22;2*27;2*28;1*29;1*30;1*31;1*32;1*33;1*35;1*37;1*38;1*40;1*41;1*42;1*43;1*44;1*47;1*48;1*52;1*56;1*57;1*58;1*59;1*60;1*64;1*65;1*66;1*67;1*68;1*69;1*70;1*71;1*72;1*73;1*74;1*75;2*76;2*78;2*79;2*80;1*81;2*82;1*83;2*84;2*85;2*86;1*87;1*88;1*89;1*90;2*92;2*93;1*94;1*104;1*105;1*106;1*111;1*112;1*113;1*114;1*117;1*118
103:2*1;2*2;2*3;2*4;1*5;1*6;1*7;1*8;2*9;2*10;1*11;1*12;2*14;3*15;2*16;1*17;1*18;1*19;1*21;1*22;2*27;2*28;2*29;1*30;1*31;1*32;1*34;1*35;1*36;1*37;1*38;1*39;1*40;1*41;1*42;1*43;1*44;1*47;1*48;1*52;1*56;1*57;1*58;1*59;1*60;1*64;1*65;1*66;1*67;1*68;1*69;1*70;1*71;1*72;1*73;1*74;1*75;2*76;2*78;2*79;2*80;1*81;2*82;1*83;2*84;2*85;2*86;1*87;1*88;1*89;1*90;2*92;2*93;1*94;1*104;1*105;1*106;1*111;1*112;1*113;1*114;1*117;1*118
104:2*1;2*2;2*3;2*4;1*5;1*6;1*7;1*8;2*9;2*10;1*11;1*12;2*14;4*15;2*16;2*21;4*22;2*23;2*24;2*25;2*26;2*27;2*28;2*29;1*30;1*31;1*32;1*34;1*35;2*36;2*37;2*38;2*39;2*44;2*47;2*48;1*64;1*65;1*66;1*67;1*68;1*69;1*70;1*71;1*72;1*73;1*74;1*75;2*76;2*78;2*79;2*80;1*81;2*82;1*83;2*84;2*85;2*86;1*87;1*88;1*89;1*90;2*92;2*93;1*94;4*98;4*99;4*100;2*111;2*112;2*113;2*114;2*115;2*116;2*119;1*120;1*121;1*122;1*123;2*124;2*125
105:2*1;2*2;2*3;2*4;1*5;1*6;1*7;1*8;2*9;2*10;1*11;1*12;2*14;4*15;2*16;2*21;4*22;2*23;2*24;2*25;2*26;2*27;2*28;2*29;1*30;1*31;1*32;1*34;1*35;1*36;1*37;1*38;1*39;1*40;1*41;1*42;1*43;1*44;1*47;1*48;1*51;1*52;1*63;1*64;1*65;1*66;1*67;1*68;1*69;1*70;1*71;1*72;1*73;1*74;1*75;2*76;2*78;2*79;2*80;1*81;2*82;1*83;2*84;2*85;2*86;1*87;1*88;1*89;1*90;2*92;2*93;1*94;4*98;4*99;4*100;2*111;2*112;2*113;2*114;2*115;2*116;2*119;1*120;1*121;1*122;1*123;2*124;2*125
106:2*1;2*2;2*3;1*4;1*5;1*6;1*7;1*8;2*9;2*10;1*11;1*12;2*14;2*15;2*16;1*17;1*18;1*19;2*27;2*28;1*29;1*30;1*31;1*32;1*33;1*35;1*37;1*38;1*40;1*41;1*42;1*43;1*45;1*46;1*48;1*52;1*56;1*57;1*58;1*59;1*60;1*64;1*65;1*66;1*67;1*68;1*69;1*70;1*71;1*72;1*73;1*74;1*75;2*76;2*78;2*79;2*80;1*81;2*82;1*83;2*84;2*85;2*86;1*87;1*88;1*89;1*90;2*92;2*93;1*94;1*101;1*102;1*103
107:2*1;2*129;2*2;2*3;2*4;1*5;1*6;1*7;1*8;2*9;2*10;1*11;1*12;2*14;4*15;2*16;2*20;2*21;4*22;2*23;2*24;2*25;4*26;2*27;2*28;2*29;1*30;1*31;1*32;1*34;1*35;1*36;1*37;1*38;1*39;1*40;1*41;1*42;1*43;1*44;1*47;1*48;1*51;1*52;1*63;1*64;1*65;1*66;1*67;1*68;1*69;1*70;1*71;1*72;1*73;1*74;1*75;2*76;2*78;2*79;2*80;1*81;2*82;1*83;2*84;2*85;2*86;1*87;1*88;1*89;1*90;2*92;2*93;1*94;4*98;4*99;4*100;2*109;2*110;2*111;2*112;2*113;2*114;2*115;2*116;2*119;2*120;2*125;2*126;2*127;2*128
108:2*1;1*129;2*2;2*3;2*4;1*5;1*6;1*7;1*8;2*9;2*10;1*11;1*12;2*14;4*15;2*16;1*20;2*21;4*22;2*23;2*24;2*25;3*26;2*27;2*28;2*29;1*30;1*31;1*32;1*34;1*35;2*36;2*37;2*38;2*39;2*44;2*47;2*48;1*64;1*65;1*66;1*67;1*68;1*69;1*70;1*71;1*72;1*73;1*74;1*75;2*76;2*78;2*79;2*80;1*81;2*82;1*83;2*84;2*85;2*86;1*87;1*88;1*89;1*90;2*92;2*93;1*94;4*98;4*99;4*100;1*109;1*110;2*111;2*112;2*113;2*114;2*115;2*116;2*119;2*120;1*123;1*124;2*125;1*126;1*127;1*128
109:2*1;1*129;2*2;2*3;2*4;1*5;1*6;1*7;1*8;2*9;2*10;1*11;1*12;2*14;4*15;2*16;1*20;2*21;4*22;2*23;2*24;2*25;3*26;2*27;2*28;2*29;1*30;1*31;1*32;1*34;1*35;1*36;1*37;1*38;1*39;1*40;1*41;1*42;1*43;1*44;1*47;1*48;1*51;1*52;1*63;1*64;1*65;1*66;1*67;1*68;1*69;1*70;1*71;1*72;1*73;1*74;1*75;2*76;2*78;2*79;2*80;1*81;2*82;1*83;2*84;2*85;2*86;1*87;1*88;1*89;1*90;2*92;2*93;1*94;4*98;4*99;4*100;1*109;1*110;2*111;2*112;2*113;2*114;2*115;2*116;2*119;2*120;1*123;1*124;2*125;1*126;1*127;1*128
110:2*1;2*129;2*2;2*3;2*4;1*5;1*6;1*7;1*8;2*9;2*10;1*11;1*12;2*14;4*15;2*16;2*20;2*21;4*22;2*23;2*24;2*25;4*26;2*27;2*28;2*29;1*30;1*31;1*32;1*34;1*35;2*40;2*41;2*42;2*43;2*51;2*52;2*63;1*64;1*65;1*66;1*67;1*68;1*69;1*70;1*71;1*72;1*73;1*74;1*75;2*76;2*78;2*79;2*80;1*81;2*82;1*83;2*84;2*85;2*86;1*87;1*88;1*89;1*90;2*92;2*93;1*94;4*98;4*99;4*100;2*109;2*110;2*111;2*112;2*113;2*114;2*115;2*116;2*119;2*120;2*125;2*126;2*127;2*128
111:2*1;2*2;2*3;2*4;1*5;1*6;1*7;1*8;2*9;2*10;1*11;1*12;2*14;3*15;2*16;1*20;2*27;2*28;2*29;1*30;1*31;1*32;1*34;1*35;1*36;1*37;1*38;1*39;1*40;1*41;1*42;1*43;1*45;1*46;1*48;1*51;1*52;1*63;1*64;1*65;1*66;1*67;1*68;1*69;1*70;1*71;1*72;1*73;1*74;1*75;2*76;2*78;2*79;2*80;1*81;2*82;1*83;2*84;2*85;2*86;1*87;1*88;1*89;1*90;2*92;2*93;1*94;1*101;1*102;1*103;1*107;1*108;1*112
112:2*1;2*2;2*3;2*4;1*5;1*6;1*7;1*8;2*9;2*10;1*11;1*12;1*14;1*15;2*16;1*18;1*19;2*27;2*28;2*29;1*30;1*31;1*32;1*34;1*35;1*36;1*37;1*38;1*39;1*40;1*41;1*45;1*46;1*48;1*55;1*59;1*60;1*61;1*62;1*64;1*65;1*66;1*67;1*68;1*69;1*70;1*71;1*72;1*73;1*74;1*75;2*76;2*78;2*79;2*80;1*81;2*82;1*83;2*84;2*85;2*86;1*87;1*88;1*89;1*90;2*92;2*93;1*94;1*101;1*102;1*103
113:2*1;2*2;2*3;2*4;1*5;1*6;1*7;1*8;2*9;2*10;1*11;1*12;2*14;2*15;2*16;2*27;2*28;2*29;1*30;1*31;1*32;1*34;1*35;2*36;2*37;2*38;2*39;2*45;2*46;2*48;1*64;1*65;1*66;1*67;1*68;1*69;1*70;1*71;1*72;1*73;1*74;1*75;2*76;2*78;2*79;2*80;1*81;2*82;1*83;2*84;2*85;2*86;1*87;1*88;1*89;1*90;2*92;2*93;1*94;2*101;2*102;2*103
114:2*1;1*129;2*2;2*3;2*4;1*5;1*6;1*7;1*8;2*9;2*10;1*11;1*12;2*14;3*15;2*16;1*20;1*21;2*22;1*23;1*24;1*25;2*26;2*27;2*28;2*29;1*30;1*31;1*32;1*34;1*35;1*36;1*37;1*38;1*39;1*40;1*41;1*42;1*43;1*45;1*46;1*48;1*51;1*52;1*63;1*64;1*65;1*66;1*67;1*68;1*69;1*70;1*71;1*72;1*73;1*74;1*75;2*76;2*78;2*79;2*80;1*81;2*82;1*83;2*84;2*85;2*86;1*87;1*88;1*89;1*90;2*92;2*93;1*94;1*101;1*102;1*103;1*108;1*111;1*112;1*113;1*114;1*115;1*116;1*119;1*120;1*125;1*126;1*127;1*128
115:2*1;1*129;2*2;2*3;2*4;1*5;1*6;1*7;1*8;2*9;2*10;1*11;1*12;2*14;3*15;2*16;1*20;1*21;2*22;1*23;1*24;1*25;2*26;2*27;2*28;2*29;1*30;1*31;1*32;1*34;1*35;2*36;2*37;2*38;2*39;1*44;1*45;1*46;1*47;2*48;1*64;1*65;1*66;1*67;1*68;1*69;1*70;1*71;1*72;1*73;1*74;1*75;2*76;2*78;2*79;2*80;1*81;2*82;1*83;2*84;2*85;2*86;1*87;1*88;1*89;1*90;2*92;2*93;1*94;1*101;1*102;1*103;1*108;1*111;1*112;1*113;1*114;1*115;1*116;1*119;1*120;1*125;1*126;1*127;1*128
116:2*1;1*129;2*2;2*3;2*4;1*5;1*6;1*7;1*8;2*9;2*10;1*11;1*12;2*14;4*15;2*16;1*20;2*21;4*22;2*23;2*24;2*25;3*26;2*27;2*28;2*29;1*30;1*31;1*32;1*34;1*35;2*36;2*37;2*38;2*39;2*44;2*47;2*48;1*64;1*65;1*66;1*67;1*68;1*69;1*70;1*71;1*72;1*73;1*74;1*75;2*76;2*78;2*79;2*80;1*81;2*82;1*83;2*84;2*85;2*86;1*87;1*88;1*89;1*90;2*92;2*93;1*94;2*98;2*99;2*100;1*108;2*111;2*112;2*113;2*114;2*115;2*116;2*119;2*120;1*123;1*124;2*125;1*126;1*127;1*128
117:2*1;1*129;2*2;2*3;1*4;1*5;1*6;1*7;1*8;2*9;2*10;1*11;1*12;2*14;4*15;2*16;1*20;2*21;3*22;1*23;1*24;1*25;2*26;2*27;2*28;1*29;1*30;1*31;1*32;1*33;1*35;1*37;1*38;1*40;1*41;1*42;1*43;1*44;1*47;1*48;1*51;1*52;1*63;1*64;1*65;1*66;1*67;1*68;1*69;1*70;1*71;1*72;1*73;1*74;1*75;2*76;2*78;2*79;2*80;1*81;2*82;1*83;2*84;2*85;2*86;1*87;1*88;1*89;1*90;2*92;2*93;1*94;1*104;1*105;1*106;1*108;2*111;2*112;2*113;2*114;1*115;1*116;1*117;1*118;1*119;1*120;1*125;1*126;1*127;1*128
118:2*1;2*2;2*3;2*4;1*5;1*6;1*7;1*8;2*9;2*10;1*11;1*12;2*14;3*15;2*16;1*21;2*22;1*23;1*24;1*25;1*26;2*27;2*28;2*29;1*30;1*31;1*32;1*34;1*35;2*36;2*37;2*38;2*39;1*44;1*45;1*46;1*47;2*48;1*64;1*65;1*66;1*67;1*68;1*69;1*70;1*71;1*72;1*73;1*74;1*75;2*76;2*78;2*79;2*80;1*81;2*82;1*83;2*84;2*85;2*86;1*87;1*88;1*89;1*90;2*92;2*93;1*94;2*98;2*99;2*100;1*101;1*102;1*103;1*111;1*112;1*113;1*114;1*115;1*116;1*119;1*120;1*123;1*124;1*125
119:2*1;2*2;2*3;2*4;1*5;1*6;1*7;1*8;2*9;2*10;1*11;1*12;1*14;2*15;2*16;1*18;1*19;1*21;2*22;1*23;1*24;1*25;1*26;2*27;2*28;2*29;1*30;1*31;1*32;1*34;1*35;1*36;1*37;1*38;1*39;1*40;1*41;1*44;1*47;1*48;1*55;1*59;1*60;1*61;1*62;1*64;1*65;1*66;1*67;1*68;1*69;1*70;1*71;1*72;1*73;1*74;1*75;2*76;2*78;2*79;2*80;1*81;2*82;1*83;2*84;2*85;2*86;1*87;1*88;1*89;1*90;2*92;2*93;1*94;2*98;2*99;2*100;1*111;1*112;1*113;1*114;1*115;1*116;1*119;1*120;1*123;1*124;1*125
120:2*1;2*2;2*3;2*4;1*5;1*6;1*7;1*8;2*9;2*10;1*11;1*12;2*14;3*15;2*16;1*21;2*22;1*23;1*24;1*25;1*26;2*27;2*28;2*29;1*30;1*31;1*32;1*34;1*35;1*36;1*37;1*38;1*39;1*40;1*41;1*42;1*43;1*45;1*46;1*48;1*51;1*52;1*63;1*64;1*65;1*66;1*67;1*68;1*69;1*70;1*71;1*72;1*73;1*74;1*75;2*76;2*78;2*79;2*80;1*81;2*82;1*83;2*84;2*85;2*86;1*87;1*88;1*89;1*90;2*92;2*93;1*94;2*98;2*99;2*100;1*101;1*102;1*103;1*111;1*112;1*113;1*114;1*115;1*116;1*119;1*120;1*123;1*124;1*125
121:2*1;1*129;2*2;2*3;2*4;1*5;1*6;1*7;1*8;2*9;2*10;1*11;1*12;2*14;3*15;2*16;1*20;1*21;2*22;1*23;1*24;1*25;2*26;2*27;2*28;2*29;1*30;1*31;1*32;1*34;1*35;2*36;2*37;2*38;2*39;1*44;1*45;1*46;1*47;2*48;1*64;1*65;1*66;1*67;1*68;1*69;1*70;1*71;1*72;1*73;1*74;1*75;2*76;2*78;2*79;2*80;1*81;2*82;1*83;2*84;2*85;2*86;1*87;1*88;1*89;1*90;2*92;2*93;1*94;2*98;2*99;2*100;1*101;1*102;1*103;1*109;1*110;1*111;1*112;1*113;1*114;1*115;1*116;1*119;1*120;1*125;1*126;1*127;1*128
122:2*1;2*2;2*3;2*4;1*5;1*6;1*7;1*8;2*9;2*10;1*11;1*12;2*14;4*15;2*16;1*20;1*21;2*22;1*23;1*24;1*25;1*26;2*27;2*28;2*29;1*30;1*31;1*32;1*34;1*35;1*36;1*37;1*38;1*39;1*40;1*41;1*42;1*43;1*44;1*47;1*48;1*51;1*52;1*63;1*64;1*65;1*66;1*67;1*68;1*69;1*70;1*71;1*72;1*73;1*74;1*75;2*76;2*78;2*79;2*80;1*81;2*82;1*83;2*84;2*85;2*86;1*87;1*88;1*89;1*90;2*92;2*93;1*94;2*98;2*99;2*100;1*107;1*108;1*111;2*112;1*113;1*114;1*115;1*116;1*119;1*120;1*123;1*124;1*125
123:1*1;1*2;1*130;1*3;1*4;1*5;1*6;1*7;1*8;2*9;2*10;1*11;3*16;1*27;1*28;1*29;1*30;1*31;1*32;1*64;1*65;1*66;1*67;1*68;1*69;1*70;1*71;1*73;1*74;1*75;3*76;1*77;2*78;2*79;2*80;1*81;3*82;1*83;3*84;3*85;3*86;1*91;3*92;3*93;1*94;1*95;1*96;1*97
124:2*1;2*2;2*3;2*4;1*5;1*6;1*7;1*8;2*9;2*10;1*11;1*12;2*14;3*15;2*16;1*21;2*22;1*23;1*24;1*25;1*26;2*27;2*28;2*29;1*30;1*31;1*32;1*34;1*35;1*36;1*37;1*38;1*39;1*40;1*41;1*42;1*43;1*45;1*46;1*48;1*51;1*52;1*63;1*64;1*65;1*66;1*67;1*68;1*69;1*70;1*71;1*72;1*73;1*74;1*75;2*76;2*78;2*79;2*80;1*81;2*82;1*83;2*84;2*85;2*86;1*87;1*88;1*89;1*90;2*92;2*93;1*94;2*98;2*99;2*100;1*101;1*102;1*103;1*111;1*112;1*113;1*114;1*115;1*116;1*119;1*121;1*122;1*124;1*125
125:1*1;1*2;1*3;1*4;1*5;1*6;1*7;1*8;2*9;2*10;1*11;1*12;1*14;2*15;3*16;1*21;2*22;1*23;1*24;1*25;1*26;1*27;1*28;1*29;1*30;1*31;1*32;1*36;1*37;1*38;1*39;1*44;1*47;1*48;1*64;1*65;1*66;1*67;1*68;1*69;1*70;1*71;1*72;1*73;1*74;1*75;3*76;1*77;2*78;2*79;2*80;1*81;3*82;1*83;3*84;3*85;3*86;1*87;1*88;1*89;1*90;3*92;3*93;1*94;2*98;2*99;2*100;1*111;1*112;1*113;1*114;1*115;1*116;1*119;1*120;1*123;1*124;1*125
126:2*1;2*2;2*3;2*4;1*5;1*6;1*7;1*8;2*9;2*10;1*11;1*12;2*14;3*15;2*16;1*21;2*22;1*23;1*24;1*25;1*26;2*27;2*28;2*29;1*30;1*31;1*32;1*34;1*35;2*36;2*37;2*38;2*39;1*44;1*45;1*46;1*47;2*48;1*64;1*65;1*66;1*67;1*68;1*69;1*70;1*71;1*72;1*73;1*74;1*75;2*76;2*78;2*79;2*80;1*81;2*82;1*83;2*84;2*85;2*86;1*87;1*88;1*89;1*90;2*92;2*93;1*94;2*98;2*99;2*100;1*101;1*102;1*103;1*111;1*112;1*113;1*114;1*115;1*116;1*119;1*121;1*122;1*124;1*125
127:1*1;1*2;1*3;1*4;1*5;1*6;1*7;1*8;2*9;2*10;1*11;1*12;1*14;2*15;3*16;1*20;1*27;1*28;1*29;1*30;1*31;1*32;1*36;1*37;1*38;1*39;1*44;1*47;1*48;1*64;1*65;1*66;1*67;1*68;1*69;1*70;1*71;1*72;1*73;1*74;1*75;3*76;1*77;2*78;2*79;2*80;1*81;3*82;1*83;3*84;3*85;3*86;1*87;1*88;1*89;1*90;3*92;3*93;1*94;2*98;2*99;2*100;1*107;1*109;1*110;1*112
128:1*1;1*2;1*3;1*4;1*5;1*6;1*7;1*8;2*9;2*10;1*11;1*12;1*14;2*15;3*16;1*21;2*22;1*23;1*24;1*25;1*26;1*27;1*28;1*29;1*30;1*31;1*32;1*40;1*41;1*42;1*43;1*51;1*52;1*63;1*64;1*65;1*66;1*67;1*68;1*69;1*70;1*71;1*72;1*73;1*74;1*75;3*76;1*77;2*78;2*79;2*80;1*81;3*82;1*83;3*84;3*85;3*86;1*87;1*88;1*89;1*90;3*92;3*93;1*94;2*98;2*99;2*100;1*111;1*112;1*113;1*114;1*115;1*116;1*119;1*120;1*123;1*124;1*125
129:2*1;2*2;2*3;2*4;1*5;1*6;1*7;1*8;2*9;2*10;1*11;1*12;2*14;3*15;2*16;1*21;1*22;2*27;2*28;2*29;1*30;1*31;1*32;1*34;1*35;1*36;1*37;1*38;1*39;1*40;1*41;1*42;1*43;1*45;1*46;1*48;1*51;1*52;1*63;1*64;1*65;1*66;1*67;1*68;1*69;1*70;1*71;1*72;1*73;1*74;1*75;2*76;2*78;2*79;2*80;1*81;2*82;1*83;2*84;2*85;2*86;1*87;1*88;1*89;1*90;2*92;2*93;1*94;1*101;1*102;1*103;1*104;1*105;1*106;1*111;1*112;1*113;1*114;1*117;1*118
130:1*1;1*2;1*3;1*4;1*5;1*6;1*7;1*8;2*9;2*10;1*11;1*12;1*14;1*15;3*16;1*17;1*18;1*19;1*27;1*28;1*29;1*30;1*31;1*32;1*40;1*41;1*42;1*43;1*52;1*56;1*57;1*58;1*59;1*60;1*64;1*65;1*66;1*67;1*68;1*69;1*70;1*71;1*72;1*73;1*74;1*75;3*76;1*77;2*78;2*79;2*80;1*81;3*82;1*83;3*84;3*85;3*86;1*87;1*88;1*89;1*90;3*92;3*93;1*94
131:1*1;1*2;1*3;1*4;1*5;1*6;1*7;1*8;2*9;2*10;1*11;1*12;1*14;2*15;3*16;1*20;1*27;1*28;1*29;1*30;1*31;1*32;1*40;1*41;1*42;1*43;1*51;1*52;1*63;1*64;1*65;1*66;1*67;1*68;1*69;1*70;1*71;1*72;1*73;1*74;1*75;3*76;1*77;2*78;2*79;2*80;1*81;3*82;1*83;3*84;3*85;3*86;1*87;1*88;1*89;1*90;3*92;3*93;1*94;2*98;2*99;2*100;1*107;1*109;1*110;1*112
132:1*1;1*2;1*3;1*4;1*5;1*6;1*7;1*8;2*9;2*10;1*11;1*12;1*14;1*15;3*16;1*18;1*27;1*28;1*29;1*30;1*31;1*32;1*40;1*41;1*42;1*43;1*49;1*50;1*52;1*53;1*54;1*64;1*65;1*66;1*67;1*68;1*69;1*70;1*71;1*72;1*73;1*74;1*75;3*76;1*77;2*78;2*79;2*80;1*81;3*82;1*83;3*84;3*85;3*86;1*87;1*88;1*89;1*90;3*92;3*93;1*94;1*101;1*102;1*103
133:1*1;1*2;1*3;1*4;1*5;1*6;1*7;1*8;2*9;2*10;1*11;1*12;1*14;2*15;3*16;1*20;1*27;1*28;1*29;1*30;1*31;1*32;1*36;1*37;1*38;1*39;1*44;1*47;1*48;1*64;1*65;1*66;1*67;1*68;1*69;1*70;1*71;1*72;1*73;1*74;1*75;3*76;1*77;2*78;2*79;2*80;1*81;3*82;1*83;3*84;3*85;3*86;1*87;1*88;1*89;1*90;3*92;3*93;1*94;1*107;1*108;1*112
134:2*1;2*2;2*3;2*4;1*5;1*6;1*7;1*8;2*9;2*10;1*11;1*12;2*14;3*15;2*16;1*21;1*22;2*27;2*28;2*29;1*30;1*31;1*32;1*34;1*35;2*36;2*37;2*38;2*39;1*44;1*45;1*46;1*47;2*48;1*64;1*65;1*66;1*67;1*68;1*69;1*70;1*71;1*72;1*73;1*74;1*75;2*76;2*78;2*79;2*80;1*81;2*82;1*83;2*84;2*85;2*86;1*87;1*88;1*89;1*90;2*92;2*93;1*94;1*101;1*102;1*103;1*104;1*105;1*106;1*111;1*112;1*113;1*114;1*117;1*118
135:2*1;2*2;2*3;2*4;1*5;1*6;1*7;1*8;2*9;2*10;1*11;1*12;2*14;3*15;2*16;1*20;2*27;2*28;2*29;1*30;1*31;1*32;1*34;1*35;2*36;2*37;2*38;2*39;1*44;1*45;1*46;1*47;2*48;1*64;1*65;1*66;1*67;1*68;1*69;1*70;1*71;1*72;1*73;1*74;1*75;2*76;2*78;2*79;2*80;1*81;2*82;1*83;2*84;2*85;2*86;1*87;1*88;1*89;1*90;2*92;2*93;1*94;1*101;1*102;1*103;1*107;1*108;1*112
136:1*1;1*2;1*3;1*4;1*5;1*6;1*7;1*8;2*9;2*10;1*11;1*12;1*14;2*15;3*16;1*21;1*22;1*27;1*28;1*29;1*30;1*31;1*32;1*36;1*37;1*38;1*39;1*44;1*47;1*48;1*64;1*65;1*66;1*67;1*68;1*69;1*70;1*71;1*72;1*73;1*74;1*75;3*76;1*77;2*78;2*79;2*80;1*81;3*82;1*83;3*84;3*85;3*86;1*87;1*88;1*89;1*90;3*92;3*93;1*94;1*104;1*105;1*106;1*111;1*112;1*113;1*114;1*117;1*118
137:1*1;1*2;1*3;1*4;1*5;1*6;1*7;1*8;2*9;2*10;1*11;1*12;1*14;2*15;3*16;1*21;1*22;1*27;1*28;1*29;1*30;1*31;1*32;1*40;1*41;1*42;1*43;1*51;1*52;1*63;1*64;1*65;1*66;1*67;1*68;1*69;1*70;1*71;1*72;1*73;1*74;1*75;3*76;1*77;2*78;2*79;2*80;1*81;3*82;1*83;3*84;3*85;3*86;1*87;1*88;1*89;1*90;3*92;3*93;1*94;1*104;1*105;1*106;1*111;1*112;1*113;1*114;1*117;1*118
138:2*1;2*2;2*3;2*4;1*5;1*6;1*7;1*8;2*9;2*10;1*11;1*12;2*14;2*15;2*16;1*18;2*27;2*28;2*29;1*30;1*31;1*32;1*34;1*35;1*36;1*37;1*38;1*39;1*40;1*41;1*42;1*43;1*45;1*46;1*48;1*49;1*50;1*52;1*53;1*54;1*64;1*65;1*66;1*67;1*68;1*69;1*70;1*71;1*72;1*73;1*74;1*75;2*76;2*78;2*79;2*80;1*81;2*82;1*83;2*84;2*85;2*86;1*87;1*88;1*89;1*90;2*92;2*93;1*94;2*101;2*102;2*103
139:2*1;2*2;2*3;2*4;1*5;1*6;1*7;1*8;2*9;2*10;1*11;1*12;2*14;3*15;2*16;1*20;2*27;2*28;2*29;1*30;1*31;1*32;1*34;1*35;1*36;1*37;1*38;1*39;1*40;1*41;1*42;1*43;1*45;1*46;1*48;1*51;1*52;1*63;1*64;1*65;1*66;1*67;1*68;1*69;1*70;1*71;1*72;1*73;1*74;1*75;2*76;2*78;2*79;2*80;1*81;2*82;1*83;2*84;2*85;2*86;1*87;1*88;1*89;1*90;2*92;2*93;1*94;2*98;2*99;2*100;1*101;1*102;1*103;1*107;1*109;1*110;1*112
140:2*1;2*2;2*3;2*4;1*5;1*6;1*7;1*8;2*9;2*10;1*11;1*12;2*14;4*15;2*16;2*21;2*22;2*27;2*28;2*29;1*30;1*31;1*32;1*34;1*35;1*36;1*37;1*38;1*39;1*40;1*41;1*42;1*43;1*44;1*47;1*48;1*51;1*52;1*63;1*64;1*65;1*66;1*67;1*68;1*69;1*70;1*71;1*72;1*73;1*74;1*75;2*76;2*78;2*79;2*80;1*81;2*82;1*83;2*84;2*85;2*86;1*87;1*88;1*89;1*90;2*92;2*93;1*94;2*104;2*105;2*106;2*111;2*112;2*113;2*114;2*117;2*118
141:1*1;1*2;1*3;1*4;1*5;1*6;1*7;1*8;2*9;2*10;1*11;1*12;1*14;2*15;3*16;1*21;2*22;1*23;1*24;1*25;1*26;1*27;1*28;1*29;1*30;1*31;1*32;1*36;1*37;1*38;1*39;1*44;1*47;1*48;1*64;1*65;1*66;1*67;1*68;1*69;1*70;1*71;1*72;1*73;1*74;1*75;3*76;1*77;2*78;2*79;2*80;1*81;3*82;1*83;3*84;3*85;3*86;1*87;1*88;1*89;1*90;3*92;3*93;1*94;2*98;2*99;2*100;1*111;1*112;1*113;1*114;1*115;1*116;1*119;1*121;1*122;1*124;1*125
142:1*1;1*2;1*3;1*4;1*5;1*6;1*7;1*8;2*9;2*10;1*11;1*12;1*14;2*15;3*16;1*21;2*22;1*23;1*24;1*25;1*26;1*27;1*28;1*29;1*30;1*31;1*32;1*40;1*41;1*42;1*43;1*51;1*52;1*63;1*64;1*65;1*66;1*67;1*68;1*69;1*70;1*71;1*72;1*73;1*74;1*75;3*76;1*77;2*78;2*79;2*80;1*81;3*82;1*83;3*84;3*85;3*86;1*87;1*88;1*89;1*90;3*92;3*93;1*94;2*98;2*99;2*100;1*111;1*112;1*113;1*114;1*115;1*116;1*119;1*121;1*122;1*124;1*125
143:2*1;2*2;2*3;2*4;1*5;1*6;1*7;1*8;2*9;2*10;1*11;1*12;2*14;2*15;2*16;1*17;1*18;1*19;2*27;2*28;2*29;1*30;1*31;1*32;1*34;1*35;1*36;1*37;1*38;1*39;1*40;1*41;1*42;1*43;1*45;1*46;1*48;1*52;1*56;1*57;1*58;1*59;1*60;1*64;1*65;1*66;1*67;1*68;1*69;1*70;1*71;1*72;1*73;1*74;1*75;2*76;2*78;2*79;2*80;1*81;2*82;1*83;2*84;2*85;2*86;1*87;1*88;1*89;1*90;2*92;2*93;1*94;1*101;1*102;1*103
144:2*1;2*2;2*3;2*4;1*5;1*6;1*7;1*8;2*9;2*10;1*11;1*12;2*14;4*15;2*16;2*21;3*22;1*23;1*24;1*25;1*26;2*27;2*28;2*29;1*30;1*31;1*32;1*34;1*35;1*36;1*37;1*38;1*39;1*40;1*41;1*42;1*43;1*44;1*47;1*48;1*51;1*52;1*63;1*64;1*65;1*66;1*67;1*68;1*69;1*70;1*71;1*72;1*73;1*74;1*75;2*76;2*78;2*79;2*80;1*81;2*82;1*83;2*84;2*85;2*86;1*87;1*88;1*89;1*90;2*92;2*93;1*94;2*98;2*99;2*100;1*104;1*105;1*106;2*111;2*112;2*113;2*114;1*115;1*116;1*117;1*118;1*119;1*121;1*122;1*124;1*125
145:1*1;1*129;1*2;1*3;1*4;1*5;1*6;1*7;1*8;2*9;2*10;1*11;1*12;1*14;2*15;3*16;1*20;1*21;2*22;1*23;1*24;1*25;2*26;1*27;1*28;1*29;1*30;1*31;1*32;1*36;1*37;1*38;1*39;1*44;1*47;1*48;1*64;1*65;1*66;1*67;1*68;1*69;1*70;1*71;1*72;1*73;1*74;1*75;3*76;1*77;2*78;2*79;2*80;1*81;3*82;1*83;3*84;3*85;3*86;1*87;1*88;1*89;1*90;3*92;3*93;1*94;2*98;2*99;2*100;1*109;1*110;1*111;1*112;1*113;1*114;1*115;1*116;1*119;1*120;1*125;1*126;1*127;1*128
146:1*1;1*129;1*2;1*3;1*4;1*5;1*6;1*7;1*8;2*9;2*10;1*11;1*12;1*14;2*15;3*16;1*20;1*21;2*22;1*23;1*24;1*25;2*26;1*27;1*28;1*29;1*30;1*31;1*32;1*40;1*41;1*42;1*43;1*51;1*52;1*63;1*64;1*65;1*66;1*67;1*68;1*69;1*70;1*71;1*72;1*73;1*74;1*75;3*76;1*77;2*78;2*79;2*80;1*81;3*82;1*83;3*84;3*85;3*86;1*87;1*88;1*89;1*90;3*92;3*93;1*94;2*98;2*99;2*100;1*109;1*110;1*111;1*112;1*113;1*114;1*115;1*116;1*119;1*120;1*125;1*126;1*127;1*128
147:2*1;2*2;2*3;2*4;1*5;1*6;1*7;1*8;2*9;2*10;1*11;1*12;2*14;4*15;2*16;2*21;3*22;1*23;1*24;1*25;1*26;2*27;2*28;2*29;1*30;1*31;1*32;1*34;1*35;2*40;2*41;2*42;2*43;2*51;2*52;2*63;1*64;1*65;1*66;1*67;1*68;1*69;1*70;1*71;1*72;1*73;1*74;1*75;2*76;2*78;2*79;2*80;1*81;2*82;1*83;2*84;2*85;2*86;1*87;1*88;1*89;1*90;2*92;2*93;1*94;2*98;2*99;2*100;1*104;1*105;1*106;2*111;2*112;2*113;2*114;1*115;1*116;1*117;1*118;1*119;1*121;1*122;1*124;1*125
148:2*1;2*2;2*3;2*4;1*5;1*6;1*7;1*8;2*9;2*10;1*11;1*12;2*14;4*15;2*16;2*21;4*22;2*23;2*24;2*25;2*26;2*27;2*28;2*29;1*30;1*31;1*32;1*34;1*35;1*36;1*37;1*38;1*39;1*40;1*41;1*42;1*43;1*44;1*47;1*48;1*51;1*52;1*63;1*64;1*65;1*66;1*67;1*68;1*69;1*70;1*71;1*72;1*73;1*74;1*75;2*76;2*78;2*79;2*80;1*81;2*82;1*83;2*84;2*85;2*86;1*87;1*88;1*89;1*90;2*92;2*93;1*94;4*98;4*99;4*100;2*111;2*112;2*113;2*114;2*115;2*116;2*119;2*121;2*122;2*124;2*125
149:2*1;2*2;2*3;2*4;1*5;1*6;1*7;1*8;2*9;2*10;1*11;1*12;2*14;4*15;2*16;2*21;4*22;2*23;2*24;2*25;2*26;2*27;2*28;2*29;1*30;1*31;1*32;1*34;1*35;2*40;2*41;2*42;2*43;2*51;2*52;2*63;1*64;1*65;1*66;1*67;1*68;1*69;1*70;1*71;1*72;1*73;1*74;1*75;2*76;2*78;2*79;2*80;1*81;2*82;1*83;2*84;2*85;2*86;1*87;1*88;1*89;1*90;2*92;2*93;1*94;4*98;4*99;4*100;2*111;2*112;2*113;2*114;2*115;2*116;2*119;2*121;2*122;2*124;2*125
150:2*1;2*129;2*2;2*3;1*4;1*5;1*6;1*7;1*8;2*9;2*10;1*11;1*12;2*14;4*15;2*16;2*20;2*21;4*22;2*23;2*24;2*25;4*26;2*27;2*28;1*29;1*30;1*31;1*32;1*33;1*35;1*36;2*37;2*38;1*39;2*44;2*47;2*48;1*64;1*65;1*66;1*67;1*68;1*69;1*70;1*71;1*72;1*73;1*74;1*75;2*76;2*78;2*79;2*80;1*81;2*82;1*83;2*84;2*85;2*86;1*87;1*88;1*89;1*90;2*92;2*93;1*94;4*98;4*99;4*100;2*109;2*110;2*111;2*112;2*113;2*114;2*115;2*116;2*119;2*120;2*125;2*126;2*127;2*128
151:2*1;2*2;2*3;1*4;1*5;1*6;1*7;1*8;2*9;2*10;1*11;1*12;2*14;2*15;2*16;1*18;2*27;2*28;1*29;1*30;1*31;1*32;1*33;1*35;1*37;1*38;1*40;1*41;1*42;1*43;1*45;1*46;1*48;1*49;1*50;1*52;1*53;1*54;1*64;1*65;1*66;1*67;1*68;1*69;1*70;1*71;1*72;1*73;1*74;1*75;2*76;2*78;2*79;2*80;1*81;2*82;1*83;2*84;2*85;2*86;1*87;1*88;1*89;1*90;2*92;2*93;1*94;2*101;2*102;2*103
152:2*1;2*2;2*3;2*4;1*5;1*6;1*7;1*8;2*9;2*10;1*11;1*12;2*14;3*15;2*16;1*17;1*18;1*19;1*20;2*27;2*28;2*29;1*30;1*31;1*32;1*34;1*35;1*36;1*37;1*38;1*39;1*40;1*41;1*42;1*43;1*44;1*47;1*48;1*52;1*56;1*57;1*58;1*59;1*60;1*64;1*65;1*66;1*67;1*68;1*69;1*70;1*71;1*72;1*73;1*74;1*75;2*76;2*78;2*79;2*80;1*81;2*82;1*83;2*84;2*85;2*86;1*87;1*88;1*89;1*90;2*92;2*93;1*94;2*98;2*99;2*100;1*107;1*109;1*110;1*112
153:1*1;1*129;1*2;1*3;1*4;1*5;1*6;1*7;1*8;2*9;2*10;1*11;1*12;1*14;2*15;3*16;1*20;1*21;2*22;1*23;1*24;1*25;2*26;1*27;1*28;1*29;1*30;1*31;1*32;1*36;1*37;1*38;1*39;1*44;1*47;1*48;1*64;1*65;1*66;1*67;1*68;1*69;1*70;1*71;1*72;1*73;1*74;1*75;3*76;1*77;2*78;2*79;2*80;1*81;3*82;1*83;3*84;3*85;3*86;1*87;1*88;1*89;1*90;3*92;3*93;1*94;1*108;1*111;1*112;1*113;1*114;1*115;1*116;1*119;1*120;1*125;1*126;1*127;1*128
154:1*1;1*129;1*2;1*3;1*4;1*5;1*6;1*7;1*8;2*9;2*10;1*11;1*12;1*14;2*15;3*16;1*20;1*21;2*22;1*23;1*24;1*25;2*26;1*27;1*28;1*29;1*30;1*31;1*32;1*40;1*41;1*42;1*43;1*51;1*52;1*63;1*64;1*65;1*66;1*67;1*68;1*69;1*70;1*71;1*72;1*73;1*74;1*75;3*76;1*77;2*78;2*79;2*80;1*81;3*82;1*83;3*84;3*85;3*86;1*87;1*88;1*89;1*90;3*92;3*93;1*94;1*108;1*111;1*112;1*113;1*114;1*115;1*116;1*119;1*120;1*125;1*126;1*127;1*128
155:1*1;1*2;1*3;1*4;1*5;1*6;1*7;1*8;2*9;2*10;1*11;1*12;1*14;1*15;3*16;1*27;1*28;1*29;1*30;1*31;1*32;1*36;1*37;1*38;1*39;1*45;1*46;1*48;1*64;1*65;1*66;1*67;1*68;1*69;1*70;1*71;1*72;1*73;1*74;1*75;3*76;1*77;2*78;2*79;2*80;1*81;3*82;1*83;3*84;3*85;3*86;1*87;1*88;1*89;1*90;3*92;3*93;1*94;1*101;1*102;1*103
156:1*1;1*2;1*3;1*4;1*5;1*6;1*7;1*8;2*9;2*10;1*11;1*12;3*16;1*18;1*19;1*27;1*28;1*29;1*30;1*31;1*32;1*40;1*41;1*55;1*59;1*60;1*61;1*62;1*64;1*65;1*66;1*67;1*68;1*69;1*70;1*71;1*72;1*73;1*74;1*75;3*76;1*77;2*78;2*79;2*80;1*81;3*82;1*83;3*84;3*85;3*86;1*87;1*88;1*89;1*90;3*92;3*93;1*94
157:2*1;2*2;2*3;2*4;1*5;1*6;1*7;1*8;2*9;2*10;1*11;1*12;2*14;4*15;2*16;2*21;2*22;2*27;2*28;2*29;1*30;1*31;1*32;1*34;1*35;2*40;2*41;2*42;2*43;2*51;2*52;2*63;1*64;1*65;1*66;1*67;1*68;1*69;1*70;1*71;1*72;1*73;1*74;1*75;2*76;2*78;2*79;2*80;1*81;2*82;1*83;2*84;2*85;2*86;1*87;1*88;1*89;1*90;2*92;2*93;1*94;2*104;2*105;2*106;2*111;2*112;2*113;2*114;2*117;2*118
158:2*1;2*2;2*3;2*4;1*5;1*6;1*7;1*8;2*9;2*10;1*11;1*12;2*14;3*15;2*16;1*18;1*20;1*21;2*22;1*23;1*24;1*25;2*26;2*27;2*28;2*29;1*30;1*31;1*32;1*34;1*35;1*36;1*37;1*38;1*39;1*40;1*41;1*42;1*43;1*44;1*47;1*48;1*49;1*50;1*52;1*53;1*54;1*64;1*65;1*66;1*67;1*68;1*69;1*70;1*71;1*72;1*73;1*74;1*75;2*76;2*78;2*79;2*80;1*81;2*82;1*83;2*84;2*85;2*86;1*87;1*88;1*89;1*90;2*92;2*93;1*94;2*98;2*99;2*100;1*101;1*102;1*103;1*109;1*110;1*111;1*112;1*113;1*114;1*115;1*116;1*119;1*120;1*125;1*126;1*127;1*128;1*129
159:1*1;1*2;1*3;1*4;1*5;1*6;1*7;1*8;2*9;2*10;1*11;1*12;1*14;2*15;3*16;1*20;1*27;1*28;1*29;1*30;1*31;1*32;1*40;1*41;1*42;1*43;1*51;1*52;1*63;1*64;1*65;1*66;1*67;1*68;1*69;1*70;1*71;1*72;1*73;1*74;1*75;3*76;1*77;2*78;2*79;2*80;1*81;3*82;1*83;3*84;3*85;3*86;1*87;1*88;1*89;1*90;3*92;3*93;1*94;1*107;1*108;1*112
160:2*1;2*2;1*130;2*3;2*4;1*5;1*6;1*7;1*8;2*9;2*10;1*11;1*14;1*15;2*16;1*18;2*27;2*28;2*29;1*30;1*31;1*32;1*34;1*35;1*40;1*41;1*42;1*43;1*49;1*50;1*52;1*53;1*54;1*64;1*65;1*66;1*67;1*68;1*69;1*70;1*71;1*73;1*74;1*75;2*76;2*78;2*79;2*80;1*81;2*82;1*83;2*84;2*85;2*86;1*91;2*92;2*93;1*94;1*95;1*96;1*97;1*101;1*102;1*103
161:2*1;2*2;2*3;1*4;1*5;1*6;1*7;1*8;2*9;2*10;1*11;1*12;2*14;3*15;2*16;1*20;2*27;2*28;1*29;1*30;1*31;1*32;1*33;1*35;1*36;2*37;2*38;1*39;1*44;1*45;1*46;1*47;2*48;1*64;1*65;1*66;1*67;1*68;1*69;1*70;1*71;1*72;1*73;1*74;1*75;2*76;2*78;2*79;2*80;1*81;2*82;1*83;2*84;2*85;2*86;1*87;1*88;1*89;1*90;2*92;2*93;1*94;2*98;2*99;2*100;1*101;1*102;1*103;1*107;1*109;1*110;1*112
162:2*1;2*2;2*3;2*4;1*5;1*6;1*7;1*8;2*9;2*10;1*11;1*12;2*14;3*15;2*16;1*18;1*20;2*27;2*28;2*29;1*30;1*31;1*32;1*34;1*35;2*40;2*41;2*42;2*43;1*49;1*50;1*51;2*52;1*53;1*54;1*63;1*64;1*65;1*66;1*67;1*68;1*69;1*70;1*71;1*72;1*73;1*74;1*75;2*76;2*78;2*79;2*80;1*81;2*82;1*83;2*84;2*85;2*86;1*87;1*88;1*89;1*90;2*92;2*93;1*94;2*98;2*99;2*100;1*101;1*102;1*103;1*107;1*109;1*110;1*112
163:2*1;2*2;2*3;2*4;1*5;1*6;1*7;1*8;2*9;2*10;1*11;1*12;2*14;3*15;2*16;1*18;1*20;2*27;2*28;2*29;1*30;1*31;1*32;1*34;1*35;1*36;1*37;1*38;1*39;1*40;1*41;1*42;1*43;1*44;1*47;1*48;1*49;1*50;1*52;1*53;1*54;1*64;1*65;1*66;1*67;1*68;1*69;1*70;1*71;1*72;1*73;1*74;1*75;2*76;2*78;2*79;2*80;1*81;2*82;1*83;2*84;2*85;2*86;1*87;1*88;1*89;1*90;2*92;2*93;1*94;2*98;2*99;2*100;1*101;1*102;1*103;1*107;1*109;1*110;1*112
164:2*1;2*2;2*3;2*4;1*5;1*6;1*7;1*8;2*9;2*10;1*11;1*12;2*14;3*15;2*16;1*18;1*21;2*22;1*23;1*24;1*25;1*26;2*27;2*28;2*29;1*30;1*31;1*32;1*34;1*35;2*40;2*41;2*42;2*43;1*49;1*50;1*51;2*52;1*53;1*54;1*63;1*64;1*65;1*66;1*67;1*68;1*69;1*70;1*71;1*72;1*73;1*74;1*75;2*76;2*78;2*79;2*80;1*81;2*82;1*83;2*84;2*85;2*86;1*87;1*88;1*89;1*90;2*92;2*93;1*94;2*98;2*99;2*100;1*101;1*102;1*103;1*111;1*112;1*113;1*114;1*115;1*116;1*119;1*120;1*123;1*124;1*125
165:2*1;2*2;2*3;2*4;1*5;1*6;1*7;1*8;2*9;2*10;1*11;1*12;2*14;4*15;2*16;2*20;2*27;2*28;2*29;1*30;1*31;1*32;1*34;1*35;1*36;1*37;1*38;1*39;1*40;1*41;1*42;1*43;1*44;1*47;1*48;1*51;1*52;1*63;1*64;1*65;1*66;1*67;1*68;1*69;1*70;1*71;1*72;1*73;1*74;1*75;2*76;2*78;2*79;2*80;1*81;2*82;1*83;2*84;2*85;2*86;1*87;1*88;1*89;1*90;2*92;2*93;1*94;4*98;4*99;4*100;2*107;2*109;2*110;2*112
166:2*1;2*2;2*3;1*4;1*5;1*6;1*7;1*8;2*9;2*10;1*11;1*12;2*14;2*15;2*16;2*27;2*28;1*29;1*30;1*31;1*32;1*33;1*35;1*36;2*37;2*38;1*39;2*45;2*46;2*48;1*64;1*65;1*66;1*67;1*68;1*69;1*70;1*71;1*72;1*73;1*74;1*75;2*76;2*78;2*79;2*80;1*81;2*82;1*83;2*84;2*85;2*86;1*87;1*88;1*89;1*90;2*92;2*93;1*94;2*101;2*102;2*103
167:2*1;1*129;2*2;2*3;1*4;1*5;1*6;1*7;1*8;2*9;2*10;1*11;1*12;2*14;3*15;2*16;1*20;1*21;2*22;1*23;1*24;1*25;2*26;2*27;2*28;1*29;1*30;1*31;1*32;1*33;1*35;1*37;1*38;1*40;1*41;1*42;1*43;1*45;1*46;1*48;1*51;1*52;1*63;1*64;1*65;1*66;1*67;1*68;1*69;1*70;1*71;1*72;1*73;1*74;1*75;2*76;2*78;2*79;2*80;1*81;2*82;1*83;2*84;2*85;2*86;1*87;1*88;1*89;1*90;2*92;2*93;1*94;1*101;1*102;1*103;1*108;1*111;1*112;1*113;1*114;1*115;1*116;1*119;1*120;1*125;1*126;1*127;1*128
168:2*1;2*2;2*3;1*4;1*5;1*6;1*7;1*8;2*9;2*10;1*11;1*12;2*14;4*15;2*16;2*21;2*22;2*27;2*28;1*29;1*30;1*31;1*32;1*33;1*35;1*37;1*38;1*40;1*41;1*42;1*43;1*44;1*47;1*48;1*51;1*52;1*63;1*64;1*65;1*66;1*67;1*68;1*69;1*70;1*71;1*72;1*73;1*74;1*75;2*76;2*78;2*79;2*80;1*81;2*82;1*83;2*84;2*85;2*86;1*87;1*88;1*89;1*90;2*92;2*93;1*94;2*104;2*105;2*106;2*111;2*112;2*113;2*114;2*117;2*118
169:2*1;2*2;2*3;1*4;1*5;1*6;1*7;1*8;2*9;2*10;1*11;1*12;2*14;4*15;2*16;2*21;2*22;2*27;2*28;1*29;1*30;1*31;1*32;1*33;1*35;1*36;2*37;2*38;1*39;2*44;2*47;2*48;1*64;1*65;1*66;1*67;1*68;1*69;1*70;1*71;1*72;1*73;1*74;1*75;2*76;2*78;2*79;2*80;1*81;2*82;1*83;2*84;2*85;2*86;1*87;1*88;1*89;1*90;2*92;2*93;1*94;2*104;2*105;2*106;2*111;2*112;2*113;2*114;2*117;2*118
170:2*1;2*129;2*2;2*3;1*4;1*5;1*6;1*7;1*8;2*9;2*10;1*11;1*12;2*14;4*15;2*16;2*20;2*21;4*22;2*23;2*24;2*25;4*26;2*27;2*28;1*29;1*30;1*31;1*32;1*33;1*35;1*37;1*38;1*40;1*41;1*42;1*43;1*44;1*47;1*48;1*51;1*52;1*63;1*64;1*65;1*66;1*67;1*68;1*69;1*70;1*71;1*72;1*73;1*74;1*75;2*76;2*78;2*79;2*80;1*81;2*82;1*83;2*84;2*85;2*86;1*87;1*88;1*89;1*90;2*92;2*93;1*94;2*98;2*99;2*100;1*108;1*109;1*110;2*111;2*112;2*113;2*114;2*115;2*116;2*119;2*120;2*125;2*126;2*127;2*128
171:2*1;2*2;2*3;2*4;1*5;1*6;1*7;1*8;2*9;2*10;1*11;1*12;2*14;4*15;2*16;1*20;1*21;1*22;2*27;2*28;2*29;1*30;1*31;1*32;1*34;1*35;1*36;1*37;1*38;1*39;1*40;1*41;1*42;1*43;1*44;1*47;1*48;1*51;1*52;1*63;1*64;1*65;1*66;1*67;1*68;1*69;1*70;1*71;1*72;1*73;1*74;1*75;2*76;2*78;2*79;2*80;1*81;2*82;1*83;2*84;2*85;2*86;1*87;1*88;1*89;1*90;2*92;2*93;1*94;2*98;2*99;2*100;1*104;1*105;1*106;1*107;1*109;1*110;1*111;2*112;1*113;1*114;1*117;1*118
172:2*1;1*129;2*2;2*3;1*4;1*5;1*6;1*7;1*8;2*9;2*10;1*11;1*12;2*14;3*15;2*16;1*18;1*20;1*21;2*22;1*23;1*24;1*25;2*26;2*27;2*28;1*29;1*30;1*31;1*32;1*33;1*35;1*37;1*38;1*40;1*41;1*42;1*43;1*44;1*47;1*48;1*49;1*50;1*52;1*53;1*54;1*64;1*65;1*66;1*67;1*68;1*69;1*70;1*71;1*72;1*73;1*74;1*75;2*76;2*78;2*79;2*80;1*81;2*82;1*83;2*84;2*85;2*86;1*87;1*88;1*89;1*90;2*92;2*93;1*94;2*98;2*99;2*100;1*101;1*102;1*103;1*109;1*110;1*111;1*112;1*113;1*114;1*115;1*116;1*119;1*120;1*125;1*126;1*127;1*128
173:2*1;2*2;2*3;2*4;1*5;1*6;1*7;1*8;2*9;2*10;1*11;1*12;2*14;4*15;2*16;2*21;3*22;1*23;1*24;1*25;1*26;2*27;2*28;2*29;1*30;1*31;1*32;1*34;1*35;2*36;2*37;2*38;2*39;2*44;2*47;2*48;1*64;1*65;1*66;1*67;1*68;1*69;1*70;1*71;1*72;1*73;1*74;1*75;2*76;2*78;2*79;2*80;1*81;2*82;1*83;2*84;2*85;2*86;1*87;1*88;1*89;1*90;2*92;2*93;1*94;2*98;2*99;2*100;1*104;1*105;1*106;2*111;2*112;2*113;2*114;1*115;1*116;1*117;1*118;1*119;1*121;1*122;1*124;1*125
174:2*1;2*2;2*3;2*4;1*5;1*6;1*7;1*8;2*9;2*10;1*11;1*12;2*14;4*15;2*16;1*20;1*21;1*22;2*27;2*28;2*29;1*30;1*31;1*32;1*34;1*35;2*40;2*41;2*42;2*43;2*51;2*52;2*63;1*64;1*65;1*66;1*67;1*68;1*69;1*70;1*71;1*72;1*73;1*74;1*75;2*76;2*78;2*79;2*80;1*81;2*82;1*83;2*84;2*85;2*86;1*87;1*88;1*89;1*90;2*92;2*93;1*94;2*98;2*99;2*100;1*104;1*105;1*106;1*107;1*109;1*110;1*111;2*112;1*113;1*114;1*117;1*118
175:2*1;1*129;2*2;2*3;1*4;1*5;1*6;1*7;1*8;2*9;2*10;1*11;1*12;2*14;3*15;2*16;1*20;1*21;2*22;1*23;1*24;1*25;2*26;2*27;2*28;1*29;1*30;1*31;1*32;1*33;1*35;1*36;2*37;2*38;1*39;1*44;1*45;1*46;1*47;2*48;1*64;1*65;1*66;1*67;1*68;1*69;1*70;1*71;1*72;1*73;1*74;1*75;2*76;2*78;2*79;2*80;1*81;2*82;1*83;2*84;2*85;2*86;1*87;1*88;1*89;1*90;2*92;2*93;1*94;1*101;1*102;1*103;1*108;1*111;1*112;1*113;1*114;1*115;1*116;1*119;1*120;1*125;1*126;1*127;1*128
176:2*1;2*2;2*3;2*4;1*5;1*6;1*7;1*8;2*9;2*10;1*11;1*12;2*14;4*15;2*16;1*20;1*21;2*22;1*23;1*24;1*25;1*26;2*27;2*28;2*29;1*30;1*31;1*32;1*34;1*35;1*36;1*37;1*38;1*39;1*40;1*41;1*42;1*43;1*44;1*47;1*48;1*51;1*52;1*63;1*64;1*65;1*66;1*67;1*68;1*69;1*70;1*71;1*72;1*73;1*74;1*75;2*76;2*78;2*79;2*80;1*81;2*82;1*83;2*84;2*85;2*86;1*87;1*88;1*89;1*90;2*92;2*93;1*94;4*98;4*99;4*100;1*107;1*109;1*110;1*111;2*112;1*113;1*114;1*115;1*116;1*119;1*121;1*122;1*124;1*125
177:2*1;2*2;2*3;2*4;1*5;1*6;1*7;1*8;2*9;2*10;1*11;1*12;2*14;4*15;2*16;1*20;1*21;2*22;1*23;1*24;1*25;1*26;2*27;2*28;2*29;1*30;1*31;1*32;1*34;1*35;2*40;2*41;2*42;2*43;2*51;2*52;2*63;1*64;1*65;1*66;1*67;1*68;1*69;1*70;1*71;1*72;1*73;1*74;1*75;2*76;2*78;2*79;2*80;1*81;2*82;1*83;2*84;2*85;2*86;1*87;1*88;1*89;1*90;2*92;2*93;1*94;4*98;4*99;4*100;1*107;1*109;1*110;1*111;2*112;1*113;1*114;1*115;1*116;1*119;1*121;1*122;1*124;1*125
178:2*1;1*129;2*2;2*3;2*4;1*5;1*6;1*7;1*8;2*9;2*10;1*11;1*12;2*14;4*15;2*16;2*20;1*21;2*22;1*23;1*24;1*25;2*26;2*27;2*28;2*29;1*30;1*31;1*32;1*34;1*35;1*36;1*37;1*38;1*39;1*40;1*41;1*42;1*43;1*44;1*47;1*48;1*51;1*52;1*63;1*64;1*65;1*66;1*67;1*68;1*69;1*70;1*71;1*72;1*73;1*74;1*75;2*76;2*78;2*79;2*80;1*81;2*82;1*83;2*84;2*85;2*86;1*87;1*88;1*89;1*90;2*92;2*93;1*94;4*98;4*99;4*100;1*107;2*109;2*110;1*111;2*112;1*113;1*114;1*115;1*116;1*119;1*120;1*125;1*126;1*127;1*128
179:2*1;2*2;2*3;2*4;1*5;1*6;1*7;1*8;2*9;2*10;1*11;1*12;2*14;2*15;2*16;1*17;2*18;1*19;2*27;2*28;2*29;1*30;1*31;1*32;1*34;1*35;2*40;2*41;2*42;2*43;1*49;1*50;2*52;1*53;1*54;1*56;1*57;1*58;1*59;1*60;1*64;1*65;1*66;1*67;1*68;1*69;1*70;1*71;1*72;1*73;1*74;1*75;2*76;2*78;2*79;2*80;1*81;2*82;1*83;2*84;2*85;2*86;1*87;1*88;1*89;1*90;2*92;2*93;1*94;1*101;1*102;1*103
180:2*1;1*129;2*2;2*3;2*4;1*5;1*6;1*7;1*8;2*9;2*10;1*11;1*12;2*14;3*15;2*16;1*18;1*20;1*21;2*22;1*23;1*24;1*25;2*26;2*27;2*28;2*29;1*30;1*31;1*32;1*34;1*35;2*40;2*41;2*42;2*43;1*49;1*50;1*51;2*52;1*53;1*54;1*63;1*64;1*65;1*66;1*67;1*68;1*69;1*70;1*71;1*72;1*73;1*74;1*75;2*76;2*78;2*79;2*80;1*81;2*82;1*83;2*84;2*85;2*86;1*87;1*88;1*89;1*90;2*92;2*93;1*94;2*98;2*99;2*100;1*101;1*102;1*103;1*109;1*110;1*111;1*112;1*113;1*114;1*115;1*116;1*119;1*120;1*125;1*126;1*127;1*128
181:2*1;2*2;2*3;2*4;1*5;1*6;1*7;1*8;2*9;2*10;1*11;1*12;2*14;2*15;2*16;2*18;2*27;2*28;2*29;1*30;1*31;1*32;1*34;1*35;2*40;2*41;2*42;2*43;2*49;2*50;2*52;2*53;2*54;1*64;1*65;1*66;1*67;1*68;1*69;1*70;1*71;1*72;1*73;1*74;1*75;2*76;2*78;2*79;2*80;1*81;2*82;1*83;2*84;2*85;2*86;1*87;1*88;1*89;1*90;2*92;2*93;1*94;2*101;2*102;2*103
182:2*1;2*2;2*3;2*4;1*5;1*6;1*7;1*8;2*9;2*10;1*11;1*12;2*14;3*15;2*16;1*18;1*20;2*27;2*28;2*29;1*30;1*31;1*32;1*34;1*35;1*36;1*37;1*38;1*39;1*40;1*41;1*42;1*43;1*44;1*47;1*48;1*49;1*50;1*52;1*53;1*54;1*64;1*65;1*66;1*67;1*68;1*69;1*70;1*71;1*72;1*73;1*74;1*75;2*76;2*78;2*79;2*80;1*81;2*82;1*83;2*84;2*85;2*86;1*87;1*88;1*89;1*90;2*92;2*93;1*94;1*101;1*102;1*103;1*107;1*108;1*112
183:2*1;1*129;2*2;2*3;2*4;1*5;1*6;1*7;1*8;2*9;2*10;1*11;1*12;2*14;4*15;2*16;2*20;1*21;2*22;1*23;1*24;1*25;2*26;2*27;2*28;2*29;1*30;1*31;1*32;1*34;1*35;2*40;2*41;2*42;2*43;2*51;2*52;2*63;1*64;1*65;1*66;1*67;1*68;1*69;1*70;1*71;1*72;1*73;1*74;1*75;2*76;2*78;2*79;2*80;1*81;2*82;1*83;2*84;2*85;2*86;1*87;1*88;1*89;1*90;2*92;2*93;1*94;4*98;4*99;4*100;1*107;2*109;2*110;1*111;2*112;1*113;1*114;1*115;1*116;1*119;1*120;1*125;1*126;1*127;1*128
184:2*1;1*129;2*2;2*3;2*4;1*5;1*6;1*7;1*8;2*9;2*10;1*11;1*12;2*14;4*15;2*16;1*20;2*21;3*22;1*23;1*24;1*25;2*26;2*27;2*28;2*29;1*30;1*31;1*32;1*34;1*35;2*36;2*37;2*38;2*39;2*44;2*47;2*48;1*64;1*65;1*66;1*67;1*68;1*69;1*70;1*71;1*72;1*73;1*74;1*75;2*76;2*78;2*79;2*80;1*81;2*82;1*83;2*84;2*85;2*86;1*87;1*88;1*89;1*90;2*92;2*93;1*94;1*104;1*105;1*106;1*108;2*111;2*112;2*113;2*114;1*115;1*116;1*117;1*118;1*119;1*120;1*125;1*126;1*127;1*128
185:2*1;2*2;2*3;2*4;1*5;1*6;1*7;1*8;2*9;2*10;1*11;1*12;2*14;3*15;2*16;1*18;1*21;1*22;2*27;2*28;2*29;1*30;1*31;1*32;1*34;1*35;1*36;1*37;1*38;1*39;1*40;1*41;1*42;1*43;1*44;1*47;1*48;1*49;1*50;1*52;1*53;1*54;1*64;1*65;1*66;1*67;1*68;1*69;1*70;1*71;1*72;1*73;1*74;1*75;2*76;2*78;2*79;2*80;1*81;2*82;1*83;2*84;2*85;2*86;1*87;1*88;1*89;1*90;2*92;2*93;1*94;1*101;1*102;1*103;1*104;1*105;1*106;1*111;1*112;1*113;1*114;1*117;1*118
186:2*1;2*2;2*3;2*4;1*5;1*6;1*7;1*8;2*9;2*10;1*11;1*12;2*14;3*15;2*16;1*18;1*21;1*22;2*27;2*28;2*29;1*30;1*31;1*32;1*34;1*35;2*40;2*41;2*42;2*43;1*49;1*50;1*51;2*52;1*53;1*54;1*63;1*64;1*65;1*66;1*67;1*68;1*69;1*70;1*71;1*72;1*73;1*74;1*75;2*76;2*78;2*79;2*80;1*81;2*82;1*83;2*84;2*85;2*86;1*87;1*88;1*89;1*90;2*92;2*93;1*94;1*101;1*102;1*103;1*104;1*105;1*106;1*111;1*112;1*113;1*114;1*117;1*118
187:2*1;2*2;2*3;1*4;1*5;1*6;1*7;1*8;2*9;2*10;1*11;1*12;2*14;4*15;2*16;2*21;4*22;2*23;2*24;2*25;2*26;2*27;2*28;1*29;1*30;1*31;1*32;1*33;1*35;1*37;1*38;1*40;1*41;1*42;1*43;1*44;1*47;1*48;1*51;1*52;1*63;1*64;1*65;1*66;1*67;1*68;1*69;1*70;1*71;1*72;1*73;1*74;1*75;2*76;2*78;2*79;2*80;1*81;2*82;1*83;2*84;2*85;2*86;1*87;1*88;1*89;1*90;2*92;2*93;1*94;4*98;4*99;4*100;2*111;2*112;2*113;2*114;2*115;2*116;2*119;2*120;2*123;2*124;2*125
188:2*1;2*2;2*3;1*4;1*5;1*6;1*7;1*8;2*9;2*10;1*11;1*12;2*14;4*15;2*16;1*20;1*21;2*22;1*23;1*24;1*25;1*26;2*27;2*28;1*29;1*30;1*31;1*32;1*33;1*35;1*37;1*38;1*40;1*41;1*42;1*43;1*44;1*47;1*48;1*51;1*52;1*63;1*64;1*65;1*66;1*67;1*68;1*69;1*70;1*71;1*72;1*73;1*74;1*75;2*76;2*78;2*79;2*80;1*81;2*82;1*83;2*84;2*85;2*86;1*87;1*88;1*89;1*90;2*92;2*93;1*94;4*98;4*99;4*100;1*107;1*109;1*110;1*111;2*112;1*113;1*114;1*115;1*116;1*119;1*120;1*123;1*124;1*125
189:2*1;2*2;2*3;2*4;1*5;1*6;1*7;1*8;2*9;2*10;1*11;1*12;2*14;4*15;2*16;2*21;4*22;2*23;2*24;2*25;2*26;2*27;2*28;2*29;1*30;1*31;1*32;1*34;1*35;2*36;2*37;2*38;2*39;2*44;2*47;2*48;1*64;1*65;1*66;1*67;1*68;1*69;1*70;1*71;1*72;1*73;1*74;1*75;2*76;2*78;2*79;2*80;1*81;2*82;1*83;2*84;2*85;2*86;1*87;1*88;1*89;1*90;2*92;2*93;1*94;4*98;4*99;4*100;2*111;2*112;2*113;2*114;2*115;2*116;2*119;2*121;2*122;2*124;2*125
190:2*1;2*2;2*3;2*4;1*5;1*6;1*7;1*8;2*9;2*10;1*11;1*12;2*14;3*15;2*16;1*18;1*21;2*22;1*23;1*24;1*25;1*26;2*27;2*28;2*29;1*30;1*31;1*32;1*34;1*35;1*36;1*37;1*38;1*39;1*40;1*41;1*42;1*43;1*44;1*47;1*48;1*49;1*50;1*52;1*53;1*54;1*64;1*65;1*66;1*67;1*68;1*69;1*70;1*71;1*72;1*73;1*74;1*75;2*76;2*78;2*79;2*80;1*81;2*82;1*83;2*84;2*85;2*86;1*87;1*88;1*89;1*90;2*92;2*93;1*94;2*98;2*99;2*100;1*101;1*102;1*103;1*111;1*112;1*113;1*114;1*115;1*116;1*119;1*121;1*122;1*124;1*125
191:2*1;2*2;2*3;2*4;1*5;1*6;1*7;1*8;2*9;2*10;1*11;1*12;2*14;3*15;2*16;1*18;1*21;2*22;1*23;1*24;1*25;1*26;2*27;2*28;2*29;1*30;1*31;1*32;1*34;1*35;2*40;2*41;2*42;2*43;1*49;1*50;1*51;2*52;1*53;1*54;1*63;1*64;1*65;1*66;1*67;1*68;1*69;1*70;1*71;1*72;1*73;1*74;1*75;2*76;2*78;2*79;2*80;1*81;2*82;1*83;2*84;2*85;2*86;1*87;1*88;1*89;1*90;2*92;2*93;1*94;2*98;2*99;2*100;1*101;1*102;1*103;1*111;1*112;1*113;1*114;1*115;1*116;1*119;1*121;1*122;1*124;1*125
192:2*1;2*129;2*2;2*3;2*4;1*5;1*6;1*7;1*8;2*9;2*10;1*11;1*12;2*14;4*15;2*16;2*20;2*21;4*22;2*23;2*24;2*25;4*26;2*27;2*28;2*29;1*30;1*31;1*32;1*34;1*35;2*40;2*41;2*42;2*43;2*51;2*52;2*63;1*64;1*65;1*66;1*67;1*68;1*69;1*70;1*71;1*72;1*73;1*74;1*75;2*76;2*78;2*79;2*80;1*81;2*82;1*83;2*84;2*85;2*86;1*87;1*88;1*89;1*90;2*92;2*93;1*94;2*98;2*99;2*100;1*108;1*109;1*110;2*111;2*112;2*113;2*114;2*115;2*116;2*119;2*120;2*125;2*126;2*127;2*128
193:2*1;2*2;2*3;1*4;1*5;1*6;1*7;1*8;2*9;2*10;1*11;1*12;2*14;3*15;2*16;1*20;2*27;2*28;1*29;1*30;1*31;1*32;1*33;1*35;1*37;1*38;1*40;1*41;1*42;1*43;1*45;1*46;1*48;1*51;1*52;1*63;1*64;1*65;1*66;1*67;1*68;1*69;1*70;1*71;1*72;1*73;1*74;1*75;2*76;2*78;2*79;2*80;1*81;2*82;1*83;2*84;2*85;2*86;1*87;1*88;1*89;1*90;2*92;2*93;1*94;2*98;2*99;2*100;1*101;1*102;1*103;1*107;1*109;1*110;1*112
194:2*1;2*2;2*3;2*4;1*5;1*6;1*7;1*8;2*9;2*10;1*11;1*12;1*14;2*15;2*16;1*18;1*19;1*20;2*27;2*28;2*29;1*30;1*31;1*32;1*34;1*35;1*36;1*37;1*38;1*39;1*40;1*41;1*44;1*47;1*48;1*55;1*59;1*60;1*61;1*62;1*64;1*65;1*66;1*67;1*68;1*69;1*70;1*71;1*72;1*73;1*74;1*75;2*76;2*78;2*79;2*80;1*81;2*82;1*83;2*84;2*85;2*86;1*87;1*88;1*89;1*90;2*92;2*93;1*94;2*98;2*99;2*100;1*107;1*109;1*110;1*112
195:2*1;2*2;2*3;2*4;1*5;1*6;1*7;1*8;2*9;2*10;1*11;1*12;2*14;4*15;2*16;1*20;1*21;1*22;2*27;2*28;2*29;1*30;1*31;1*32;1*34;1*35;2*36;2*37;2*38;2*39;2*44;2*47;2*48;1*64;1*65;1*66;1*67;1*68;1*69;1*70;1*71;1*72;1*73;1*74;1*75;2*76;2*78;2*79;2*80;1*81;2*82;1*83;2*84;2*85;2*86;1*87;1*88;1*89;1*90;2*92;2*93;1*94;1*104;1*105;1*106;1*107;1*108;1*111;2*112;1*113;1*114;1*117;1*118
196:2*1;2*2;2*3;1*4;1*5;1*6;1*7;1*8;2*9;2*10;1*11;1*12;2*14;3*15;2*16;1*18;1*21;2*22;1*23;1*24;1*25;1*26;2*27;2*28;1*29;1*30;1*31;1*32;1*33;1*35;1*37;1*38;1*40;1*41;1*42;1*43;1*44;1*47;1*48;1*49;1*50;1*52;1*53;1*54;1*64;1*65;1*66;1*67;1*68;1*69;1*70;1*71;1*72;1*73;1*74;1*75;2*76;2*78;2*79;2*80;1*81;2*82;1*83;2*84;2*85;2*86;1*87;1*88;1*89;1*90;2*92;2*93;1*94;2*98;2*99;2*100;1*101;1*102;1*103;1*111;1*112;1*113;1*114;1*115;1*116;1*119;1*120;1*123;1*124;1*125
197:2*1;1*129;2*2;2*3;2*4;1*5;1*6;1*7;1*8;2*9;2*10;1*11;1*12;2*14;4*15;2*16;2*20;1*21;2*22;1*23;1*24;1*25;2*26;2*27;2*28;2*29;1*30;1*31;1*32;1*34;1*35;2*36;2*37;2*38;2*39;2*44;2*47;2*48;1*64;1*65;1*66;1*67;1*68;1*69;1*70;1*71;1*72;1*73;1*74;1*75;2*76;2*78;2*79;2*80;1*81;2*82;1*83;2*84;2*85;2*86;1*87;1*88;1*89;1*90;2*92;2*93;1*94;4*98;4*99;4*100;1*107;2*109;2*110;1*111;2*112;1*113;1*114;1*115;1*116;1*119;1*120;1*125;1*126;1*127;1*128
198:2*1;1*129;2*2;2*3;2*4;1*5;1*6;1*7;1*8;2*9;2*10;1*11;1*12;2*14;4*15;2*16;1*20;2*21;4*22;2*23;2*24;2*25;3*26;2*27;2*28;2*29;1*30;1*31;1*32;1*34;1*35;2*40;2*41;2*42;2*43;2*51;2*52;2*63;1*64;1*65;1*66;1*67;1*68;1*69;1*70;1*71;1*72;1*73;1*74;1*75;2*76;2*78;2*79;2*80;1*81;2*82;1*83;2*84;2*85;2*86;1*87;1*88;1*89;1*90;2*92;2*93;1*94;4*98;4*99;4*100;1*109;1*110;2*111;2*112;2*113;2*114;2*115;2*116;2*119;2*120;1*123;1*124;2*125;1*126;1*127;1*128
199:2*1;2*2;2*3;2*4;1*5;1*6;1*7;1*8;2*9;2*10;1*11;1*12;2*14;4*15;2*16;2*21;4*22;2*23;2*24;2*25;2*26;2*27;2*28;2*29;1*30;1*31;1*32;1*34;1*35;2*40;2*41;2*42;2*43;2*51;2*52;2*63;1*64;1*65;1*66;1*67;1*68;1*69;1*70;1*71;1*72;1*73;1*74;1*75;2*76;2*78;2*79;2*80;1*81;2*82;1*83;2*84;2*85;2*86;1*87;1*88;1*89;1*90;2*92;2*93;1*94;4*98;4*99;4*100;2*111;2*112;2*113;2*114;2*115;2*116;2*119;1*120;1*121;1*122;1*123;2*124;2*125
200:2*1;2*2;2*3;2*4;1*5;1*6;1*7;1*8;2*9;2*10;1*11;1*12;2*14;4*15;2*16;2*21;3*22;1*23;1*24;1*25;1*26;2*27;2*28;2*29;1*30;1*31;1*32;1*34;1*35;2*40;2*41;2*42;2*43;2*51;2*52;2*63;1*64;1*65;1*66;1*67;1*68;1*69;1*70;1*71;1*72;1*73;1*74;1*75;2*76;2*78;2*79;2*80;1*81;2*82;1*83;2*84;2*85;2*86;1*87;1*88;1*89;1*90;2*92;2*93;1*94;2*98;2*99;2*100;1*104;1*105;1*106;2*111;2*112;2*113;2*114;1*115;1*116;1*117;1*118;1*119;1*120;1*123;1*124;1*125
201:2*1;2*2;2*3;2*4;1*5;1*6;1*7;1*8;2*9;2*10;1*11;1*12;2*14;4*15;2*16;1*20;1*21;2*22;1*23;1*24;1*25;1*26;2*27;2*28;2*29;1*30;1*31;1*32;1*34;1*35;2*40;2*41;2*42;2*43;2*51;2*52;2*63;1*64;1*65;1*66;1*67;1*68;1*69;1*70;1*71;1*72;1*73;1*74;1*75;2*76;2*78;2*79;2*80;1*81;2*82;1*83;2*84;2*85;2*86;1*87;1*88;1*89;1*90;2*92;2*93;1*94;4*98;4*99;4*100;1*107;1*109;1*110;1*111;2*112;1*113;1*114;1*115;1*116;1*119;1*120;1*123;1*124;1*125
202:2*1;1*129;2*2;2*3;2*4;1*5;1*6;1*7;1*8;2*9;2*10;1*11;1*12;2*14;3*15;2*16;1*18;1*20;1*21;2*22;1*23;1*24;1*25;2*26;2*27;2*28;2*29;1*30;1*31;1*32;1*34;1*35;1*36;1*37;1*38;1*39;1*40;1*41;1*42;1*43;1*44;1*47;1*48;1*49;1*50;1*52;1*53;1*54;1*64;1*65;1*66;1*67;1*68;1*69;1*70;1*71;1*72;1*73;1*74;1*75;2*76;2*78;2*79;2*80;1*81;2*82;1*83;2*84;2*85;2*86;1*87;1*88;1*89;1*90;2*92;2*93;1*94;1*101;1*102;1*103;1*108;1*111;1*112;1*113;1*114;1*115;1*116;1*119;1*120;1*125;1*126;1*127;1*128
203:2*1;1*129;2*2;2*3;2*4;1*5;1*6;1*7;1*8;2*9;2*10;1*11;1*12;2*14;3*15;2*16;1*18;1*20;1*21;2*22;1*23;1*24;1*25;2*26;2*27;2*28;2*29;1*30;1*31;1*32;1*34;1*35;2*40;2*41;2*42;2*43;1*49;1*50;1*51;2*52;1*53;1*54;1*63;1*64;1*65;1*66;1*67;1*68;1*69;1*70;1*71;1*72;1*73;1*74;1*75;2*76;2*78;2*79;2*80;1*81;2*82;1*83;2*84;2*85;2*86;1*87;1*88;1*89;1*90;2*92;2*93;1*94;1*101;1*102;1*103;1*108;1*111;1*112;1*113;1*114;1*115;1*116;1*119;1*120;1*125;1*126;1*127;1*128
204:2*1;2*2;2*3;1*4;1*5;1*6;1*7;1*8;2*9;2*10;1*11;1*12;2*14;3*15;2*16;1*18;1*20;2*27;2*28;1*29;1*30;1*31;1*32;1*33;1*35;1*37;1*38;1*40;1*41;1*42;1*43;1*44;1*47;1*48;1*49;1*50;1*52;1*53;1*54;1*64;1*65;1*66;1*67;1*68;1*69;1*70;1*71;1*72;1*73;1*74;1*75;2*76;2*78;2*79;2*80;1*81;2*82;1*83;2*84;2*85;2*86;1*87;1*88;1*89;1*90;2*92;2*93;1*94;2*98;2*99;2*100;1*101;1*102;1*103;1*107;1*109;1*110;1*112
205:2*1;2*2;2*3;2*4;1*5;1*6;1*7;1*8;2*9;2*10;1*11;1*12;1*14;1*15;2*16;2*18;1*19;2*27;2*28;2*29;1*30;1*31;1*32;1*34;1*35;2*40;2*41;1*42;1*43;1*49;1*50;1*52;1*53;1*54;1*55;1*59;1*60;1*61;1*62;1*64;1*65;1*66;1*67;1*68;1*69;1*70;1*71;1*72;1*73;1*74;1*75;2*76;2*78;2*79;2*80;1*81;2*82;1*83;2*84;2*85;2*86;1*87;1*88;1*89;1*90;2*92;2*93;1*94;1*101;1*102;1*103
206:2*1;2*2;2*3;2*4;1*5;1*6;1*7;1*8;2*9;2*10;1*11;1*12;2*14;4*15;2*16;2*21;4*22;2*23;2*24;2*25;2*26;2*27;2*28;2*29;1*30;1*31;1*32;1*34;1*35;2*40;2*41;2*42;2*43;2*51;2*52;2*63;1*64;1*65;1*66;1*67;1*68;1*69;1*70;1*71;1*72;1*73;1*74;1*75;2*76;2*78;2*79;2*80;1*81;2*82;1*83;2*84;2*85;2*86;1*87;1*88;1*89;1*90;2*92;2*93;1*94;4*98;4*99;4*100;2*111;2*112;2*113;2*114;2*115;2*116;2*119;2*120;2*123;2*124;2*125
207:2*1;1*129;2*2;2*3;1*4;1*5;1*6;1*7;1*8;2*9;2*10;1*11;1*12;2*14;3*15;2*16;1*20;1*21;2*22;1*23;1*24;1*25;2*26;2*27;2*28;1*29;1*30;1*31;1*32;1*33;1*35;1*36;2*37;2*38;1*39;1*44;1*45;1*46;1*47;2*48;1*64;1*65;1*66;1*67;1*68;1*69;1*70;1*71;1*72;1*73;1*74;1*75;2*76;2*78;2*79;2*80;1*81;2*82;1*83;2*84;2*85;2*86;1*87;1*88;1*89;1*90;2*92;2*93;1*94;2*98;2*99;2*100;1*101;1*102;1*103;1*109;1*110;1*111;1*112;1*113;1*114;1*115;1*116;1*119;1*120;1*125;1*126;1*127;1*128
208:2*1;2*2;2*3;2*4;1*5;1*6;1*7;1*8;2*9;2*10;1*11;1*12;2*14;3*15;2*16;1*18;1*20;2*27;2*28;2*29;1*30;1*31;1*32;1*34;1*35;2*40;2*41;2*42;2*43;1*49;1*50;1*51;2*52;1*53;1*54;1*63;1*64;1*65;1*66;1*67;1*68;1*69;1*70;1*71;1*72;1*73;1*74;1*75;2*76;2*78;2*79;2*80;1*81;2*82;1*83;2*84;2*85;2*86;1*87;1*88;1*89;1*90;2*92;2*93;1*94;1*101;1*102;1*103;1*107;1*108;1*112
209:2*1;2*2;2*3;1*4;1*5;1*6;1*7;1*8;2*9;2*10;1*11;1*12;2*14;4*15;2*16;2*21;3*22;1*23;1*24;1*25;1*26;2*27;2*28;1*29;1*30;1*31;1*32;1*33;1*35;1*36;2*37;2*38;1*39;2*44;2*47;2*48;1*64;1*65;1*66;1*67;1*68;1*69;1*70;1*71;1*72;1*73;1*74;1*75;2*76;2*78;2*79;2*80;1*81;2*82;1*83;2*84;2*85;2*86;1*87;1*88;1*89;1*90;2*92;2*93;1*94;2*98;2*99;2*100;1*104;1*105;1*106;2*111;2*112;2*113;2*114;1*115;1*116;1*117;1*118;1*119;1*121;1*122;1*124;1*125
210:2*1;1*129;2*2;2*3;1*4;1*5;1*6;1*7;1*8;2*9;2*10;1*11;1*12;2*14;4*15;2*16;1*20;2*21;4*22;2*23;2*24;2*25;3*26;2*27;2*28;1*29;1*30;1*31;1*32;1*33;1*35;1*36;2*37;2*38;1*39;2*44;2*47;2*48;1*64;1*65;1*66;1*67;1*68;1*69;1*70;1*71;1*72;1*73;1*74;1*75;2*76;2*78;2*79;2*80;1*81;2*82;1*83;2*84;2*85;2*86;1*87;1*88;1*89;1*90;2*92;2*93;1*94;4*98;4*99;4*100;1*109;1*110;2*111;2*112;2*113;2*114;2*115;2*116;2*119;1*120;1*121;1*122;1*124;2*125;1*126;1*127;1*128
211:2*1;2*2;1*130;2*3;2*4;1*5;1*6;1*7;1*8;2*9;2*10;1*11;1*14;2*15;2*16;1*20;2*27;2*28;2*29;1*30;1*31;1*32;1*34;1*35;1*36;1*37;1*38;1*39;1*44;1*47;1*48;1*64;1*65;1*66;1*67;1*68;1*69;1*70;1*71;1*73;1*74;1*75;2*76;2*78;2*79;2*80;1*81;2*82;1*83;2*84;2*85;2*86;1*91;2*92;2*93;1*94;1*95;1*96;1*97;2*98;2*99;2*100;1*107;1*109;1*110;1*112
212:2*1;1*129;2*2;2*3;2*4;1*5;1*6;1*7;1*8;2*9;2*10;1*11;1*12;2*14;4*15;2*16;1*20;2*21;4*22;2*23;2*24;2*25;3*26;2*27;2*28;2*29;1*30;1*31;1*32;1*34;1*35;2*40;2*41;2*42;2*43;2*51;2*52;2*63;1*64;1*65;1*66;1*67;1*68;1*69;1*70;1*71;1*72;1*73;1*74;1*75;2*76;2*78;2*79;2*80;1*81;2*82;1*83;2*84;2*85;2*86;1*87;1*88;1*89;1*90;2*92;2*93;1*94;2*98;2*99;2*100;1*108;2*111;2*112;2*113;2*114;2*115;2*116;2*119;1*120;1*121;1*122;1*124;2*125;1*126;1*127;1*128
213:2*1;2*2;2*3;1*4;1*5;1*6;1*7;1*8;2*9;2*10;1*11;1*12;2*14;3*15;2*16;1*20;2*27;2*28;1*29;1*30;1*31;1*32;1*33;1*35;1*36;2*37;2*38;1*39;1*44;1*45;1*46;1*47;2*48;1*64;1*65;1*66;1*67;1*68;1*69;1*70;1*71;1*72;1*73;1*74;1*75;2*76;2*78;2*79;2*80;1*81;2*82;1*83;2*84;2*85;2*86;1*87;1*88;1*89;1*90;2*92;2*93;1*94;1*101;1*102;1*103;1*107;1*108;1*112
214:2*1;2*2;1*130;2*3;2*4;1*5;1*6;1*7;1*8;2*9;2*10;1*11;1*14;1*15;2*16;2*27;2*28;2*29;1*30;1*31;1*32;1*34;1*35;1*36;1*37;1*38;1*39;1*45;1*46;1*48;1*64;1*65;1*66;1*67;1*68;1*69;1*70;1*71;1*73;1*74;1*75;2*76;2*78;2*79;2*80;1*81;2*82;1*83;2*84;2*85;2*86;1*91;2*92;2*93;1*94;1*95;1*96;1*97;1*101;1*102;1*103
215:2*1;1*129;2*2;2*3;1*4;1*5;1*6;1*7;1*8;2*9;2*10;1*11;1*12;2*14;3*15;2*16;1*20;1*21;2*22;1*23;1*24;1*25;2*26;2*27;2*28;1*29;1*30;1*31;1*32;1*33;1*35;1*37;1*38;1*40;1*41;1*42;1*43;1*45;1*46;1*48;1*51;1*52;1*63;1*64;1*65;1*66;1*67;1*68;1*69;1*70;1*71;1*72;1*73;1*74;1*75;2*76;2*78;2*79;2*80;1*81;2*82;1*83;2*84;2*85;2*86;1*87;1*88;1*89;1*90;2*92;2*93;1*94;2*98;2*99;2*100;1*101;1*102;1*103;1*109;1*110;1*111;1*112;1*113;1*114;1*115;1*116;1*119;1*120;1*125;1*126;1*127;1*128
216:2*1;2*2;2*3;2*4;1*5;1*6;1*7;1*8;2*9;2*10;1*11;1*12;2*14;4*15;2*16;1*20;1*21;1*22;2*27;2*28;2*29;1*30;1*31;1*32;1*34;1*35;2*36;2*37;2*38;2*39;2*44;2*47;2*48;1*64;1*65;1*66;1*67;1*68;1*69;1*70;1*71;1*72;1*73;1*74;1*75;2*76;2*78;2*79;2*80;1*81;2*82;1*83;2*84;2*85;2*86;1*87;1*88;1*89;1*90;2*92;2*93;1*94;2*98;2*99;2*100;1*104;1*105;1*106;1*107;1*109;1*110;1*111;2*112;1*113;1*114;1*117;1*118
217:2*1;2*2;2*3;2*4;1*5;1*6;1*7;1*8;2*9;2*10;1*11;1*12;2*14;3*15;2*16;1*20;2*27;2*28;2*29;1*30;1*31;1*32;1*34;1*35;2*36;2*37;2*38;2*39;1*44;1*45;1*46;1*47;2*48;1*64;1*65;1*66;1*67;1*68;1*69;1*70;1*71;1*72;1*73;1*74;1*75;2*76;2*78;2*79;2*80;1*81;2*82;1*83;2*84;2*85;2*86;1*87;1*88;1*89;1*90;2*92;2*93;1*94;2*98;2*99;2*100;1*101;1*102;1*103;1*107;1*109;1*110;1*112
218:2*1;1*129;2*2;2*3;1*4;1*5;1*6;1*7;1*8;2*9;2*10;1*11;1*12;2*14;4*15;2*16;1*20;2*21;3*22;1*23;1*24;1*25;2*26;2*27;2*28;1*29;1*30;1*31;1*32;1*33;1*35;1*36;2*37;2*38;1*39;2*44;2*47;2*48;1*64;1*65;1*66;1*67;1*68;1*69;1*70;1*71;1*72;1*73;1*74;1*75;2*76;2*78;2*79;2*80;1*81;2*82;1*83;2*84;2*85;2*86;1*87;1*88;1*89;1*90;2*92;2*93;1*94;2*98;2*99;2*100;1*104;1*105;1*106;1*109;1*110;2*111;2*112;2*113;2*114;1*115;1*116;1*117;1*118;1*119;1*120;1*125;1*126;1*127;1*128
219:2*1;2*2;2*3;1*4;1*5;1*6;1*7;1*8;2*9;2*10;1*11;1*12;2*14;4*15;2*16;2*20;2*27;2*28;1*29;1*30;1*31;1*32;1*33;1*35;1*37;1*38;1*40;1*41;1*42;1*43;1*44;1*47;1*48;1*51;1*52;1*63;1*64;1*65;1*66;1*67;1*68;1*69;1*70;1*71;1*72;1*73;1*74;1*75;2*76;2*78;2*79;2*80;1*81;2*82;1*83;2*84;2*85;2*86;1*87;1*88;1*89;1*90;2*92;2*93;1*94;4*98;4*99;4*100;2*107;2*109;2*110;2*112
220:2*1;2*2;2*3;1*4;1*5;1*6;1*7;1*8;2*9;2*10;1*11;1*12;2*14;3*15;2*16;1*21;2*22;1*23;1*24;1*25;1*26;2*27;2*28;1*29;1*30;1*31;1*32;1*33;1*35;1*37;1*38;1*40;1*41;1*42;1*43;1*45;1*46;1*48;1*51;1*52;1*63;1*64;1*65;1*66;1*67;1*68;1*69;1*70;1*71;1*72;1*73;1*74;1*75;2*76;2*78;2*79;2*80;1*81;2*82;1*83;2*84;2*85;2*86;1*87;1*88;1*89;1*90;2*92;2*93;1*94;2*98;2*99;2*100;1*101;1*102;1*103;1*111;1*112;1*113;1*114;1*115;1*116;1*119;1*121;1*122;1*124;1*125
221:2*1;2*2;2*3;1*4;1*5;1*6;1*7;1*8;2*9;2*10;1*11;1*12;2*14;3*15;2*16;1*21;2*22;1*23;1*24;1*25;1*26;2*27;2*28;1*29;1*30;1*31;1*32;1*33;1*35;1*36;2*37;2*38;1*39;1*44;1*45;1*46;1*47;2*48;1*64;1*65;1*66;1*67;1*68;1*69;1*70;1*71;1*72;1*73;1*74;1*75;2*76;2*78;2*79;2*80;1*81;2*82;1*83;2*84;2*85;2*86;1*87;1*88;1*89;1*90;2*92;2*93;1*94;2*98;2*99;2*100;1*101;1*102;1*103;1*111;1*112;1*113;1*114;1*115;1*116;1*119;1*121;1*122;1*124;1*125
222:2*1;2*2;2*3;1*4;1*5;1*6;1*7;1*8;2*9;2*10;1*11;1*12;2*14;4*15;2*16;2*21;4*22;2*23;2*24;2*25;2*26;2*27;2*28;1*29;1*30;1*31;1*32;1*33;1*35;1*36;2*37;2*38;1*39;2*44;2*47;2*48;1*64;1*65;1*66;1*67;1*68;1*69;1*70;1*71;1*72;1*73;1*74;1*75;2*76;2*78;2*79;2*80;1*81;2*82;1*83;2*84;2*85;2*86;1*87;1*88;1*89;1*90;2*92;2*93;1*94;4*98;4*99;4*100;2*111;2*112;2*113;2*114;2*115;2*116;2*119;2*120;2*123;2*124;2*125
223:2*1;1*129;2*2;2*3;2*4;1*5;1*6;1*7;1*8;2*9;2*10;1*11;1*12;2*14;4*15;2*16;1*20;2*21;4*22;2*23;2*24;2*25;3*26;2*27;2*28;2*29;1*30;1*31;1*32;1*34;1*35;2*40;2*41;2*42;2*43;2*51;2*52;2*63;1*64;1*65;1*66;1*67;1*68;1*69;1*70;1*71;1*72;1*73;1*74;1*75;2*76;2*78;2*79;2*80;1*81;2*82;1*83;2*84;2*85;2*86;1*87;1*88;1*89;1*90;2*92;2*93;1*94;2*98;2*99;2*100;1*108;2*111;2*112;2*113;2*114;2*115;2*116;2*119;2*120;1*123;1*124;2*125;1*126;1*127;1*128
224:2*1;1*129;2*2;2*3;1*4;1*5;1*6;1*7;1*8;2*9;2*10;1*11;1*12;2*14;4*15;2*16;1*20;2*21;4*22;2*23;2*24;2*25;3*26;2*27;2*28;1*29;1*30;1*31;1*32;1*33;1*35;1*37;1*38;1*40;1*41;1*42;1*43;1*44;1*47;1*48;1*51;1*52;1*63;1*64;1*65;1*66;1*67;1*68;1*69;1*70;1*71;1*72;1*73;1*74;1*75;2*76;2*78;2*79;2*80;1*81;2*82;1*83;2*84;2*85;2*86;1*87;1*88;1*89;1*90;2*92;2*93;1*94;2*98;2*99;2*100;1*108;2*111;2*112;2*113;2*114;2*115;2*116;2*119;1*120;1*121;1*122;1*124;2*125;1*126;1*127;1*128
225:2*1;2*2;2*3;2*4;1*5;1*6;1*7;1*8;2*9;2*10;1*11;1*12;2*14;4*15;2*16;1*20;1*21;2*22;1*23;1*24;1*25;1*26;2*27;2*28;2*29;1*30;1*31;1*32;1*34;1*35;2*36;2*37;2*38;2*39;2*44;2*47;2*48;1*64;1*65;1*66;1*67;1*68;1*69;1*70;1*71;1*72;1*73;1*74;1*75;2*76;2*78;2*79;2*80;1*81;2*82;1*83;2*84;2*85;2*86;1*87;1*88;1*89;1*90;2*92;2*93;1*94;4*98;4*99;4*100;1*107;1*109;1*110;1*111;2*112;1*113;1*114;1*115;1*116;1*119;1*121;1*122;1*124;1*125
226:2*1;2*2;2*3;1*4;1*5;1*6;1*7;1*8;2*9;2*10;1*11;1*12;2*14;4*15;2*16;2*21;3*22;1*23;1*24;1*25;1*26;2*27;2*28;1*29;1*30;1*31;1*32;1*33;1*35;1*37;1*38;1*40;1*41;1*42;1*43;1*44;1*47;1*48;1*51;1*52;1*63;1*64;1*65;1*66;1*67;1*68;1*69;1*70;1*71;1*72;1*73;1*74;1*75;2*76;2*78;2*79;2*80;1*81;2*82;1*83;2*84;2*85;2*86;1*87;1*88;1*89;1*90;2*92;2*93;1*94;2*98;2*99;2*100;1*104;1*105;1*106;2*111;2*112;2*113;2*114;1*115;1*116;1*117;1*118;1*119;1*121;1*122;1*124;1*125
227:2*1;2*2;2*3;1*4;1*5;1*6;1*7;1*8;2*9;2*10;1*11;1*12;2*14;3*15;2*16;1*21;1*22;2*27;2*28;1*29;1*30;1*31;1*32;1*33;1*35;1*37;1*38;1*40;1*41;1*42;1*43;1*45;1*46;1*48;1*51;1*52;1*63;1*64;1*65;1*66;1*67;1*68;1*69;1*70;1*71;1*72;1*73;1*74;1*75;2*76;2*78;2*79;2*80;1*81;2*82;1*83;2*84;2*85;2*86;1*87;1*88;1*89;1*90;2*92;2*93;1*94;1*101;1*102;1*103;1*104;1*105;1*106;1*111;1*112;1*113;1*114;1*117;1*118
228:2*1;2*2;2*3;1*4;1*5;1*6;1*7;1*8;2*9;2*10;1*11;1*12;2*14;3*15;2*16;1*21;1*22;2*27;2*28;1*29;1*30;1*31;1*32;1*33;1*35;1*36;2*37;2*38;1*39;1*44;1*45;1*46;1*47;2*48;1*64;1*65;1*66;1*67;1*68;1*69;1*70;1*71;1*72;1*73;1*74;1*75;2*76;2*78;2*79;2*80;1*81;2*82;1*83;2*84;2*85;2*86;1*87;1*88;1*89;1*90;2*92;2*93;1*94;1*101;1*102;1*103;1*104;1*105;1*106;1*111;1*112;1*113;1*114;1*117;1*118
229:2*1;1*129;2*2;2*3;1*4;1*5;1*6;1*7;1*8;2*9;2*10;1*11;1*12;2*14;4*15;2*16;1*20;2*21;4*22;2*23;2*24;2*25;3*26;2*27;2*28;1*29;1*30;1*31;1*32;1*33;1*35;1*37;1*38;1*40;1*41;1*42;1*43;1*44;1*47;1*48;1*51;1*52;1*63;1*64;1*65;1*66;1*67;1*68;1*69;1*70;1*71;1*72;1*73;1*74;1*75;2*76;2*78;2*79;2*80;1*81;2*82;1*83;2*84;2*85;2*86;1*87;1*88;1*89;1*90;2*92;2*93;1*94;4*98;4*99;4*100;1*109;1*110;2*111;2*112;2*113;2*114;2*115;2*116;2*119;1*120;1*121;1*122;1*124;2*125;1*126;1*127;1*128
230:2*1;2*2;2*3;2*4;1*5;1*6;1*7;1*8;2*9;2*10;1*11;1*12;2*14;4*15;2*16;2*20;2*27;2*28;2*29;1*30;1*31;1*32;1*34;1*35;1*36;1*37;1*38;1*39;1*40;1*41;1*42;1*43;1*44;1*47;1*48;1*51;1*52;1*63;1*64;1*65;1*66;1*67;1*68;1*69;1*70;1*71;1*72;1*73;1*74;1*75;2*76;2*78;2*79;2*80;1*81;2*82;1*83;2*84;2*85;2*86;1*87;1*88;1*89;1*90;2*92;2*93;1*94;2*98;2*99;2*100;2*107;1*108;1*109;1*110;2*112
231:2*1;1*129;2*2;2*3;2*4;1*5;1*6;1*7;1*8;2*9;2*10;1*11;1*12;2*14;4*15;2*16;1*20;2*21;3*22;1*23;1*24;1*25;2*26;2*27;2*28;2*29;1*30;1*31;1*32;1*34;1*35;2*40;2*41;2*42;2*43;2*51;2*52;2*63;1*64;1*65;1*66;1*67;1*68;1*69;1*70;1*71;1*72;1*73;1*74;1*75;2*76;2*78;2*79;2*80;1*81;2*82;1*83;2*84;2*85;2*86;1*87;1*88;1*89;1*90;2*92;2*93;1*94;1*104;1*105;1*106;1*108;2*111;2*112;2*113;2*114;1*115;1*116;1*117;1*118;1*119;1*120;1*125;1*126;1*127;1*128
232:2*1;1*129;2*2;2*3;2*4;1*5;1*6;1*7;1*8;2*9;2*10;1*11;1*12;2*14;4*15;2*16;1*20;2*21;4*22;2*23;2*24;2*25;3*26;2*27;2*28;2*29;1*30;1*31;1*32;1*34;1*35;2*36;2*37;2*38;2*39;2*44;2*47;2*48;1*64;1*65;1*66;1*67;1*68;1*69;1*70;1*71;1*72;1*73;1*74;1*75;2*76;2*78;2*79;2*80;1*81;2*82;1*83;2*84;2*85;2*86;1*87;1*88;1*89;1*90;2*92;2*93;1*94;4*98;4*99;4*100;1*109;1*110;2*111;2*112;2*113;2*114;2*115;2*116;2*119;1*120;1*121;1*122;1*124;2*125;1*126;1*127;1*128
233:2*1;2*2;2*3;1*4;1*5;1*6;1*7;1*8;2*9;2*10;1*11;1*12;2*14;4*15;2*16;2*21;4*22;2*23;2*24;2*25;2*26;2*27;2*28;1*29;1*30;1*31;1*32;1*33;1*35;1*37;1*38;1*40;1*41;1*42;1*43;1*44;1*47;1*48;1*51;1*52;1*63;1*64;1*65;1*66;1*67;1*68;1*69;1*70;1*71;1*72;1*73;1*74;1*75;2*76;2*78;2*79;2*80;1*81;2*82;1*83;2*84;2*85;2*86;1*87;1*88;1*89;1*90;2*92;2*93;1*94;4*98;4*99;4*100;2*111;2*112;2*113;2*114;2*115;2*116;2*119;2*121;2*122;2*124;2*125
234:2*1;2*2;2*3;1*4;1*5;1*6;1*7;1*8;2*9;2*10;1*11;1*12;2*14;4*15;2*16;2*21;4*22;2*23;2*24;2*25;2*26;2*27;2*28;1*29;1*30;1*31;1*32;1*33;1*35;1*36;2*37;2*38;1*39;2*44;2*47;2*48;1*64;1*65;1*66;1*67;1*68;1*69;1*70;1*71;1*72;1*73;1*74;1*75;2*76;2*78;2*79;2*80;1*81;2*82;1*83;2*84;2*85;2*86;1*87;1*88;1*89;1*90;2*92;2*93;1*94;4*98;4*99;4*100;2*111;2*112;2*113;2*114;2*115;2*116;2*119;2*121;2*122;2*124;2*125
235:2*1;2*2;2*3;1*4;1*5;1*6;1*7;1*8;2*9;2*10;1*11;1*12;2*14;3*15;2*16;1*21;2*22;1*23;1*24;1*25;1*26;2*27;2*28;1*29;1*30;1*31;1*32;1*33;1*35;1*37;1*38;1*40;1*41;1*42;1*43;1*45;1*46;1*48;1*51;1*52;1*63;1*64;1*65;1*66;1*67;1*68;1*69;1*70;1*71;1*72;1*73;1*74;1*75;2*76;2*78;2*79;2*80;1*81;2*82;1*83;2*84;2*85;2*86;1*87;1*88;1*89;1*90;2*92;2*93;1*94;2*98;2*99;2*100;1*101;1*102;1*103;1*111;1*112;1*113;1*114;1*115;1*116;1*119;1*120;1*123;1*124;1*125
236:2*1;2*2;2*3;2*4;1*5;1*6;1*7;1*8;2*9;2*10;1*11;1*12;2*14;4*15;2*16;2*20;2*27;2*28;2*29;1*30;1*31;1*32;1*34;1*35;2*40;2*41;2*42;2*43;2*51;2*52;2*63;1*64;1*65;1*66;1*67;1*68;1*69;1*70;1*71;1*72;1*73;1*74;1*75;2*76;2*78;2*79;2*80;1*81;2*82;1*83;2*84;2*85;2*86;1*87;1*88;1*89;1*90;2*92;2*93;1*94;4*98;4*99;4*100;2*107;2*109;2*110;2*112
237:2*1;2*2;2*3;2*4;1*5;1*6;1*7;1*8;2*9;2*10;1*11;1*12;2*14;4*15;2*16;2*20;2*27;2*28;2*29;1*30;1*31;1*32;1*34;1*35;2*36;2*37;2*38;2*39;2*44;2*47;2*48;1*64;1*65;1*66;1*67;1*68;1*69;1*70;1*71;1*72;1*73;1*74;1*75;2*76;2*78;2*79;2*80;1*81;2*82;1*83;2*84;2*85;2*86;1*87;1*88;1*89;1*90;2*92;2*93;1*94;4*98;4*99;4*100;2*107;2*109;2*110;2*112
238:2*1;1*129;2*2;2*3;1*4;1*5;1*6;1*7;1*8;2*9;2*10;1*11;1*12;2*14;4*15;2*16;1*20;2*21;3*22;1*23;1*24;1*25;2*26;2*27;2*28;1*29;1*30;1*31;1*32;1*33;1*35;1*37;1*38;1*40;1*41;1*42;1*43;1*44;1*47;1*48;1*51;1*52;1*63;1*64;1*65;1*66;1*67;1*68;1*69;1*70;1*71;1*72;1*73;1*74;1*75;2*76;2*78;2*79;2*80;1*81;2*82;1*83;2*84;2*85;2*86;1*87;1*88;1*89;1*90;2*92;2*93;1*94;2*98;2*99;2*100;1*104;1*105;1*106;1*109;1*110;2*111;2*112;2*113;2*114;1*115;1*116;1*117;1*118;1*119;1*120;1*125;1*126;1*127;1*128
239:2*1;2*2;1*130;2*3;1*4;1*5;1*6;1*7;1*8;2*9;2*10;1*11;1*14;1*15;2*16;2*27;2*28;1*29;1*30;1*31;1*32;1*33;1*35;1*37;1*38;1*45;1*46;1*48;1*64;1*65;1*66;1*67;1*68;1*69;1*70;1*71;1*73;1*74;1*75;2*76;2*78;2*79;2*80;1*81;2*82;1*83;2*84;2*85;2*86;1*91;2*92;2*93;1*94;1*95;1*96;1*97;1*101;1*102;1*103
240:2*1;2*2;1*130;2*3;2*4;1*5;1*6;1*7;1*8;2*9;2*10;1*11;1*14;2*15;2*16;1*21;1*22;2*27;2*28;2*29;1*30;1*31;1*32;1*34;1*35;1*36;1*37;1*38;1*39;1*44;1*47;1*48;1*64;1*65;1*66;1*67;1*68;1*69;1*70;1*71;1*73;1*74;1*75;2*76;2*78;2*79;2*80;1*81;2*82;1*83;2*84;2*85;2*86;1*91;2*92;2*93;1*94;1*95;1*96;1*97;1*104;1*105;1*106;1*111;1*112;1*113;1*114;1*117;1*118
241:2*1;1*129;2*2;2*3;1*4;1*5;1*6;1*7;1*8;2*9;2*10;1*11;1*12;2*14;4*15;2*16;2*20;1*21;2*22;1*23;1*24;1*25;2*26;2*27;2*28;1*29;1*30;1*31;1*32;1*33;1*35;1*36;2*37;2*38;1*39;2*44;2*47;2*48;1*64;1*65;1*66;1*67;1*68;1*69;1*70;1*71;1*72;1*73;1*74;1*75;2*76;2*78;2*79;2*80;1*81;2*82;1*83;2*84;2*85;2*86;1*87;1*88;1*89;1*90;2*92;2*93;1*94;2*98;2*99;2*100;1*107;1*108;1*109;1*110;1*111;2*112;1*113;1*114;1*115;1*116;1*119;1*120;1*125;1*126;1*127;1*128
242:2*1;2*2;2*3;2*4;1*5;1*6;1*7;1*8;2*9;2*10;1*11;1*12;2*14;4*15;2*16;2*20;2*27;2*28;2*29;1*30;1*31;1*32;1*34;1*35;2*36;2*37;2*38;2*39;2*44;2*47;2*48;1*64;1*65;1*66;1*67;1*68;1*69;1*70;1*71;1*72;1*73;1*74;1*75;2*76;2*78;2*79;2*80;1*81;2*82;1*83;2*84;2*85;2*86;1*87;1*88;1*89;1*90;2*92;2*93;1*94;2*98;2*99;2*100;2*107;1*108;1*109;1*110;2*112
243:2*1;2*2;1*130;2*3;1*4;1*5;1*6;1*7;1*8;2*9;2*10;1*11;1*14;2*15;2*16;1*21;1*22;2*27;2*28;1*29;1*30;1*31;1*32;1*33;1*35;1*37;1*38;1*44;1*47;1*48;1*64;1*65;1*66;1*67;1*68;1*69;1*70;1*71;1*73;1*74;1*75;2*76;2*78;2*79;2*80;1*81;2*82;1*83;2*84;2*85;2*86;1*91;2*92;2*93;1*94;1*95;1*96;1*97;1*104;1*105;1*106;1*111;1*112;1*113;1*114;1*117;1*118
244:2*1;2*2;1*130;2*3;2*4;1*5;1*6;1*7;1*8;2*9;2*10;1*11;1*14;2*15;2*16;1*21;2*22;1*23;1*24;1*25;1*26;2*27;2*28;2*29;1*30;1*31;1*32;1*34;1*35;1*36;1*37;1*38;1*39;1*44;1*47;1*48;1*64;1*65;1*66;1*67;1*68;1*69;1*70;1*71;1*73;1*74;1*75;2*76;2*78;2*79;2*80;1*81;2*82;1*83;2*84;2*85;2*86;1*91;2*92;2*93;1*94;1*95;1*96;1*97;2*98;2*99;2*100;1*111;1*112;1*113;1*114;1*115;1*116;1*119;1*121;1*122;1*124;1*125
245:2*1;2*2;2*3;1*4;1*5;1*6;1*7;1*8;2*9;2*10;1*11;1*12;2*14;4*15;2*16;1*20;1*21;1*22;2*27;2*28;1*29;1*30;1*31;1*32;1*33;1*35;1*36;2*37;2*38;1*39;2*44;2*47;2*48;1*64;1*65;1*66;1*67;1*68;1*69;1*70;1*71;1*72;1*73;1*74;1*75;2*76;2*78;2*79;2*80;1*81;2*82;1*83;2*84;2*85;2*86;1*87;1*88;1*89;1*90;2*92;2*93;1*94;1*104;1*105;1*106;1*107;1*108;1*111;2*112;1*113;1*114;1*117;1*118
246:2*1;1*129;2*2;2*3;2*4;1*5;1*6;1*7;1*8;2*9;2*10;1*11;1*12;2*14;4*15;2*16;1*20;2*21;3*22;1*23;1*24;1*25;2*26;2*27;2*28;2*29;1*30;1*31;1*32;1*34;1*35;2*36;2*37;2*38;2*39;2*44;2*47;2*48;1*64;1*65;1*66;1*67;1*68;1*69;1*70;1*71;1*72;1*73;1*74;1*75;2*76;2*78;2*79;2*80;1*81;2*82;1*83;2*84;2*85;2*86;1*87;1*88;1*89;1*90;2*92;2*93;1*94;2*98;2*99;2*100;1*104;1*105;1*106;1*109;1*110;2*111;2*112;2*113;2*114;1*115;1*116;1*117;1*118;1*119;1*120;1*125;1*126;1*127;1*128
247:2*1;2*2;2*3;1*4;1*5;1*6;1*7;1*8;2*9;2*10;1*11;1*12;1*14;2*15;2*16;1*18;1*19;1*20;2*27;2*28;1*29;1*30;1*31;1*32;1*33;1*35;1*37;1*38;1*40;1*41;1*44;1*47;1*48;1*55;1*59;1*60;1*61;1*62;1*64;1*65;1*66;1*67;1*68;1*69;1*70;1*71;1*72;1*73;1*74;1*75;2*76;2*78;2*79;2*80;1*81;2*82;1*83;2*84;2*85;2*86;1*87;1*88;1*89;1*90;2*92;2*93;1*94;2*98;2*99;2*100;1*107;1*109;1*110;1*112
248:2*1;2*2;1*130;2*3;1*4;1*5;1*6;1*7;1*8;2*9;2*10;1*11;1*14;2*15;2*16;1*21;2*22;1*23;1*24;1*25;1*26;2*27;2*28;1*29;1*30;1*31;1*32;1*33;1*35;1*37;1*38;1*44;1*47;1*48;1*64;1*65;1*66;1*67;1*68;1*69;1*70;1*71;1*73;1*74;1*75;2*76;2*78;2*79;2*80;1*81;2*82;1*83;2*84;2*85;2*86;1*91;2*92;2*93;1*94;1*95;1*96;1*97;2*98;2*99;2*100;1*111;1*112;1*113;1*114;1*115;1*116;1*119;1*121;1*122;1*124;1*125
249:2*1;1*129;2*2;1*130;2*3;2*4;1*5;1*6;1*7;1*8;2*9;2*10;1*11;1*14;2*15;2*16;1*20;1*21;2*22;1*23;1*24;1*25;2*26;2*27;2*28;2*29;1*30;1*31;1*32;1*34;1*35;1*36;1*37;1*38;1*39;1*44;1*47;1*48;1*64;1*65;1*66;1*67;1*68;1*69;1*70;1*71;1*73;1*74;1*75;2*76;2*78;2*79;2*80;1*81;2*82;1*83;2*84;2*85;2*86;1*91;2*92;2*93;1*94;1*95;1*96;1*97;2*98;2*99;2*100;1*109;1*110;1*111;1*112;1*113;1*114;1*115;1*116;1*119;1*120;1*125;1*126;1*127;1*128
250:2*1;2*2;2*3;2*4;1*5;1*6;1*7;1*8;2*9;2*10;1*11;1*12;1*14;2*15;2*16;1*18;1*19;1*21;1*22;2*27;2*28;2*29;1*30;1*31;1*32;1*34;1*35;1*36;1*37;1*38;1*39;1*40;1*41;1*44;1*47;1*48;1*55;1*59;1*60;1*61;1*62;1*64;1*65;1*66;1*67;1*68;1*69;1*70;1*71;1*72;1*73;1*74;1*75;2*76;2*78;2*79;2*80;1*81;2*82;1*83;2*84;2*85;2*86;1*87;1*88;1*89;1*90;2*92;2*93;1*94;1*104;1*105;1*106;1*111;1*112;1*113;1*114;1*117;1*118
251:2*1;2*2;2*3;1*4;1*5;1*6;1*7;1*8;2*9;2*10;1*11;1*12;1*14;2*15;2*16;1*18;1*19;1*21;1*22;2*27;2*28;1*29;1*30;1*31;1*32;1*33;1*35;1*37;1*38;1*40;1*41;1*44;1*47;1*48;1*55;1*59;1*60;1*61;1*62;1*64;1*65;1*66;1*67;1*68;1*69;1*70;1*71;1*72;1*73;1*74;1*75;2*76;2*78;2*79;2*80;1*81;2*82;1*83;2*84;2*85;2*86;1*87;1*88;1*89;1*90;2*92;2*93;1*94;1*104;1*105;1*106;1*111;1*112;1*113;1*114;1*117;1*118
252:2*1;1*129;2*2;1*130;2*3;1*4;1*5;1*6;1*7;1*8;2*9;2*10;1*11;1*14;2*15;2*16;1*20;1*21;2*22;1*23;1*24;1*25;2*26;2*27;2*28;1*29;1*30;1*31;1*32;1*33;1*35;1*37;1*38;1*44;1*47;1*48;1*64;1*65;1*66;1*67;1*68;1*69;1*70;1*71;1*73;1*74;1*75;2*76;2*78;2*79;2*80;1*81;2*82;1*83;2*84;2*85;2*86;1*91;2*92;2*93;1*94;1*95;1*96;1*97;2*98;2*99;2*100;1*109;1*110;1*111;1*112;1*113;1*114;1*115;1*116;1*119;1*120;1*125;1*126;1*127;1*128
253:2*1;2*2;1*130;2*3;2*4;1*5;1*6;1*7;1*8;2*9;2*10;1*11;1*14;2*15;2*16;1*21;2*22;1*23;1*24;1*25;1*26;2*27;2*28;2*29;1*30;1*31;1*32;1*34;1*35;1*40;1*41;1*42;1*43;1*51;1*52;1*63;1*64;1*65;1*66;1*67;1*68;1*69;1*70;1*71;1*73;1*74;1*75;2*76;2*78;2*79;2*80;1*81;2*82;1*83;2*84;2*85;2*86;1*91;2*92;2*93;1*94;1*95;1*96;1*97;2*98;2*99;2*100;1*111;1*112;1*113;1*114;1*115;1*116;1*119;1*120;1*123;1*124;1*125
254:2*1;2*2;1*130;2*3;2*4;1*5;1*6;1*7;1*8;2*9;2*10;1*11;1*14;2*15;2*16;1*20;2*27;2*28;2*29;1*30;1*31;1*32;1*34;1*35;1*40;1*41;1*42;1*43;1*51;1*52;1*63;1*64;1*65;1*66;1*67;1*68;1*69;1*70;1*71;1*73;1*74;1*75;2*76;2*78;2*79;2*80;1*81;2*82;1*83;2*84;2*85;2*86;1*91;2*92;2*93;1*94;1*95;1*96;1*97;2*98;2*99;2*100;1*107;1*109;1*110;1*112
255:2*1;2*2;1*130;2*3;2*4;1*5;1*6;1*7;1*8;2*9;2*10;1*11;1*14;2*15;2*16;1*21;1*22;2*27;2*28;2*29;1*30;1*31;1*32;1*34;1*35;1*40;1*41;1*42;1*43;1*51;1*52;1*63;1*64;1*65;1*66;1*67;1*68;1*69;1*70;1*71;1*73;1*74;1*75;2*76;2*78;2*79;2*80;1*81;2*82;1*83;2*84;2*85;2*86;1*91;2*92;2*93;1*94;1*95;1*96;1*97;1*104;1*105;1*106;1*111;1*112;1*113;1*114;1*117;1*118
256:2*1;2*2;1*130;2*3;2*4;1*5;1*6;1*7;1*8;2*9;2*10;1*11;1*14;2*15;2*16;1*21;2*22;1*23;1*24;1*25;1*26;2*27;2*28;2*29;1*30;1*31;1*32;1*34;1*35;1*40;1*41;1*42;1*43;1*51;1*52;1*63;1*64;1*65;1*66;1*67;1*68;1*69;1*70;1*71;1*73;1*74;1*75;2*76;2*78;2*79;2*80;1*81;2*82;1*83;2*84;2*85;2*86;1*91;2*92;2*93;1*94;1*95;1*96;1*97;2*98;2*99;2*100;1*111;1*112;1*113;1*114;1*115;1*116;1*119;1*121;1*122;1*124;1*125
257:2*1;1*129;2*2;1*130;2*3;2*4;1*5;1*6;1*7;1*8;2*9;2*10;1*11;1*14;2*15;2*16;1*20;1*21;2*22;1*23;1*24;1*25;2*26;2*27;2*28;2*29;1*30;1*31;1*32;1*34;1*35;1*40;1*41;1*42;1*43;1*51;1*52;1*63;1*64;1*65;1*66;1*67;1*68;1*69;1*70;1*71;1*73;1*74;1*75;2*76;2*78;2*79;2*80;1*81;2*82;1*83;2*84;2*85;2*86;1*91;2*92;2*93;1*94;1*95;1*96;1*97;2*98;2*99;2*100;1*109;1*110;1*111;1*112;1*113;1*114;1*115;1*116;1*119;1*120;1*125;1*126;1*127;1*128
258:2*1;2*2;2*3;2*4;1*5;1*6;1*7;1*8;2*9;2*10;1*11;1*12;1*14;2*15;2*16;1*18;1*19;1*21;2*22;1*23;1*24;1*25;1*26;2*27;2*28;2*29;1*30;1*31;1*32;1*34;1*35;1*36;1*37;1*38;1*39;1*40;1*41;1*44;1*47;1*48;1*55;1*59;1*60;1*61;1*62;1*64;1*65;1*66;1*67;1*68;1*69;1*70;1*71;1*72;1*73;1*74;1*75;2*76;2*78;2*79;2*80;1*81;2*82;1*83;2*84;2*85;2*86;1*87;1*88;1*89;1*90;2*92;2*93;1*94;2*98;2*99;2*100;1*111;1*112;1*113;1*114;1*115;1*116;1*119;1*121;1*122;1*124;1*125
259:2*1;2*2;2*3;1*4;1*5;1*6;1*7;1*8;2*9;2*10;1*11;1*12;1*14;2*15;2*16;1*18;1*19;1*21;2*22;1*23;1*24;1*25;1*26;2*27;2*28;1*29;1*30;1*31;1*32;1*33;1*35;1*37;1*38;1*40;1*41;1*44;1*47;1*48;1*55;1*59;1*60;1*61;1*62;1*64;1*65;1*66;1*67;1*68;1*69;1*70;1*71;1*72;1*73;1*74;1*75;2*76;2*78;2*79;2*80;1*81;2*82;1*83;2*84;2*85;2*86;1*87;1*88;1*89;1*90;2*92;2*93;1*94;2*98;2*99;2*100;1*111;1*112;1*113;1*114;1*115;1*116;1*119;1*121;1*122;1*124;1*125
260:2*1;1*129;2*2;2*3;2*4;1*5;1*6;1*7;1*8;2*9;2*10;1*11;1*12;1*14;2*15;2*16;1*18;1*19;1*20;1*21;2*22;1*23;1*24;1*25;2*26;2*27;2*28;2*29;1*30;1*31;1*32;1*34;1*35;1*36;1*37;1*38;1*39;1*40;1*41;1*44;1*47;1*48;1*55;1*59;1*60;1*61;1*62;1*64;1*65;1*66;1*67;1*68;1*69;1*70;1*71;1*72;1*73;1*74;1*75;2*76;2*78;2*79;2*80;1*81;2*82;1*83;2*84;2*85;2*86;1*87;1*88;1*89;1*90;2*92;2*93;1*94;2*98;2*99;2*100;1*109;1*110;1*111;1*112;1*113;1*114;1*115;1*116;1*119;1*120;1*125;1*126;1*127;1*128
261:2*1;1*129;2*2;2*3;1*4;1*5;1*6;1*7;1*8;2*9;2*10;1*11;1*12;1*14;2*15;2*16;1*18;1*19;1*20;1*21;2*22;1*23;1*24;1*25;2*26;2*27;2*28;1*29;1*30;1*31;1*32;1*33;1*35;1*37;1*38;1*40;1*41;1*44;1*47;1*48;1*55;1*59;1*60;1*61;1*62;1*64;1*65;1*66;1*67;1*68;1*69;1*70;1*71;1*72;1*73;1*74;1*75;2*76;2*78;2*79;2*80;1*81;2*82;1*83;2*84;2*85;2*86;1*87;1*88;1*89;1*90;2*92;2*93;1*94;2*98;2*99;2*100;1*109;1*110;1*111;1*112;1*113;1*114;1*115;1*116;1*119;1*120;1*125;1*126;1*127;1*128
262:2*1;2*2;1*130;2*3;1*4;1*5;1*6;1*7;1*8;2*9;2*10;1*11;1*14;2*15;2*16;1*20;2*27;2*28;1*29;1*30;1*31;1*32;1*33;1*35;1*37;1*38;1*44;1*47;1*48;1*64;1*65;1*66;1*67;1*68;1*69;1*70;1*71;1*73;1*74;1*75;2*76;2*78;2*79;2*80;1*81;2*82;1*83;2*84;2*85;2*86;1*91;2*92;2*93;1*94;1*95;1*96;1*97;2*98;2*99;2*100;1*107;1*109;1*110;1*112
263:2*1;2*2;1*130;2*3;1*4;1*5;1*6;1*7;1*8;2*9;2*10;1*11;1*14;2*15;2*16;1*21;2*22;1*23;1*24;1*25;1*26;2*27;2*28;1*29;1*30;1*31;1*32;1*33;1*35;1*37;1*38;1*44;1*47;1*48;1*64;1*65;1*66;1*67;1*68;1*69;1*70;1*71;1*73;1*74;1*75;2*76;2*78;2*79;2*80;1*81;2*82;1*83;2*84;2*85;2*86;1*91;2*92;2*93;1*94;1*95;1*96;1*97;2*98;2*99;2*100;1*111;1*112;1*113;1*114;1*115;1*116;1*119;1*120;1*123;1*124;1*125
264:2*1;2*2;2*3;2*4;1*5;1*6;1*7;1*8;2*9;2*10;1*11;1*12;1*14;2*15;2*16;1*18;1*19;1*21;2*22;1*23;1*24;1*25;1*26;2*27;2*28;2*29;1*30;1*31;1*32;1*34;1*35;2*40;2*41;1*42;1*43;1*51;1*52;1*55;1*59;1*60;1*61;1*62;1*63;1*64;1*65;1*66;1*67;1*68;1*69;1*70;1*71;1*72;1*73;1*74;1*75;2*76;2*78;2*79;2*80;1*81;2*82;1*83;2*84;2*85;2*86;1*87;1*88;1*89;1*90;2*92;2*93;1*94;2*98;2*99;2*100;1*111;1*112;1*113;1*114;1*115;1*116;1*119;1*120;1*123;1*124;1*125
265:2*1;2*2;2*3;1*4;1*5;1*6;1*7;1*8;2*9;2*10;1*11;1*12;2*14;4*15;2*16;1*20;1*21;2*22;1*23;1*24;1*25;1*26;2*27;2*28;1*29;1*30;1*31;1*32;1*33;1*35;1*36;2*37;2*38;1*39;2*44;2*47;2*48;1*64;1*65;1*66;1*67;1*68;1*69;1*70;1*71;1*72;1*73;1*74;1*75;2*76;2*78;2*79;2*80;1*81;2*82;1*83;2*84;2*85;2*86;1*87;1*88;1*89;1*90;2*92;2*93;1*94;4*98;4*99;4*100;1*107;1*109;1*110;1*111;2*112;1*113;1*114;1*115;1*116;1*119;1*120;1*123;1*124;1*125
266:2*1;1*129;2*2;2*3;2*4;1*5;1*6;1*7;1*8;2*9;2*10;1*11;1*12;2*14;4*15;2*16;2*20;1*21;2*22;1*23;1*24;1*25;2*26;2*27;2*28;2*29;1*30;1*31;1*32;1*34;1*35;2*36;2*37;2*38;2*39;2*44;2*47;2*48;1*64;1*65;1*66;1*67;1*68;1*69;1*70;1*71;1*72;1*73;1*74;1*75;2*76;2*78;2*79;2*80;1*81;2*82;1*83;2*84;2*85;2*86;1*87;1*88;1*89;1*90;2*92;2*93;1*94;2*98;2*99;2*100;1*107;1*108;1*109;1*110;1*111;2*112;1*113;1*114;1*115;1*116;1*119;1*120;1*125;1*126;1*127;1*128
267:2*1;2*2;2*3;1*4;1*5;1*6;1*7;1*8;2*9;2*10;1*11;1*12;2*14;3*15;2*16;1*18;1*21;1*22;2*27;2*28;1*29;1*30;1*31;1*32;1*33;1*35;1*37;1*38;1*40;1*41;1*42;1*43;1*44;1*47;1*48;1*49;1*50;1*52;1*53;1*54;1*64;1*65;1*66;1*67;1*68;1*69;1*70;1*71;1*72;1*73;1*74;1*75;2*76;2*78;2*79;2*80;1*81;2*82;1*83;2*84;2*85;2*86;1*87;1*88;1*89;1*90;2*92;2*93;1*94;1*101;1*102;1*103;1*104;1*105;1*106;1*111;1*112;1*113;1*114;1*117;1*118
268:2*1;2*2;2*3;2*4;1*5;1*6;1*7;1*8;2*9;2*10;1*11;1*12;1*14;2*15;2*16;1*18;1*19;1*20;2*27;2*28;2*29;1*30;1*31;1*32;1*34;1*35;2*40;2*41;1*42;1*43;1*51;1*52;1*55;1*59;1*60;1*61;1*62;1*63;1*64;1*65;1*66;1*67;1*68;1*69;1*70;1*71;1*72;1*73;1*74;1*75;2*76;2*78;2*79;2*80;1*81;2*82;1*83;2*84;2*85;2*86;1*87;1*88;1*89;1*90;2*92;2*93;1*94;2*98;2*99;2*100;1*107;1*109;1*110;1*112
269:2*1;2*2;2*3;2*4;1*5;1*6;1*7;1*8;2*9;2*10;1*11;1*12;1*14;2*15;2*16;1*18;1*19;1*21;1*22;2*27;2*28;2*29;1*30;1*31;1*32;1*34;1*35;2*40;2*41;1*42;1*43;1*51;1*52;1*55;1*59;1*60;1*61;1*62;1*63;1*64;1*65;1*66;1*67;1*68;1*69;1*70;1*71;1*72;1*73;1*74;1*75;2*76;2*78;2*79;2*80;1*81;2*82;1*83;2*84;2*85;2*86;1*87;1*88;1*89;1*90;2*92;2*93;1*94;1*104;1*105;1*106;1*111;1*112;1*113;1*114;1*117;1*118
270:2*1;2*2;2*3;1*4;1*5;1*6;1*7;1*8;2*9;2*10;1*11;1*12;2*14;3*15;2*16;1*18;1*21;2*22;1*23;1*24;1*25;1*26;2*27;2*28;1*29;1*30;1*31;1*32;1*33;1*35;1*37;1*38;1*40;1*41;1*42;1*43;1*44;1*47;1*48;1*49;1*50;1*52;1*53;1*54;1*64;1*65;1*66;1*67;1*68;1*69;1*70;1*71;1*72;1*73;1*74;1*75;2*76;2*78;2*79;2*80;1*81;2*82;1*83;2*84;2*85;2*86;1*87;1*88;1*89;1*90;2*92;2*93;1*94;2*98;2*99;2*100;1*101;1*102;1*103;1*111;1*112;1*113;1*114;1*115;1*116;1*119;1*121;1*122;1*124;1*125
271:2*1;1*129;2*2;2*3;2*4;1*5;1*6;1*7;1*8;2*9;2*10;1*11;1*12;1*14;2*15;2*16;1*18;1*19;1*20;1*21;2*22;1*23;1*24;1*25;2*26;2*27;2*28;2*29;1*30;1*31;1*32;1*34;1*35;2*40;2*41;1*42;1*43;1*51;1*52;1*55;1*59;1*60;1*61;1*62;1*63;1*64;1*65;1*66;1*67;1*68;1*69;1*70;1*71;1*72;1*73;1*74;1*75;2*76;2*78;2*79;2*80;1*81;2*82;1*83;2*84;2*85;2*86;1*87;1*88;1*89;1*90;2*92;2*93;1*94;2*98;2*99;2*100;1*109;1*110;1*111;1*112;1*113;1*114;1*115;1*116;1*119;1*120;1*125;1*126;1*127;1*128
272:2*1;2*2;2*3;1*4;1*5;1*6;1*7;1*8;2*9;2*10;1*11;1*12;2*14;4*15;2*16;2*20;2*27;2*28;1*29;1*30;1*31;1*32;1*33;1*35;1*36;2*37;2*38;1*39;2*44;2*47;2*48;1*64;1*65;1*66;1*67;1*68;1*69;1*70;1*71;1*72;1*73;1*74;1*75;2*76;2*78;2*79;2*80;1*81;2*82;1*83;2*84;2*85;2*86;1*87;1*88;1*89;1*90;2*92;2*93;1*94;4*98;4*99;4*100;2*107;2*109;2*110;2*112
273:2*1;2*2;2*3;2*4;1*5;1*6;1*7;1*8;2*9;2*10;1*11;1*12;2*14;4*15;2*16;1*20;1*21;2*22;1*23;1*24;1*25;1*26;2*27;2*28;2*29;1*30;1*31;1*32;1*34;1*35;2*36;2*37;2*38;2*39;2*44;2*47;2*48;1*64;1*65;1*66;1*67;1*68;1*69;1*70;1*71;1*72;1*73;1*74;1*75;2*76;2*78;2*79;2*80;1*81;2*82;1*83;2*84;2*85;2*86;1*87;1*88;1*89;1*90;2*92;2*93;1*94;2*98;2*99;2*100;1*107;1*108;1*111;2*112;1*113;1*114;1*115;1*116;1*119;1*121;1*122;1*124;1*125
274:2*1;2*129;2*2;2*3;1*4;1*5;1*6;1*7;1*8;2*9;2*10;1*11;1*12;2*14;4*15;2*16;2*20;2*21;4*22;2*23;2*24;2*25;4*26;2*27;2*28;1*29;1*30;1*31;1*32;1*33;1*35;1*37;1*38;1*40;1*41;1*42;1*43;1*44;1*47;1*48;1*51;1*52;1*63;1*64;1*65;1*66;1*67;1*68;1*69;1*70;1*71;1*72;1*73;1*74;1*75;2*76;2*78;2*79;2*80;1*81;2*82;1*83;2*84;2*85;2*86;1*87;1*88;1*89;1*90;2*92;2*93;1*94;4*98;4*99;4*100;2*109;2*110;2*111;2*112;2*113;2*114;2*115;2*116;2*119;2*120;2*125;2*126;2*127;2*128
275:2*1;2*2;2*3;1*4;1*5;1*6;1*7;1*8;2*9;2*10;1*11;1*12;2*14;4*15;2*16;1*20;1*21;2*22;1*23;1*24;1*25;1*26;2*27;2*28;1*29;1*30;1*31;1*32;1*33;1*35;1*36;2*37;2*38;1*39;2*44;2*47;2*48;1*64;1*65;1*66;1*67;1*68;1*69;1*70;1*71;1*72;1*73;1*74;1*75;2*76;2*78;2*79;2*80;1*81;2*82;1*83;2*84;2*85;2*86;1*87;1*88;1*89;1*90;2*92;2*93;1*94;2*98;2*99;2*100;1*107;1*108;1*111;2*112;1*113;1*114;1*115;1*116;1*119;1*120;1*123;1*124;1*125
276:2*1;2*2;2*3;1*4;1*5;1*6;1*7;1*8;2*9;2*10;1*11;1*12;2*14;4*15;2*16;1*20;1*21;2*22;1*23;1*24;1*25;1*26;2*27;2*28;1*29;1*30;1*31;1*32;1*33;1*35;1*36;2*37;2*38;1*39;2*44;2*47;2*48;1*64;1*65;1*66;1*67;1*68;1*69;1*70;1*71;1*72;1*73;1*74;1*75;2*76;2*78;2*79;2*80;1*81;2*82;1*83;2*84;2*85;2*86;1*87;1*88;1*89;1*90;2*92;2*93;1*94;2*98;2*99;2*100;1*107;1*108;1*111;2*112;1*113;1*114;1*115;1*116;1*119;1*121;1*122;1*124;1*125
277:2*1;2*129;2*2;2*3;2*4;1*5;1*6;1*7;1*8;2*9;2*10;1*11;1*12;2*14;4*15;2*16;2*20;2*21;4*22;2*23;2*24;2*25;4*26;2*27;2*28;2*29;1*30;1*31;1*32;1*34;1*35;2*36;2*37;2*38;2*39;2*44;2*47;2*48;1*64;1*65;1*66;1*67;1*68;1*69;1*70;1*71;1*72;1*73;1*74;1*75;2*76;2*78;2*79;2*80;1*81;2*82;1*83;2*84;2*85;2*86;1*87;1*88;1*89;1*90;2*92;2*93;1*94;4*98;4*99;4*100;2*109;2*110;2*111;2*112;2*113;2*114;2*115;2*116;2*119;2*120;2*125;2*126;2*127;2*128
278:2*1;2*2;2*3;1*4;1*5;1*6;1*7;1*8;2*9;2*10;1*11;1*12;2*14;4*15;2*16;2*20;2*27;2*28;1*29;1*30;1*31;1*32;1*33;1*35;1*36;2*37;2*38;1*39;2*44;2*47;2*48;1*64;1*65;1*66;1*67;1*68;1*69;1*70;1*71;1*72;1*73;1*74;1*75;2*76;2*78;2*79;2*80;1*81;2*82;1*83;2*84;2*85;2*86;1*87;1*88;1*89;1*90;2*92;2*93;1*94;2*98;2*99;2*100;2*107;1*108;1*109;1*110;2*112
279:2*1;2*2;2*3;2*4;1*5;1*6;1*7;1*8;2*9;2*10;1*11;1*12;1*14;2*15;2*16;1*18;1*19;1*21;2*22;1*23;1*24;1*25;1*26;2*27;2*28;2*29;1*30;1*31;1*32;1*34;1*35;2*40;2*41;1*42;1*43;1*51;1*52;1*55;1*59;1*60;1*61;1*62;1*63;1*64;1*65;1*66;1*67;1*68;1*69;1*70;1*71;1*72;1*73;1*74;1*75;2*76;2*78;2*79;2*80;1*81;2*82;1*83;2*84;2*85;2*86;1*87;1*88;1*89;1*90;2*92;2*93;1*94;2*98;2*99;2*100;1*111;1*112;1*113;1*114;1*115;1*116;1*119;1*121;1*122;1*124;1*125
