# Supplementary material for: Editorial Note: Mathematical modeling of the molecular switch of TNFR1-mediated signaling pathways applying Petri net formalism and in silico knockout analysis
Source: PLoS Comput Biol. 2025 Apr 22;21(4):e1013003. doi: 10.1371/journal.pcbi.1013003 (PMC12013866; doi:10.1371/journal.pcbi.1013003)
Supplement: S5 File — (TXT) [file pcbi.1013003.s005.txt]

Syn7_:  -> N/S
T34: mTORC1:ULK1comp_ + AAstarvation_ -> ULK1comp_ + mTORC1inactive
Syn5_:  -> NDP52
Syn6_:  -> OPTN_
SCVdamage_: SCV_ -> S-damagedSCV__ + SignalSCVdamage_
T1: S-damagedSCV__ + Gal8 -> S:Gal8
T18: S-cyt + E3_ligase + LRSAM1 -> S:Ub_
Syn1:  -> Gal8
T3i: S:Gal8 + NDP52 -> S:Gal8:NDP52_
T2i: E3_ligase + LRSAM1 + S:Gal8:NDP52_ -> S:Gal8:Ub:NDP52
T33: SignalSCVdamage_ + AA_ -> AAstarvation_
T2: E3_ligase + LRSAM1 + S:Gal8 -> S:Gal8:Ub_
T3: S:Gal8:Ub_ + NDP52 -> S:Gal8:Ub:NDP52
T36: ULK1comp_ -> SignalAutophagyInduction_
T7: p62 + S:Gal8:Ub_ -> S:Gal8:Ub:p62_
T4: S:Gal8:Ub:NDP52 -> NDP52' + S:Gal8:Ub_
T9: NDP52' + S:Gal8:Ub_ + OPTN' + p62' -> S:Gal8:Ub:NDP52:OPTN:p62__
T8: S:Gal8:Ub:p62_ -> p62' + S:Gal8:Ub_
T6: S:Gal8:Ub:OPTN_ -> OPTN' + S:Gal8:Ub_
T35: mTORC1inactive + ULK1comp_ -> mTORC1:ULK1comp:SCV__ + AA_
T14: S:Gal8:Ub:NDP52:OPTN:p62:N/S:diTBK1__ -> diTBK1' + S:Gal8:Ub:NDP52:OPTN:p62:N/S__
Syn9:  -> mTORC1:ULK1comp_
T13i: S:Gal8:Ub:NDP52:OPTN:p62:N/S__ + 2*TBK1 -> S:Gal8:Ub:NDP52:OPTN:p62:N/S:diTBK1i__
T14i: S:Gal8:Ub:NDP52:OPTN:p62:N/S:diTBK1i__ -> diTBK1'i + S:Gal8:Ub:NDP52:OPTN:p62:N/S__
T15: S:Gal8:Ub:NDP52:OPTN:p62:N/S__ + diTBK1' + diTBK1'i -> S:Gal8:Ub:NDP52:p62:OPTNp.N/S:OligoTBK1__
Output: mTORC1:ULK1comp:SCV__ -> 
Inv:  -> SCV_
T10: N/S + S:Gal8:Ub:NDP52 -> S:Gal8:Ub:NDP52:N/S_
Syn4_:  -> p62
T11: S:Gal8:Ub:NDP52:N/S_ -> N/S' + S:Gal8:Ub_
T10i: N/S + S:Gal8:Ub:NDP52:OPTN:p62__ -> S:Gal8:Ub:NDP52:OPTN:p62:N/S__
T12: S:Gal8:Ub_ + OPTN' + N/S' + p62' -> S:Gal8:Ub:NDP52:OPTN:p62:N/S__
T5: S:Gal8:Ub_ + OPTN_ -> S:Gal8:Ub:OPTN_
Syn2_:  -> E3_ligase
T17: S-damagedSCV__ -> S-cyt
Syn3_:  -> LRSAM1
T23: S:Ub_ + NDP52 -> S:Ub:NDP52_
Syn8_:  -> TBK1
T21: S:Ub_ + OPTN_ -> S:Ub:OPTN_
T19: p62 + S:Ub_ -> S:Ub:p62_
T25: S:Ub_ + OPTN'i + p62'i + NDP52'i -> S:Ub:NDP52:OPTN:p62__
T26i: N/S + S:Ub:NDP52:OPTN:p62__ -> S:Ub:NDP52:OPTN:p62:N/S__
T29: 2*TBK1 + S:Ub:NDP52:OPTN:p62:N/S__ -> S:Ub:NDP52:OPTN:p62:N/S:diTBK1__
T29': 2*TBK1 + S:Ub:NDP52:OPTN:p62:N/S__ -> S:Ub:NDP52:OPTN:p62:N/S:diTBK1i__
T30: S:Ub:NDP52:OPTN:p62:N/S:diTBK1__ -> diTBK1'ii + S:Ub:NDP52:OPTN:p62:N/S__
T30': S:Ub:NDP52:OPTN:p62:N/S:diTBK1i__ -> diTBK1'iii + S:Ub:NDP52:OPTN:p62:N/S__
T31: S:Ub:NDP52:OPTN:p62:N/S__ + diTBK1'ii + diTBK1'iii -> S:Ub:NDP52:OPTN:p62:N/S:OligoTBK1__
T32ii: S:Ub:NDP52:OPTN:p62__ + LC3/GABARAP_ -> Ap:Ub_
T32i: S:Ub:NDP52:OPTN:p62:N/S__ + LC3/GABARAP_ -> Ap:Ub:N/S__
T32: S:Ub:NDP52:OPTN:p62:N/S:OligoTBK1__ + LC3/GABARAP_ -> Ap:Ub:OPTNp_
Deg3ii: Ap:Ub_ -> 
Deg3i: Ap:Ub:N/S__ -> 
Deg3: Ap:Ub:OPTNp_ -> 
T20: S:Ub:p62_ -> p62'i + S:Ub_
T22: S:Ub:OPTN_ -> OPTN'i + S:Ub_
T24: S:Ub:NDP52_ -> NDP52'i + S:Ub_
T16: S:Gal8:Ub:NDP52:p62:OPTNp.N/S:OligoTBK1__ + LC3/GABARAP_ -> Ap:Gal8:Ub:OPTNp_
T26: N/S + S:Ub:NDP52_ -> S:Ub:NDP52:N/S_
Deg2: Ap:Gal8:Ub:OPTNp_ -> 
T27: S:Ub:NDP52:N/S_ -> N/S'i + S:Ub_
T28: S:Ub_ + OPTN'i + p62'i + N/S'i -> S:Ub:NDP52:OPTN:p62:N/S__
T13: S:Gal8:Ub:NDP52:OPTN:p62:N/S__ + 2*TBK1 -> S:Gal8:Ub:NDP52:OPTN:p62:N/S:diTBK1__
T16i: S:Gal8:Ub:NDP52:OPTN:p62:N/S__ + LC3/GABARAP_ -> Ap:Gal8:Ub:N/S_
Deg2i_: Ap:Gal8:Ub:N/S_ -> 
T37: SignalAutophagyInduction_ -> LC3/GABARAP_ + ULK1comp_
T16ii: S:Gal8:Ub:NDP52:OPTN:p62__ + LC3/GABARAP_ -> Ap:Gal8:Ub_
T16iii: S:Gal8:NDP52_ + LC3/GABARAP_ -> Ap:Gal8
Deg2ii: Ap:Gal8:Ub_ -> 
Deg1: Ap:Gal8 -> 
