# Supplementary material for: Editorial Note: Mathematical modeling of the molecular switch of TNFR1-mediated signaling pathways applying Petri net formalism and in silico knockout analysis
Source: PLoS Comput Biol. 2025 Apr 22;21(4):e1013003. doi: 10.1371/journal.pcbi.1013003 (PMC12013866; doi:10.1371/journal.pcbi.1013003)
Supplement: S7 File — (INV) [file pcbi.1013003.s007.inv]

# species_id:name
1:mTORC1:ULK1comp_
2:S-cyt
3:N/S
4:E3_ligase
5:p62
6:S-damagedSCV__
7:LRSAM1
8:Gal8
9:S:Gal8
10:SignalSCVdamage_
11:S:Gal8:Ub:NDP52
12:NDP52'
13:SignalAutophagyInduction_
14:S:Gal8:Ub:p62_
15:S:Gal8:NDP52_
16:S:Gal8:Ub_
17:S:Gal8:Ub:NDP52:OPTN:p62:N/S__
18:OPTN'
19:S:Gal8:Ub:OPTN_
20:AA_
21:S:Gal8:Ub:NDP52:OPTN:p62__
22:mTORC1:ULK1comp:SCV__
23:S:Gal8:Ub:NDP52:OPTN:p62:N/S:diTBK1__
24:diTBK1'
25:diTBK1'i
26:SCV_
27:S:Gal8:Ub:NDP52:OPTN:p62:N/S:diTBK1i__
28:S:Gal8:Ub:NDP52:N/S_
29:N/S'
30:S:Ub_
31:S:Ub:p62_
32:S:Ub:OPTN_
33:S:Ub:NDP52_
34:TBK1
35:S:Ub:NDP52:OPTN:p62__
36:S:Ub:NDP52:OPTN:p62:N/S__
37:S:Ub:NDP52:OPTN:p62:N/S:diTBK1__
38:S:Ub:NDP52:OPTN:p62:N/S:diTBK1i__
39:diTBK1'ii
40:diTBK1'iii
41:S:Ub:NDP52:OPTN:p62:N/S:OligoTBK1__
42:Ap:Ub_
43:Ap:Ub:N/S__
44:Ap:Ub:OPTNp_
45:p62'
46:OPTN'i
47:p62'i
48:NDP52'i
49:S:Gal8:Ub:NDP52:p62:OPTNp.N/S:OligoTBK1__
50:S:Ub:NDP52:N/S_
51:N/S'i
52:Ap:Gal8:Ub:OPTNp_
53:LC3/GABARAP_
54:Ap:Gal8
55:Ap:Gal8:Ub:N/S_
56:Ap:Gal8:Ub_
57:AAstarvation_
58:OPTN_
59:mTORC1inactive
60:ULK1comp_
61:NDP52

# pinvariant_id:factor*species_id; ...
1:1*57;1*59;1*20
2:1*57;1*20;1*60;1*13
