# Supplementary material for: Editorial Note: Mathematical modeling of the molecular switch of TNFR1-mediated signaling pathways applying Petri net formalism and in silico knockout analysis
Source: PLoS Comput Biol. 2025 Apr 22;21(4):e1013003. doi: 10.1371/journal.pcbi.1013003 (PMC12013866; doi:10.1371/journal.pcbi.1013003)
Supplement: S8 File — (ZIP) [file pcbi.1013003.s008.zip]

Archive with 15 entries (10 files):
- isiKnock/
- isiKnock/isiKnock v1.0.0/
- isiKnock/isiKnock v1.0.0/binary/
- isiKnock/isiKnock v1.0.0/binary/isiKnock.jar
- isiKnock/isiKnock v1.0.0/doc/
- isiKnock/isiKnock v1.0.0/doc/DOCUMENTATION.txt
- isiKnock/isiKnock v1.0.0/doc/LICENSE.txt
- isiKnock/isiKnock v1.0.0/doc/README.txt
- isiKnock/isiKnock v1.0.0/doc/TUTORIALS.txt
- isiKnock/isiKnock v1.0.0/examplefiles/
- isiKnock/isiKnock v1.0.0/examplefiles/complexformation.pnt
- isiKnock/isiKnock v1.0.0/examplefiles/complexformation.xml
- isiKnock/isiKnock v1.0.0/examplefiles/salmonellaautophagy.pnt
- isiKnock/isiKnock v1.0.0/isiKnock.exe
- isiKnock/isiKnock v1.0.0.zip
