# Supplementary material for: Editorial Note: Mathematical modeling of the molecular switch of TNFR1-mediated signaling pathways applying Petri net formalism and in silico knockout analysis
Source: PLoS Comput Biol. 2025 Apr 22;21(4):e1013003. doi: 10.1371/journal.pcbi.1013003 (PMC12013866; doi:10.1371/journal.pcbi.1013003)
Supplement: S8 File — (ZIP) [file pcbi.1013003.s008.zip › isiKnock/isiKnock v1.0.0/doc/DOCUMENTATION.txt]

For a documentation see: http://www.bioinformatik.uni-frankfurt.de/tools/isiKnock/
