# Supplementary material for: Editorial Note: Mathematical modeling of the molecular switch of TNFR1-mediated signaling pathways applying Petri net formalism and in silico knockout analysis
Source: PLoS Comput Biol. 2025 Apr 22;21(4):e1013003. doi: 10.1371/journal.pcbi.1013003 (PMC12013866; doi:10.1371/journal.pcbi.1013003)
Supplement: S8 File — (ZIP) [file pcbi.1013003.s008.zip › isiKnock/isiKnock v1.0.0/doc/README.txt]

This is the isiKnock software. 

isiKnock was written by Jennifer Scheidel and Heiko Giese at the Molecular Bioinformatics Group of Ina Koch at Goethe-University Frankfurt, Germany - http://www.bioinformatik.uni-frankfurt.de  

See the doc/ subdirectory of the release for help with the program.

The official website for isiKnock is at http://www.bioinformatik.uni-frankfurt.de/tools/isiKnock/.

This is free software, published under the Artistic License 2.0 dependend on non-free software.
