# Supplementary material for: Editorial Note: Mathematical modeling of the molecular switch of TNFR1-mediated signaling pathways applying Petri net formalism and in silico knockout analysis
Source: PLoS Comput Biol. 2025 Apr 22;21(4):e1013003. doi: 10.1371/journal.pcbi.1013003 (PMC12013866; doi:10.1371/journal.pcbi.1013003)
Supplement: S8 File — (ZIP) [file pcbi.1013003.s008.zip › isiKnock/isiKnock v1.0.0/examplefiles/complexformation.pnt]

P   M   PRE,POST  NETZ 0
 0 0 0, 2 
 1 0 1, 2 
 2 0 2, 3 
@
place nr.             name capacity time
       0: A                oo 0
       1: B                oo 0
       2: AB               oo 0
@
trans nr.             name priority time
       0: SynA             0 0
       1: SynB             0 0
       2: Bind             0 0
       3: Out            0 0
@
