# Supplementary material for: Editorial Note: Mathematical modeling of the molecular switch of TNFR1-mediated signaling pathways applying Petri net formalism and in silico knockout analysis
Source: PLoS Comput Biol. 2025 Apr 22;21(4):e1013003. doi: 10.1371/journal.pcbi.1013003 (PMC12013866; doi:10.1371/journal.pcbi.1013003)
Supplement: S8 File — (ZIP) [file pcbi.1013003.s008.zip › isiKnock/isiKnock v1.0.0/examplefiles/complexformation.xml]

<?xml version='1.0' encoding='UTF-8' standalone='no'?>
<!-- Created by MonaLisa version MonaLisa_development_version on 2016-39-27 at 10:39:47 CEST with JSBML version 1.1. -->
<sbml xmlns="http://www.sbml.org/sbml/level3/version1/core" level="3" version="1">
  <model id="MonaLisaExport">
    <listOfCompartments>
      <compartment id="default_compartment" constant="true" spatialDimensions="3" size="1"/>
    </listOfCompartments>
    <listOfSpecies>
      <species id="P1" constant="false" initialAmount="0" hasOnlySubstanceUnits="true" name="A" boundaryCondition="false" compartment="default_compartment"/>
      <species id="P2" constant="false" initialAmount="0" hasOnlySubstanceUnits="true" name="B" boundaryCondition="false" compartment="default_compartment"/>
      <species id="P3" constant="false" initialAmount="0" hasOnlySubstanceUnits="true" name="AB" boundaryCondition="false" compartment="default_compartment"/>
    </listOfSpecies>
    <listOfReactions>
      <reaction id="T4" name="SynA" reversible="false" fast="false" compartment="default_compartment">
        <listOfProducts>
          <speciesReference constant="true" species="P1" stoichiometry="1"/>
        </listOfProducts>
      </reaction>
      <reaction id="T5" name="SynB" reversible="false" fast="false" compartment="default_compartment">
        <listOfProducts>
          <speciesReference constant="true" species="P2" stoichiometry="1"/>
        </listOfProducts>
      </reaction>
      <reaction id="T6" name="Bind" reversible="false" fast="false" compartment="default_compartment">
        <listOfReactants>
          <speciesReference constant="true" species="P1" stoichiometry="1"/>
          <speciesReference constant="true" species="P2" stoichiometry="1"/>
        </listOfReactants>
        <listOfProducts>
          <speciesReference constant="true" species="P3" stoichiometry="1"/>
        </listOfProducts>
      </reaction>
      <reaction id="T7" name="DegAB" reversible="false" fast="false" compartment="default_compartment">
        <listOfReactants>
          <speciesReference constant="true" species="P3" stoichiometry="1"/>
        </listOfReactants>
      </reaction>
    </listOfReactions>
  </model>
</sbml>
