# Supplementary material for: Editorial Note: Mathematical modeling of the molecular switch of TNFR1-mediated signaling pathways applying Petri net formalism and in silico knockout analysis
Source: PLoS Comput Biol. 2025 Apr 22;21(4):e1013003. doi: 10.1371/journal.pcbi.1013003 (PMC12013866; doi:10.1371/journal.pcbi.1013003)
Supplement: S8 File — (ZIP) [file pcbi.1013003.s008.zip › isiKnock/isiKnock v1.0.0/examplefiles/salmonellaautophagy.pnt]

P M PRE	POST NETZ 0
0 0 0	29 1 74
1 0 29	10
2 0 11	65
3 0 2	42
4 0 4	1
5 0 5	3
6 0 31	10 15 17
7 0 2 26 72	7 37 73
8 0 15 18	5 38
9 0 1	6 17
10 0 25	19 24
11 0 0	7
12 0 27	17 15 10
13 0 19	9
14 0 8	3 41
15 0 6	15 59
16 0 5 8 9 17 40	18 3 19 41 21
17 0 23 30 33 41	61 69 32 34
18 0 12	38 23 49 64
19 0 21	8
20 0 3	23 67
21 0 39	16
22 0 20	46
23 0 24	47
24 0 22	45 64
25 0 36: 2	61 32 48 57
26 0 61	30
27 0 35	16
28 0 30	34
29 0 37	2
30 0 33	34
31 0 32	33
32 0 38	40
33 0 40	41
34 0 28	0
35 0 10 45 46 47 66	24 20 22 50 70
36 0 53	52
37 0 56	51
38 0 55	56
39 0 58	56
40 0 57	55
41 0 48	58
42 0 46	70 50
43 0 9	3 41
44 0 51	43
45 0 54	44
46 0 49 55 58 70	48 56 57 54
47 0 50	49 53
48 0 59	60
49 0 63	62
50 0 16 65	11 2
51 0 16	2
52 0 34	63
53 0 7 16	26 35
54 0 64	66
55 0 13	6 18 22
56 0 66	70
57 0 14	21 20
58 0 47	50 70
59 0 45	50
60 0 65	63 67 69 53 54 51 59
61 0 69	71
62 0 67	68
@
place nr. name capacity time
0: SdamagedSCV oo 0
1: Scyt oo 0
2: SigAutophagyInduction oo 0
3: mTORC1:ULK1c:SCV oo 0
4: Gal8 oo 0
5: SigNDP52 oo 0
6: E3ligase oo 0
7: AA oo 0
8: S:Gal8:Ub:NDP52 oo 0
9: S:Gal8 oo 0
10: p62 oo 0
11: SigSCVdamage oo 0
12: LRSAM1 oo 0
13: S:Gal8:Ub:p62 oo 0
14: SigOPTN oo 0
15: S:Gal8:NDP52 oo 0
16: S:Gal8:Ub oo 0
17: S:Gal8:Ub:NDP52:OPTN:p62:NS oo 0
18: NS oo 0
19: S:Gal8:Ub:OPTN oo 0
20: S:Gal8:Ub:NDP52:OPTN:p62 oo 0
21: mTORC1:ULK1c oo 0
22: S:Ub:OPTN oo 0
23: S:Ub:p62 oo 0
24: S:Ub:NDP52 oo 0
25: diTBK1 oo 0
26: S:Gal8:Ub:NDP52:OPTN:p62:NS:diTBK1 oo 0
27: SigAAstarvation oo 0
28: SigdiTBK1 oo 0
29: SigAA oo 0
30: SigdiTBK1i oo 0
31: S:Gal8:Ub:NDP52:OPTN:p62:NS:diTBK1i oo 0
32: S:Gal8:Ub:NDP52:NS oo 0
33: SigNS oo 0
34: SCV oo 0
35: S:Ub oo 0
36: Ap:S:Ub:NDP52:OPTN:p62 oo 0
37: S:Ub:NDP52:OPTNp:p62:NS:OligoTBK1 oo 0
38: SigdiTBK1iii oo 0
39: SigdiTBK1ii oo 0
40: S:Ub:NDP52:OPTN:p62:NS:diTBK1i oo 0
41: S:Ub:NDP52:OPTN:p62:NS:diTBK1 oo 0
42: SigOPTNi oo 0
43: Sigp62 oo 0
44: Ap:S:Ub:NDP52:OPTNp:p62:NS:TBK1 oo 0
45: Ap:S:Ub:NDP52:OPTN:p62:NS oo 0
46: S:Ub:NDP52:OPTN:p62:NS oo 0
47: S:Ub:NDP52:OPTN:p62 oo 0
48: Ap:Gal8:NDP52 oo 0
49: Ap:S:Gal8:Ub:NDP52:p62:OPTNp:NS:TBK1 oo 0
50: ULK1c oo 0
51: mTORC1inactive oo 0
52: S:Gal8:Ub:NDP52:p62:OPTNp:NS:OligoTBK1 oo 0
53: AAstarvation oo 0
54: S:Ub:NDP52:NS oo 0
55: NDP52 oo 0
56: SigNSi oo 0
57: OPTN oo 0
58: Sigp62i oo 0
59: SigNDP52i oo 0
60: LC3/GABARAP oo 0
61: Ap:S:Gal8:Ub:NDP52:OPTN:p62:NS oo 0
62: Ap:S:Gal8:Ub:NDP52:OPTN:p62 oo 0
@
trans nr. name priority time
0: Disr 0 0
1: R1 0 0
2: A1 0 0
3: F1 0 0
4: SynGal8 0 0
5: S1 0 0
6: R2 0 0
7: S13 0 0
8: S2 0 0
9: S3 0 0
10: U3 0 0
11: S14 0 0
12: SynNS 0 0
13: SynNDP52 0 0
14: SynOPTN 0 0
15: U2 0 0
16: I1 0 0
17: U1 0 0
18: R3 0 0
19: R5 0 0
20: R7 0 0
21: R4 0 0
22: R8 0 0
23: R11 0 0
24: R6 0 0
25: Synp62 0 0
26: Norm 0 0
27: SynLRSAM1 0 0
28: Inv 0 0
29: Cyt 0 0
30: S9 0 0
31: SynE3ligase 0 0
32: R14 0 0
33: S10 0 0
34: F5 0 0
35: S16 0 0
36: SynTBK1 0 0
37: S17 0 0
38: R9 0 0
39: FmTORC1:ULK1c 0 0
40: S7 0 0
41: F3 0 0
42: Out 0 0
43: Deg3 0 0
44: Deg3i 0 0
45: S6 0 0
46: S5 0 0
47: S4 0 0
48: R15 0 0
49: R12 0 0
50: F2 0 0
51: R23 0 0
52: Deg3ii 0 0
53: R21 0 0
54: R22 0 0
55: S12 0 0
56: F6 0 0
57: R16 0 0
58: S11 0 0
59: R17 0 0
60: Deg1 0 0
61: R13 0 0
62: Deg2 0 0
63: R18 0 0
64: R10 0 0
65: S15 0 0
66: S8 0 0
67: R20 0 0
68: Deg2ii 0 0
69: R19 0 0
70: F4 0 0
71: Deg2i 0 0
72: SynAA 0 0
73: DegAA 0 0
74: Esc 0 0
@
