# Supplementary material for: Editorial Note: Mathematical modeling of the molecular switch of TNFR1-mediated signaling pathways applying Petri net formalism and in silico knockout analysis
Source: PLoS Comput Biol. 2025 Apr 22;21(4):e1013003. doi: 10.1371/journal.pcbi.1013003 (PMC12013866; doi:10.1371/journal.pcbi.1013003)
Supplement: S9 File — (ZIP) [file pcbi.1013003.s009.zip]

Archive with 7 entries (6 files):
- TNFR1/
- TNFR1/ElementaryModes.inv
- TNFR1/journal.pcbi.1010383.s013.inv
- TNFR1/journal.pcbi.1010383.s013.xml
- TNFR1/Manatee Invariants.inv
- TNFR1/Place Invariants.inv
- TNFR1/TNFR1_plos.txt.pdf
