# Supplementary material for: Editorial Note: Mathematical modeling of the molecular switch of TNFR1-mediated signaling pathways applying Petri net formalism and in silico knockout analysis
Source: PLoS Comput Biol. 2025 Apr 22;21(4):e1013003. doi: 10.1371/journal.pcbi.1013003 (PMC12013866; doi:10.1371/journal.pcbi.1013003)
Supplement: S9 File — (ZIP) [file pcbi.1013003.s009.zip › TNFR1/journal.pcbi.1010383.s013.inv]

SHARED INVARIANTS:
1.Invariant: Syn_TNFR1 Syn_TNF Syn_TRADD Syn_RIP1 Syn_TRAF2 Syn_clap Syn_TAB Syn_TAK1 2*Syn_NEMO 2*Syn_IKK Syn_LUBAC Syn_CYLD Syn_RIP3 Syn_MLKL T1 T2 T3 T4 T5 T6 T50 deg2 T51 T58 Necroptosis T52 diss4 T7 T8 T9 T13 T12 T11 T10 T14 T18 T15 T16 T17 T19 T20 T21 diss1
2.Invariant: Syn_TNFR1 Syn_TNF Syn_TRADD Syn_RIP1 Syn_TRAF2 Syn_clap Syn_TAB Syn_TAK1 2*Syn_NEMO 2*Syn_IKK Syn_LUBAC T1 T2 T3 T4 T5 T6 T7 T8 T9 T13 T12 T11 T10 T14 T15 T16 T17 T41 T28 T29 Syn_A20 CI_diss
3.Invariant: Syn_TNFR1 Syn_TNF Syn_TRADD Syn_RIP1 Syn_TRAF2 Syn_clap Syn_TAB Syn_TAK1 2*Syn_NEMO 2*Syn_IKK Syn_LUBAC Syn_CYLD Syn_FADD Syn_Procasp8 Syn_RIP3 T1 T2 T3 T4 T5 T6 T50 deg2 T53 T54 T59 T60 diss5 Pc8_inhib RIP1:RIP3_inhib T7 T8 T9 T13 T12 T11 T10 T14 T18 T15 T16 T17 T19 T20 T21 diss1 T33 T34 Syn_cFLIPL
4.Invariant: Syn_TNFR1 Syn_TNF Syn_TRADD Syn_RIP1 Syn_TRAF2 Syn_clap Syn_TAB Syn_TAK1 2*Syn_NEMO 2*Syn_IKK Syn_LUBAC Syn_CYLD Syn_FADD Syn_Procasp8 Syn_cFLIPs Syn_RIP3 Syn_MLKL T1 T2 T3 T4 T5 T6 T50 deg2 T53 T54 diss5 T56 T55 T57 T58 Necroptosis T7 T8 T9 T13 T12 T11 T10 T14 T18 T15 T16 T17 T19 T20 T21 diss1
5.Invariant: Syn_TNFR1 Syn_TNF Syn_TRADD Syn_RIP1 Syn_TRAF2 Syn_clap Syn_TAB Syn_TAK1 2*Syn_NEMO 2*Syn_IKK Syn_LUBAC Syn_CYLD Syn_FADD 2*Syn_Procasp8 Syn_Procasp3 Syn_Bid 2*Syn_BAX Syn_SMAC Syn_Cyt_c Syn_Apaf1 2*Syn_Procasp9 T1 T2 T3 T4 T5 T6 T49 T43 T44 deg1 T45 T46 diss3 T7 T8 T9 T13 T12 T11 T10 T14 T18 T15 T16 T17 T19 T20 T21 diss1 T31 T32 Syn_XIAP T64 CASP3_inhib T65 deg3 T66 T67 T69 T70 T71 deg5 T72 deg6 T74 T73 diss6
6.Invariant: Syn_TNFR1 Syn_TNF Syn_TRADD Syn_RIP1 Syn_FADD 2*Syn_Procasp8 Syn_Procasp3 Syn_Bid 2*Syn_BAX Syn_SMAC Syn_Cyt_c Syn_Apaf1 2*Syn_Procasp9 T1 T2 T3 T48 diss2 T49 T43 T44 deg1 T45 T46 diss3 T31 T32 Syn_XIAP T64 CASP3_inhib T65 deg3 T66 T67 T69 T70 T71 deg5 T72 deg6 T74 T73 diss6
7.Invariant: Syn_NF-kB deg4
8.Invariant: Syn_SCF T22 T37 T23 Syn_IkB T26 T27 T24 deg7
9.Invariant: Syn_TNFR1 Syn_TNF Syn_TRADD Syn_RIP1 Syn_TRAF2 Syn_clap Syn_TAB Syn_TAK1 2*Syn_NEMO 2*Syn_IKK Syn_LUBAC Syn_CYLD Syn_FADD 2*Syn_Procasp8 Syn_Procasp3 Syn_Bid 2*Syn_BAX Syn_SMAC Syn_Cyt_c Syn_Apaf1 2*Syn_Procasp9 T1 T2 T3 T4 T5 T6 T49 T43 T44 deg1 T45 T46 diss3 T7 T8 T9 T13 T12 T11 T10 T14 T18 T15 T16 T17 T19 T20 T21 diss1 Apoptosis T65 deg3 T66 T67 T69 T70 T71 deg5 T72 deg6 T74 T73 diss6
10.Invariant: Syn_TNFR1 Syn_TNF Syn_TRADD Syn_RIP1 Syn_TRAF2 Syn_clap Syn_TAB Syn_TAK1 2*Syn_NEMO 2*Syn_IKK Syn_LUBAC Syn_CYLD Syn_FADD Syn_Procasp8 T1 T2 T3 T4 T5 T6 T49 T43 T44 deg1 T47 Clla_inhib diss3 T7 T8 T9 T13 T12 T11 T10 T14 T18 T15 T16 T17 T19 T20 T21 diss1 T33 T34 Syn_cFLIPL
11.Invariant: Syn_TNFR1 Syn_TNF Syn_TRADD Syn_RIP1 Syn_RIP3 Syn_MLKL T1 T2 T3 T48 diss2 T50 deg2 T51 T58 Necroptosis T52 diss4
12.Invariant: Syn_TNFR1 Syn_TNF Syn_TRADD Syn_RIP1 Syn_FADD Syn_Procasp8 Syn_RIP3 T1 T2 T3 T48 diss2 T50 deg2 T53 T54 T59 T60 diss5 Pc8_inhib RIP1:RIP3_inhib T33 T34 Syn_cFLIPL
13.Invariant: Syn_SCF T22 T40 T39 T38 T23 T25 Syn_IkB T26 T27 T24 deg7 T30
14.Invariant: Syn_TNFR1 Syn_TNF Syn_TRADD Syn_RIP1 Syn_FADD Syn_Procasp8 Syn_cFLIPs Syn_RIP3 Syn_MLKL T1 T2 T3 T48 diss2 T50 deg2 T53 T54 diss5 T56 T55 T57 T58 Necroptosis
15.Invariant: Syn_TNFR1 Syn_TNF Syn_TRADD Syn_RIP1 Syn_FADD 2*Syn_Procasp8 Syn_Procasp3 Syn_Bid 2*Syn_BAX Syn_SMAC Syn_Cyt_c Syn_Apaf1 2*Syn_Procasp9 T1 T2 T3 T48 diss2 T49 T43 T44 deg1 T45 T46 diss3 Apoptosis T65 deg3 T66 T67 T69 T70 T71 deg5 T72 deg6 T74 T73 diss6
16.Invariant: Syn_TNFR1 Syn_TNF Syn_TRADD Syn_FADD 2*Syn_Procasp8 Syn_Procasp3 Syn_Bid 2*Syn_BAX Syn_SMAC Syn_Cyt_c Syn_Apaf1 2*Syn_Procasp9 T1 T2 T42 diss2 T43 T44 T45 T46 diss3 T31 T32 Syn_XIAP T64 CASP3_inhib T65 deg3 T66 T67 T69 T70 T71 deg5 T72 deg6 T74 T73 diss6
17.Invariant: Syn_TNFR1 Syn_TNF Syn_TRADD Syn_FADD 2*Syn_Procasp8 Syn_Procasp3 Syn_Bid 2*Syn_BAX Syn_SMAC Syn_Cyt_c Syn_Apaf1 2*Syn_Procasp9 T1 T2 T42 diss2 T43 T44 T45 T46 diss3 Apoptosis T65 deg3 T66 T67 T69 T70 T71 deg5 T72 deg6 T74 T73 diss6
18.Invariant: Syn_TNFR1 Syn_TNF Syn_TRADD Syn_FADD Syn_Procasp8 T1 T2 T42 diss2 T43 T44 T47 Clla_inhib diss3 T33 T34 Syn_cFLIPL
19.Invariant: Syn_TNFR1 Syn_TNF Syn_TRADD Syn_RIP1 Syn_FADD 2*Syn_Procasp8 Syn_Procasp3 Syn_Bid 2*Syn_BAX Syn_SMAC Syn_Cyt_c Syn_Apaf1 2*Syn_Procasp9 T1 T2 T3 T48 diss2 T50 deg2 T53 T54 T62 diss5 T61 T31 T32 Syn_XIAP T64 CASP3_inhib T65 deg3 T66 T67 T69 T70 T71 deg5 T72 deg6 T74 T73 diss6
20.Invariant: Syn_TNFR1 Syn_TNF Syn_TRADD Syn_RIP1 Syn_FADD 2*Syn_Procasp8 Syn_Procasp3 Syn_Bid 2*Syn_BAX Syn_SMAC Syn_Cyt_c Syn_Apaf1 2*Syn_Procasp9 T1 T2 T3 T48 diss2 T50 deg2 T53 T54 T62 diss5 T61 Apoptosis T65 deg3 T66 T67 T69 T70 T71 deg5 T72 deg6 T74 T73 diss6
21.Invariant: Syn_TNFR1 Syn_TNF Syn_TRADD Syn_RIP1 Syn_TRAF2 Syn_clap Syn_TAB Syn_TAK1 2*Syn_NEMO 2*Syn_IKK Syn_LUBAC Syn_CYLD Syn_FADD 2*Syn_Procasp8 Syn_Procasp3 Syn_Bid 2*Syn_BAX Syn_SMAC Syn_Cyt_c Syn_Apaf1 2*Syn_Procasp9 T1 T2 T3 T4 T5 T6 T50 deg2 T53 T54 T62 diss5 T61 T7 T8 T9 T13 T12 T11 T10 T14 T18 T15 T16 T17 T19 T20 T21 diss1 T31 T32 Syn_XIAP T64 CASP3_inhib T65 deg3 T66 T67 T69 T70 T71 deg5 T72 deg6 T74 T73 diss6
22.Invariant: Syn_TNFR1 Syn_TNF Syn_TRADD Syn_RIP1 Syn_TRAF2 Syn_clap Syn_TAB Syn_TAK1 2*Syn_NEMO 2*Syn_IKK Syn_LUBAC Syn_CYLD Syn_FADD 2*Syn_Procasp8 Syn_Procasp3 Syn_Bid 2*Syn_BAX Syn_SMAC Syn_Cyt_c Syn_Apaf1 2*Syn_Procasp9 T1 T2 T3 T4 T5 T6 T50 deg2 T53 T54 T62 diss5 T61 T7 T8 T9 T13 T12 T11 T10 T14 T18 T15 T16 T17 T19 T20 T21 diss1 Apoptosis T65 deg3 T66 T67 T69 T70 T71 deg5 T72 deg6 T74 T73 diss6
23.Invariant: Syn_TNFR1 Syn_TNF Syn_TRADD Syn_RIP1 Syn_FADD Syn_Procasp8 T1 T2 T3 T48 diss2 T49 T43 T44 deg1 T47 Clla_inhib diss3 T33 T34 Syn_cFLIPL
24.Invariant: Syn_TNFR1 Syn_TNF Syn_TRADD Syn_RIP1 Syn_TRAF2 Syn_clap Syn_TAB Syn_TAK1 2*Syn_NEMO 2*Syn_IKK Syn_LUBAC Syn_CYLD Syn_FADD 2*Syn_Procasp8 Syn_Procasp3 T1 T2 T3 T4 T5 T6 T50 deg2 T53 T54 T62 diss5 T61 T7 T8 T9 T13 T12 T11 T10 T14 T18 T15 T16 T17 T19 T20 T21 diss1 T63 Apoptosis deg3
25.Invariant: Syn_TNFR1 Syn_TNF Syn_TRADD Syn_RIP1 Syn_FADD 2*Syn_Procasp8 Syn_Procasp3 T1 T2 T3 T48 diss2 T50 deg2 T53 T54 T62 diss5 T61 T63 Apoptosis deg3
26.Invariant: Syn_TNFR1 Syn_TNF Syn_TRADD Syn_FADD 2*Syn_Procasp8 Syn_Procasp3 T1 T2 T42 diss2 T43 T44 T45 T46 diss3 T63 Apoptosis deg3
27.Invariant: Syn_TNFR1 Syn_TNF Syn_TRADD Syn_RIP1 Syn_FADD 2*Syn_Procasp8 Syn_Procasp3 T1 T2 T3 T48 diss2 T49 T43 T44 deg1 T45 T46 diss3 T63 Apoptosis deg3
28.Invariant: Syn_TNFR1 Syn_TNF Syn_TRADD Syn_RIP1 Syn_TRAF2 Syn_clap Syn_TAB Syn_TAK1 2*Syn_NEMO 2*Syn_IKK Syn_LUBAC Syn_CYLD Syn_FADD 2*Syn_Procasp8 Syn_Procasp3 T1 T2 T3 T4 T5 T6 T49 T43 T44 deg1 T45 T46 diss3 T7 T8 T9 T13 T12 T11 T10 T14 T18 T15 T16 T17 T19 T20 T21 diss1 T63 Apoptosis deg3
29.Invariant: Syn_TNFR1 Syn_TNF Syn_TRADD Syn_RIP1 Syn_TRAF2 Syn_clap Syn_TAB Syn_TAK1 2*Syn_NEMO 2*Syn_IKK Syn_LUBAC Syn_CYLD Syn_FADD 2*Syn_Procasp8 Syn_Bid 2*Syn_BAX Syn_SMAC Syn_Cyt_c Syn_Apaf1 Syn_Procasp9 T1 T2 T3 T4 T5 T6 T50 deg2 T53 T54 T62 diss5 T61 T7 T8 T9 T13 T12 T11 T10 T14 T18 T15 T16 T17 T19 T20 T21 diss1 T31 T32 Syn_XIAP T65 deg3 T66 T67 T69 T70 T71 deg5 Pc9_inhib T75 T72
30.Invariant: Syn_TNFR1 Syn_TNF Syn_TRADD Syn_RIP1 Syn_FADD 2*Syn_Procasp8 Syn_Bid 2*Syn_BAX Syn_SMAC Syn_Cyt_c Syn_Apaf1 Syn_Procasp9 T1 T2 T3 T48 diss2 T50 deg2 T53 T54 T62 diss5 T61 T31 T32 Syn_XIAP T65 deg3 T66 T67 T69 T70 T71 deg5 Pc9_inhib T75 T72
31.Invariant: Syn_TNFR1 Syn_TNF Syn_TRADD Syn_FADD 2*Syn_Procasp8 Syn_Bid 2*Syn_BAX Syn_SMAC Syn_Cyt_c Syn_Apaf1 Syn_Procasp9 T1 T2 T42 diss2 T43 T44 T45 T46 diss3 T31 T32 Syn_XIAP T65 deg3 T66 T67 T69 T70 T71 deg5 Pc9_inhib T75 T72
32.Invariant: Syn_TNFR1 Syn_TNF Syn_TRADD Syn_RIP1 Syn_FADD 2*Syn_Procasp8 Syn_Bid 2*Syn_BAX Syn_SMAC Syn_Cyt_c Syn_Apaf1 Syn_Procasp9 T1 T2 T3 T48 diss2 T49 T43 T44 deg1 T45 T46 diss3 T31 T32 Syn_XIAP T65 deg3 T66 T67 T69 T70 T71 deg5 Pc9_inhib T75 T72
33.Invariant: Syn_TNFR1 Syn_TNF Syn_TRADD Syn_RIP1 Syn_TRAF2 Syn_clap Syn_TAB Syn_TAK1 2*Syn_NEMO 2*Syn_IKK Syn_LUBAC Syn_CYLD Syn_FADD 2*Syn_Procasp8 Syn_Bid 2*Syn_BAX Syn_SMAC Syn_Cyt_c Syn_Apaf1 Syn_Procasp9 T1 T2 T3 T4 T5 T6 T49 T43 T44 deg1 T45 T46 diss3 T7 T8 T9 T13 T12 T11 T10 T14 T18 T15 T16 T17 T19 T20 T21 diss1 T31 T32 Syn_XIAP T65 deg3 T66 T67 T69 T70 T71 deg5 Pc9_inhib T75 T72
34.Invariant: Syn_TNFR1 Syn_TNF Syn_TRADD Syn_RIP1 Syn_TRAF2 Syn_clap Syn_TAB Syn_TAK1 2*Syn_NEMO 2*Syn_IKK Syn_LUBAC Syn_CYLD Syn_FADD 2*Syn_Procasp8 Syn_Procasp3 T1 T2 T3 T4 T5 T6 T50 deg2 T53 T54 T62 diss5 T61 T7 T8 T9 T13 T12 T11 T10 T14 T18 T15 T16 T17 T19 T20 T21 diss1 T31 T32 Syn_XIAP T63 T64 CASP3_inhib deg3
35.Invariant: Syn_TNFR1 Syn_TNF Syn_TRADD Syn_RIP1 Syn_FADD 2*Syn_Procasp8 Syn_Procasp3 T1 T2 T3 T48 diss2 T50 deg2 T53 T54 T62 diss5 T61 T31 T32 Syn_XIAP T63 T64 CASP3_inhib deg3
36.Invariant: Syn_TNFR1 Syn_TNF Syn_TRADD Syn_FADD 2*Syn_Procasp8 Syn_Procasp3 T1 T2 T42 diss2 T43 T44 T45 T46 diss3 T31 T32 Syn_XIAP T63 T64 CASP3_inhib deg3
37.Invariant: Syn_TNFR1 Syn_TNF Syn_TRADD Syn_RIP1 Syn_FADD 2*Syn_Procasp8 Syn_Procasp3 T1 T2 T3 T48 diss2 T49 T43 T44 deg1 T45 T46 diss3 T31 T32 Syn_XIAP T63 T64 CASP3_inhib deg3
38.Invariant: Syn_TNFR1 Syn_TNF Syn_TRADD Syn_RIP1 Syn_TRAF2 Syn_clap Syn_TAB Syn_TAK1 2*Syn_NEMO 2*Syn_IKK Syn_LUBAC Syn_CYLD Syn_FADD 2*Syn_Procasp8 Syn_Procasp3 T1 T2 T3 T4 T5 T6 T49 T43 T44 deg1 T45 T46 diss3 T7 T8 T9 T13 T12 T11 T10 T14 T18 T15 T16 T17 T19 T20 T21 diss1 T31 T32 Syn_XIAP T63 T64 CASP3_inhib deg3
39.Invariant: Syn_TNFR1 Syn_TNF Syn_TRADD Syn_RIP1 Syn_TRAF2 Syn_clap Syn_TAB Syn_TAK1 2*Syn_NEMO 2*Syn_IKK Syn_LUBAC Syn_CYLD Syn_FADD 2*Syn_Procasp8 Syn_Bid 2*Syn_BAX Syn_SMAC Syn_Cyt_c Syn_Apaf1 Syn_Procasp9 T1 T2 T3 T4 T5 T6 T50 deg2 T53 T54 T62 diss5 T61 T7 T8 T9 T13 T12 T11 T10 T14 T18 T15 T16 T17 T19 T20 T21 diss1 T31 T32 Syn_XIAP T65 deg3 T66 T67 T69 T70 T71 T76 Apo_XIAP_inhib T75 T72
40.Invariant: Syn_TNFR1 Syn_TNF Syn_TRADD Syn_RIP1 Syn_FADD 2*Syn_Procasp8 Syn_Bid 2*Syn_BAX Syn_SMAC Syn_Cyt_c Syn_Apaf1 Syn_Procasp9 T1 T2 T3 T48 diss2 T50 deg2 T53 T54 T62 diss5 T61 T31 T32 Syn_XIAP T65 deg3 T66 T67 T69 T70 T71 T76 Apo_XIAP_inhib T75 T72
41.Invariant: Syn_TNFR1 Syn_TNF Syn_TRADD Syn_FADD 2*Syn_Procasp8 Syn_Bid 2*Syn_BAX Syn_SMAC Syn_Cyt_c Syn_Apaf1 Syn_Procasp9 T1 T2 T42 diss2 T43 T44 T45 T46 diss3 T31 T32 Syn_XIAP T65 deg3 T66 T67 T69 T70 T71 T76 Apo_XIAP_inhib T75 T72
42.Invariant: Syn_TNFR1 Syn_TNF Syn_TRADD Syn_RIP1 Syn_FADD 2*Syn_Procasp8 Syn_Bid 2*Syn_BAX Syn_SMAC Syn_Cyt_c Syn_Apaf1 Syn_Procasp9 T1 T2 T3 T48 diss2 T49 T43 T44 deg1 T45 T46 diss3 T31 T32 Syn_XIAP T65 deg3 T66 T67 T69 T70 T71 T76 Apo_XIAP_inhib T75 T72
43.Invariant: Syn_TNFR1 Syn_TNF Syn_TRADD Syn_RIP1 Syn_TRAF2 Syn_clap Syn_TAB Syn_TAK1 2*Syn_NEMO 2*Syn_IKK Syn_LUBAC Syn_CYLD Syn_FADD 2*Syn_Procasp8 Syn_Bid 2*Syn_BAX Syn_SMAC Syn_Cyt_c Syn_Apaf1 Syn_Procasp9 T1 T2 T3 T4 T5 T6 T49 T43 T44 deg1 T45 T46 diss3 T7 T8 T9 T13 T12 T11 T10 T14 T18 T15 T16 T17 T19 T20 T21 diss1 T31 T32 Syn_XIAP T65 deg3 T66 T67 T69 T70 T71 T76 Apo_XIAP_inhib T75 T72
44.Invariant: Syn_TNFR1 Syn_TNF Syn_TRADD Syn_RIP1 Syn_TRAF2 Syn_clap Syn_TAB Syn_TAK1 2*Syn_NEMO 2*Syn_IKK Syn_LUBAC Syn_CYLD Syn_FADD 2*Syn_Procasp8 Syn_Bid Syn_BAX T1 T2 T3 T4 T5 T6 T50 deg2 T53 T54 T62 diss5 T61 T7 T8 T9 T13 T12 T11 T10 T14 T18 T15 T16 T17 T19 T20 T21 diss1 T35 T36 Syn_BCL-2 T65 deg3 T66 T67 T68 BAX_inhib
45.Invariant: Syn_TNFR1 Syn_TNF Syn_TRADD Syn_RIP1 Syn_FADD 2*Syn_Procasp8 Syn_Bid Syn_BAX T1 T2 T3 T48 diss2 T50 deg2 T53 T54 T62 diss5 T61 T35 T36 Syn_BCL-2 T65 deg3 T66 T67 T68 BAX_inhib
46.Invariant: Syn_TNFR1 Syn_TNF Syn_TRADD Syn_FADD 2*Syn_Procasp8 Syn_Bid Syn_BAX T1 T2 T42 diss2 T43 T44 T45 T46 diss3 T35 T36 Syn_BCL-2 T65 deg3 T66 T67 T68 BAX_inhib
47.Invariant: Syn_TNFR1 Syn_TNF Syn_TRADD Syn_RIP1 Syn_FADD 2*Syn_Procasp8 Syn_Bid Syn_BAX T1 T2 T3 T48 diss2 T49 T43 T44 deg1 T45 T46 diss3 T35 T36 Syn_BCL-2 T65 deg3 T66 T67 T68 BAX_inhib
48.Invariant: Syn_TNFR1 Syn_TNF Syn_TRADD Syn_RIP1 Syn_TRAF2 Syn_clap Syn_TAB Syn_TAK1 2*Syn_NEMO 2*Syn_IKK Syn_LUBAC Syn_CYLD Syn_FADD 2*Syn_Procasp8 Syn_Bid Syn_BAX T1 T2 T3 T4 T5 T6 T49 T43 T44 deg1 T45 T46 diss3 T7 T8 T9 T13 T12 T11 T10 T14 T18 T15 T16 T17 T19 T20 T21 diss1 T35 T36 Syn_BCL-2 T65 deg3 T66 T67 T68 BAX_inhib

ADDITIONAL INVARIANTS FOR OUTPUT-REACTION OR_S83_CI_diss:
49.Invariant: Syn_TNFR1 Syn_TNF Syn_TRADD Syn_RIP1 Syn_TRAF2 Syn_clap Syn_TAB Syn_TAK1 2*Syn_NEMO 2*Syn_IKK Syn_LUBAC Syn_CYLD Syn_FADD 2*Syn_Procasp8 Syn_Procasp3 Syn_Bid 2*Syn_BAX Syn_SMAC Syn_Cyt_c Syn_Apaf1 2*Syn_Procasp9 T1 T2 T3 T4 T5 T6 T50 deg2 T53 T54 T62 diss5 T61 T7 T8 T9 T13 T12 T11 T10 T14 T18 T15 T16 T17 T19 T20 T21 T31 T32 Syn_XIAP T64 CASP3_inhib T65 deg3 T66 T67 T69 T70 T71 deg5 T72 deg6 T74 T73 diss6 OR_S83_CI_diss
50.Invariant: Syn_TNFR1 Syn_TNF Syn_TRADD Syn_RIP1 Syn_TRAF2 Syn_clap Syn_TAB Syn_TAK1 2*Syn_NEMO 2*Syn_IKK Syn_LUBAC Syn_CYLD Syn_FADD 2*Syn_Procasp8 Syn_Procasp3 Syn_Bid 2*Syn_BAX Syn_SMAC Syn_Cyt_c Syn_Apaf1 2*Syn_Procasp9 T1 T2 T3 T4 T5 T6 T49 T43 T44 deg1 T45 T46 diss3 T7 T8 T9 T13 T12 T11 T10 T14 T18 T15 T16 T17 T19 T20 T21 T31 T32 Syn_XIAP T64 CASP3_inhib T65 deg3 T66 T67 T69 T70 T71 deg5 T72 deg6 T74 T73 diss6 OR_S83_CI_diss
51.Invariant: Syn_TNFR1 Syn_TNF Syn_TRADD Syn_RIP1 Syn_TRAF2 Syn_clap Syn_TAB Syn_TAK1 2*Syn_NEMO 2*Syn_IKK Syn_LUBAC Syn_CYLD Syn_FADD 2*Syn_Procasp8 Syn_Procasp3 Syn_Bid 2*Syn_BAX Syn_SMAC Syn_Cyt_c Syn_Apaf1 2*Syn_Procasp9 T1 T2 T3 T4 T5 T6 T50 deg2 T53 T54 T62 diss5 T61 T7 T8 T9 T13 T12 T11 T10 T14 T18 T15 T16 T17 T19 T20 T21 Apoptosis T65 deg3 T66 T67 T69 T70 T71 deg5 T72 deg6 T74 T73 diss6 OR_S83_CI_diss
52.Invariant: Syn_TNFR1 Syn_TNF Syn_TRADD Syn_RIP1 Syn_TRAF2 Syn_clap Syn_TAB Syn_TAK1 2*Syn_NEMO 2*Syn_IKK Syn_LUBAC Syn_CYLD Syn_FADD 2*Syn_Procasp8 Syn_Procasp3 Syn_Bid 2*Syn_BAX Syn_SMAC Syn_Cyt_c Syn_Apaf1 2*Syn_Procasp9 T1 T2 T3 T4 T5 T6 T49 T43 T44 deg1 T45 T46 diss3 T7 T8 T9 T13 T12 T11 T10 T14 T18 T15 T16 T17 T19 T20 T21 Apoptosis T65 deg3 T66 T67 T69 T70 T71 deg5 T72 deg6 T74 T73 diss6 OR_S83_CI_diss
53.Invariant: Syn_TNFR1 Syn_TNF Syn_TRADD Syn_RIP1 Syn_TRAF2 Syn_clap Syn_TAB Syn_TAK1 2*Syn_NEMO 2*Syn_IKK Syn_LUBAC Syn_CYLD Syn_FADD Syn_Procasp8 T1 T2 T3 T4 T5 T6 T49 T43 T44 deg1 T47 Clla_inhib diss3 T7 T8 T9 T13 T12 T11 T10 T14 T18 T15 T16 T17 T19 T20 T21 T33 T34 Syn_cFLIPL OR_S83_CI_diss
54.Invariant: Syn_TNFR1 Syn_TNF Syn_TRADD Syn_RIP1 Syn_TRAF2 Syn_clap Syn_TAB Syn_TAK1 2*Syn_NEMO 2*Syn_IKK Syn_LUBAC Syn_CYLD Syn_FADD Syn_Procasp8 Syn_cFLIPs Syn_RIP3 Syn_MLKL T1 T2 T3 T4 T5 T6 T50 deg2 T53 T54 diss5 T56 T55 T57 T58 Necroptosis T7 T8 T9 T13 T12 T11 T10 T14 T18 T15 T16 T17 T19 T20 T21 OR_S83_CI_diss
55.Invariant: Syn_TNFR1 Syn_TNF Syn_TRADD Syn_RIP1 Syn_TRAF2 Syn_clap Syn_TAB Syn_TAK1 2*Syn_NEMO 2*Syn_IKK Syn_LUBAC Syn_CYLD Syn_FADD Syn_Procasp8 Syn_RIP3 T1 T2 T3 T4 T5 T6 T50 deg2 T53 T54 T59 T60 diss5 Pc8_inhib RIP1:RIP3_inhib T7 T8 T9 T13 T12 T11 T10 T14 T18 T15 T16 T17 T19 T20 T21 T33 T34 Syn_cFLIPL OR_S83_CI_diss
56.Invariant: Syn_TNFR1 Syn_TNF Syn_TRADD Syn_RIP1 Syn_TRAF2 Syn_clap Syn_TAB Syn_TAK1 2*Syn_NEMO 2*Syn_IKK Syn_LUBAC Syn_CYLD Syn_RIP3 Syn_MLKL T1 T2 T3 T4 T5 T6 T50 deg2 T51 T58 Necroptosis T52 diss4 T7 T8 T9 T13 T12 T11 T10 T14 T18 T15 T16 T17 T19 T20 T21 OR_S83_CI_diss
57.Invariant: Syn_TNFR1 Syn_TNF Syn_TRADD Syn_RIP1 Syn_TRAF2 Syn_clap Syn_TAB Syn_TAK1 2*Syn_NEMO 2*Syn_IKK Syn_LUBAC Syn_CYLD Syn_FADD 2*Syn_Procasp8 Syn_Procasp3 T1 T2 T3 T4 T5 T6 T49 T43 T44 deg1 T45 T46 diss3 T7 T8 T9 T13 T12 T11 T10 T14 T18 T15 T16 T17 T19 T20 T21 T63 Apoptosis deg3 OR_S83_CI_diss
58.Invariant: Syn_TNFR1 Syn_TNF Syn_TRADD Syn_RIP1 Syn_TRAF2 Syn_clap Syn_TAB Syn_TAK1 2*Syn_NEMO 2*Syn_IKK Syn_LUBAC Syn_CYLD Syn_FADD 2*Syn_Procasp8 Syn_Procasp3 T1 T2 T3 T4 T5 T6 T50 deg2 T53 T54 T62 diss5 T61 T7 T8 T9 T13 T12 T11 T10 T14 T18 T15 T16 T17 T19 T20 T21 T63 Apoptosis deg3 OR_S83_CI_diss
59.Invariant: Syn_TNFR1 Syn_TNF Syn_TRADD Syn_RIP1 Syn_TRAF2 Syn_clap Syn_TAB Syn_TAK1 2*Syn_NEMO 2*Syn_IKK Syn_LUBAC Syn_CYLD Syn_FADD 2*Syn_Procasp8 Syn_Bid 2*Syn_BAX Syn_SMAC Syn_Cyt_c Syn_Apaf1 Syn_Procasp9 T1 T2 T3 T4 T5 T6 T49 T43 T44 deg1 T45 T46 diss3 T7 T8 T9 T13 T12 T11 T10 T14 T18 T15 T16 T17 T19 T20 T21 T31 T32 Syn_XIAP T65 deg3 T66 T67 T69 T70 T71 deg5 Pc9_inhib T75 T72 OR_S83_CI_diss
60.Invariant: Syn_TNFR1 Syn_TNF Syn_TRADD Syn_RIP1 Syn_TRAF2 Syn_clap Syn_TAB Syn_TAK1 2*Syn_NEMO 2*Syn_IKK Syn_LUBAC Syn_CYLD Syn_FADD 2*Syn_Procasp8 Syn_Bid 2*Syn_BAX Syn_SMAC Syn_Cyt_c Syn_Apaf1 Syn_Procasp9 T1 T2 T3 T4 T5 T6 T50 deg2 T53 T54 T62 diss5 T61 T7 T8 T9 T13 T12 T11 T10 T14 T18 T15 T16 T17 T19 T20 T21 T31 T32 Syn_XIAP T65 deg3 T66 T67 T69 T70 T71 deg5 Pc9_inhib T75 T72 OR_S83_CI_diss
61.Invariant: Syn_TNFR1 Syn_TNF Syn_TRADD Syn_RIP1 Syn_TRAF2 Syn_clap Syn_TAB Syn_TAK1 2*Syn_NEMO 2*Syn_IKK Syn_LUBAC Syn_CYLD Syn_FADD 2*Syn_Procasp8 Syn_Procasp3 T1 T2 T3 T4 T5 T6 T49 T43 T44 deg1 T45 T46 diss3 T7 T8 T9 T13 T12 T11 T10 T14 T18 T15 T16 T17 T19 T20 T21 T31 T32 Syn_XIAP T63 T64 CASP3_inhib deg3 OR_S83_CI_diss
62.Invariant: Syn_TNFR1 Syn_TNF Syn_TRADD Syn_RIP1 Syn_TRAF2 Syn_clap Syn_TAB Syn_TAK1 2*Syn_NEMO 2*Syn_IKK Syn_LUBAC Syn_CYLD Syn_FADD 2*Syn_Procasp8 Syn_Procasp3 T1 T2 T3 T4 T5 T6 T50 deg2 T53 T54 T62 diss5 T61 T7 T8 T9 T13 T12 T11 T10 T14 T18 T15 T16 T17 T19 T20 T21 T31 T32 Syn_XIAP T63 T64 CASP3_inhib deg3 OR_S83_CI_diss
63.Invariant: Syn_TNFR1 Syn_TNF Syn_TRADD Syn_RIP1 Syn_TRAF2 Syn_clap Syn_TAB Syn_TAK1 2*Syn_NEMO 2*Syn_IKK Syn_LUBAC Syn_CYLD Syn_FADD 2*Syn_Procasp8 Syn_Bid 2*Syn_BAX Syn_SMAC Syn_Cyt_c Syn_Apaf1 Syn_Procasp9 T1 T2 T3 T4 T5 T6 T49 T43 T44 deg1 T45 T46 diss3 T7 T8 T9 T13 T12 T11 T10 T14 T18 T15 T16 T17 T19 T20 T21 T31 T32 Syn_XIAP T65 deg3 T66 T67 T69 T70 T71 T76 Apo_XIAP_inhib T75 T72 OR_S83_CI_diss
64.Invariant: Syn_TNFR1 Syn_TNF Syn_TRADD Syn_RIP1 Syn_TRAF2 Syn_clap Syn_TAB Syn_TAK1 2*Syn_NEMO 2*Syn_IKK Syn_LUBAC Syn_CYLD Syn_FADD 2*Syn_Procasp8 Syn_Bid 2*Syn_BAX Syn_SMAC Syn_Cyt_c Syn_Apaf1 Syn_Procasp9 T1 T2 T3 T4 T5 T6 T50 deg2 T53 T54 T62 diss5 T61 T7 T8 T9 T13 T12 T11 T10 T14 T18 T15 T16 T17 T19 T20 T21 T31 T32 Syn_XIAP T65 deg3 T66 T67 T69 T70 T71 T76 Apo_XIAP_inhib T75 T72 OR_S83_CI_diss
65.Invariant: Syn_TNFR1 Syn_TNF Syn_TRADD Syn_RIP1 Syn_TRAF2 Syn_clap Syn_TAB Syn_TAK1 2*Syn_NEMO 2*Syn_IKK Syn_LUBAC Syn_CYLD Syn_FADD 2*Syn_Procasp8 Syn_Bid Syn_BAX T1 T2 T3 T4 T5 T6 T49 T43 T44 deg1 T45 T46 diss3 T7 T8 T9 T13 T12 T11 T10 T14 T18 T15 T16 T17 T19 T20 T21 T35 T36 Syn_BCL-2 T65 deg3 T66 T67 T68 BAX_inhib OR_S83_CI_diss
66.Invariant: Syn_TNFR1 Syn_TNF Syn_TRADD Syn_RIP1 Syn_TRAF2 Syn_clap Syn_TAB Syn_TAK1 2*Syn_NEMO 2*Syn_IKK Syn_LUBAC Syn_CYLD Syn_FADD 2*Syn_Procasp8 Syn_Bid Syn_BAX T1 T2 T3 T4 T5 T6 T50 deg2 T53 T54 T62 diss5 T61 T7 T8 T9 T13 T12 T11 T10 T14 T18 T15 T16 T17 T19 T20 T21 T35 T36 Syn_BCL-2 T65 deg3 T66 T67 T68 BAX_inhib OR_S83_CI_diss

ADDITIONAL INVARIANTS FOR OUTPUT-REACTION OR_S70_CI:
67.Invariant: Syn_TNFR1 Syn_TNF Syn_TRADD Syn_RIP1 Syn_TRAF2 Syn_clap Syn_TAB Syn_TAK1 2*Syn_NEMO 2*Syn_IKK Syn_LUBAC T1 T2 T3 T4 T5 T6 T7 T8 T9 T13 T12 T11 T10 T14 T15 T16 T17 OR_S70_CI

ADDITIONAL INVARIANTS FOR OUTPUT-REACTION OR_S107_tBid:BAX_2:
68.Invariant: Syn_TNFR1 Syn_TNF Syn_TRADD Syn_RIP1 Syn_TRAF2 Syn_clap Syn_TAB Syn_TAK1 2*Syn_NEMO 2*Syn_IKK Syn_LUBAC Syn_CYLD Syn_FADD 2*Syn_Procasp8 Syn_Bid 2*Syn_BAX T1 T2 T3 T4 T5 T6 T50 deg2 T53 T54 T62 diss5 T61 T7 T8 T9 T13 T12 T11 T10 T14 T18 T15 T16 T17 T19 T20 T21 diss1 T65 deg3 T66 T67 T69 OR_S107_tBid:BAX_2
69.Invariant: Syn_TNFR1 Syn_TNF Syn_TRADD Syn_RIP1 Syn_TRAF2 Syn_clap Syn_TAB Syn_TAK1 2*Syn_NEMO 2*Syn_IKK Syn_LUBAC Syn_CYLD Syn_FADD 2*Syn_Procasp8 Syn_Bid 2*Syn_BAX T1 T2 T3 T4 T5 T6 T49 T43 T44 deg1 T45 T46 diss3 T7 T8 T9 T13 T12 T11 T10 T14 T18 T15 T16 T17 T19 T20 T21 diss1 T65 deg3 T66 T67 T69 OR_S107_tBid:BAX_2
70.Invariant: Syn_TNFR1 Syn_TNF Syn_TRADD Syn_RIP1 Syn_FADD 2*Syn_Procasp8 Syn_Bid 2*Syn_BAX T1 T2 T3 T48 diss2 T50 deg2 T53 T54 T62 diss5 T61 T65 deg3 T66 T67 T69 OR_S107_tBid:BAX_2
71.Invariant: Syn_TNFR1 Syn_TNF Syn_TRADD Syn_FADD 2*Syn_Procasp8 Syn_Bid 2*Syn_BAX T1 T2 T42 diss2 T43 T44 T45 T46 diss3 T65 deg3 T66 T67 T69 OR_S107_tBid:BAX_2
72.Invariant: Syn_TNFR1 Syn_TNF Syn_TRADD Syn_RIP1 Syn_FADD 2*Syn_Procasp8 Syn_Bid 2*Syn_BAX T1 T2 T3 T48 diss2 T49 T43 T44 deg1 T45 T46 diss3 T65 deg3 T66 T67 T69 OR_S107_tBid:BAX_2

ADDITIONAL INVARIANTS FOR OUTPUT-REACTION OR_S86_IkB_p:
73.Invariant: T22 T40 T39 T38 T23 T25 Syn_IkB T26 T27 T30 OR_S86_IkB_p
74.Invariant: T22 T37 T23 Syn_IkB T26 T27 OR_S86_IkB_p

ADDITIONAL INVARIANTS FOR OUTPUT-REACTION OR_S60_K63ub:TAB:
75.Invariant: Syn_TNFR1 Syn_TNF Syn_TRADD Syn_RIP1 Syn_TRAF2 Syn_clap Syn_TAB T1 T2 T3 T4 T5 T6 T7 OR_S60_K63ub:TAB

ADDITIONAL INVARIANTS FOR OUTPUT-REACTION OR_S33_RIP_diss:
76.Invariant: Syn_TNFR1 Syn_TNF Syn_TRADD Syn_RIP1 Syn_TRAF2 Syn_clap Syn_TAB Syn_TAK1 2*Syn_NEMO 2*Syn_IKK Syn_LUBAC Syn_CYLD Syn_FADD Syn_Procasp8 T1 T2 T3 T4 T5 T6 T49 T43 T44 T47 Clla_inhib diss3 T7 T8 T9 T13 T12 T11 T10 T14 T18 T15 T16 T17 T19 T20 T21 diss1 T33 T34 Syn_cFLIPL OR_S33_RIP_diss
77.Invariant: Syn_TNFR1 Syn_TNF Syn_TRADD Syn_RIP1 Syn_FADD 2*Syn_Procasp8 Syn_Procasp3 Syn_Bid 2*Syn_BAX Syn_SMAC Syn_Cyt_c Syn_Apaf1 2*Syn_Procasp9 T1 T2 T3 T48 diss2 T49 T43 T44 T45 T46 diss3 T31 T32 Syn_XIAP T64 CASP3_inhib T65 deg3 T66 T67 T69 T70 T71 deg5 T72 deg6 T74 T73 diss6 OR_S33_RIP_diss
78.Invariant: Syn_TNFR1 Syn_TNF Syn_TRADD Syn_RIP1 Syn_FADD 2*Syn_Procasp8 Syn_Procasp3 Syn_Bid 2*Syn_BAX Syn_SMAC Syn_Cyt_c Syn_Apaf1 2*Syn_Procasp9 T1 T2 T3 T48 diss2 T49 T43 T44 T45 T46 diss3 Apoptosis T65 deg3 T66 T67 T69 T70 T71 deg5 T72 deg6 T74 T73 diss6 OR_S33_RIP_diss
79.Invariant: Syn_TNFR1 Syn_TNF Syn_TRADD Syn_RIP1 Syn_FADD 2*Syn_Procasp8 Syn_Procasp3 T1 T2 T3 T48 diss2 T49 T43 T44 T45 T46 diss3 T31 T32 Syn_XIAP T63 T64 CASP3_inhib deg3 OR_S33_RIP_diss
80.Invariant: Syn_TNFR1 Syn_TNF Syn_TRADD Syn_RIP1 Syn_FADD 2*Syn_Procasp8 Syn_Bid 2*Syn_BAX Syn_SMAC Syn_Cyt_c Syn_Apaf1 Syn_Procasp9 T1 T2 T3 T48 diss2 T49 T43 T44 T45 T46 diss3 T31 T32 Syn_XIAP T65 deg3 T66 T67 T69 T70 T71 deg5 Pc9_inhib T75 T72 OR_S33_RIP_diss
81.Invariant: Syn_TNFR1 Syn_TNF Syn_TRADD Syn_RIP1 Syn_FADD Syn_Procasp8 T1 T2 T3 T48 diss2 T49 T43 T44 T47 Clla_inhib diss3 T33 T34 Syn_cFLIPL OR_S33_RIP_diss
82.Invariant: Syn_TNFR1 Syn_TNF Syn_TRADD Syn_RIP1 Syn_TRAF2 Syn_clap Syn_TAB Syn_TAK1 2*Syn_NEMO 2*Syn_IKK Syn_LUBAC Syn_CYLD Syn_FADD 2*Syn_Procasp8 Syn_Bid 2*Syn_BAX Syn_SMAC Syn_Cyt_c Syn_Apaf1 Syn_Procasp9 T1 T2 T3 T4 T5 T6 T49 T43 T44 T45 T46 diss3 T7 T8 T9 T13 T12 T11 T10 T14 T18 T15 T16 T17 T19 T20 T21 diss1 T31 T32 Syn_XIAP T65 deg3 T66 T67 T69 T70 T71 T76 Apo_XIAP_inhib T75 T72 OR_S33_RIP_diss
83.Invariant: Syn_TNFR1 Syn_TNF Syn_TRADD Syn_RIP1 Syn_FADD 2*Syn_Procasp8 Syn_Bid 2*Syn_BAX Syn_SMAC Syn_Cyt_c Syn_Apaf1 Syn_Procasp9 T1 T2 T3 T48 diss2 T49 T43 T44 T45 T46 diss3 T31 T32 Syn_XIAP T65 deg3 T66 T67 T69 T70 T71 T76 Apo_XIAP_inhib T75 T72 OR_S33_RIP_diss
84.Invariant: Syn_TNFR1 Syn_TNF Syn_TRADD Syn_RIP1 Syn_TRAF2 Syn_clap Syn_TAB Syn_TAK1 2*Syn_NEMO 2*Syn_IKK Syn_LUBAC Syn_CYLD Syn_FADD 2*Syn_Procasp8 Syn_Procasp3 T1 T2 T3 T4 T5 T6 T49 T43 T44 T45 T46 diss3 T7 T8 T9 T13 T12 T11 T10 T14 T18 T15 T16 T17 T19 T20 T21 diss1 T63 Apoptosis deg3 OR_S33_RIP_diss
85.Invariant: Syn_TNFR1 Syn_TNF Syn_TRADD Syn_RIP1 Syn_TRAF2 Syn_clap Syn_TAB Syn_TAK1 2*Syn_NEMO 2*Syn_IKK Syn_LUBAC Syn_CYLD Syn_FADD 2*Syn_Procasp8 Syn_Bid Syn_BAX T1 T2 T3 T4 T5 T6 T49 T43 T44 T45 T46 diss3 T7 T8 T9 T13 T12 T11 T10 T14 T18 T15 T16 T17 T19 T20 T21 diss1 T35 T36 Syn_BCL-2 T65 deg3 T66 T67 T68 BAX_inhib OR_S33_RIP_diss
86.Invariant: Syn_TNFR1 Syn_TNF Syn_TRADD Syn_RIP1 Syn_TRAF2 Syn_clap Syn_TAB Syn_TAK1 2*Syn_NEMO 2*Syn_IKK Syn_LUBAC Syn_CYLD Syn_FADD 2*Syn_Procasp8 Syn_Bid 2*Syn_BAX Syn_SMAC Syn_Cyt_c Syn_Apaf1 Syn_Procasp9 T1 T2 T3 T4 T5 T6 T49 T43 T44 T45 T46 diss3 T7 T8 T9 T13 T12 T11 T10 T14 T18 T15 T16 T17 T19 T20 T21 diss1 T31 T32 Syn_XIAP T65 deg3 T66 T67 T69 T70 T71 deg5 Pc9_inhib T75 T72 OR_S33_RIP_diss
87.Invariant: Syn_TNFR1 Syn_TNF Syn_TRADD Syn_RIP1 Syn_TRAF2 Syn_clap Syn_TAB Syn_TAK1 2*Syn_NEMO 2*Syn_IKK Syn_LUBAC Syn_CYLD Syn_FADD 2*Syn_Procasp8 Syn_Procasp3 T1 T2 T3 T4 T5 T6 T49 T43 T44 T45 T46 diss3 T7 T8 T9 T13 T12 T11 T10 T14 T18 T15 T16 T17 T19 T20 T21 diss1 T31 T32 Syn_XIAP T63 T64 CASP3_inhib deg3 OR_S33_RIP_diss
88.Invariant: Syn_TNFR1 Syn_TNF Syn_TRADD Syn_RIP1 Syn_TRAF2 Syn_clap Syn_TAB Syn_TAK1 2*Syn_NEMO 2*Syn_IKK Syn_LUBAC Syn_CYLD Syn_FADD 2*Syn_Procasp8 Syn_Procasp3 Syn_Bid 2*Syn_BAX Syn_SMAC Syn_Cyt_c Syn_Apaf1 2*Syn_Procasp9 T1 T2 T3 T4 T5 T6 T49 T43 T44 T45 T46 diss3 T7 T8 T9 T13 T12 T11 T10 T14 T18 T15 T16 T17 T19 T20 T21 diss1 Apoptosis T65 deg3 T66 T67 T69 T70 T71 deg5 T72 deg6 T74 T73 diss6 OR_S33_RIP_diss
89.Invariant: Syn_TNFR1 Syn_TNF Syn_TRADD Syn_RIP1 Syn_TRAF2 Syn_clap Syn_TAB Syn_TAK1 2*Syn_NEMO 2*Syn_IKK Syn_LUBAC Syn_CYLD Syn_FADD 2*Syn_Procasp8 Syn_Procasp3 Syn_Bid 2*Syn_BAX Syn_SMAC Syn_Cyt_c Syn_Apaf1 2*Syn_Procasp9 T1 T2 T3 T4 T5 T6 T49 T43 T44 T45 T46 diss3 T7 T8 T9 T13 T12 T11 T10 T14 T18 T15 T16 T17 T19 T20 T21 diss1 T31 T32 Syn_XIAP T64 CASP3_inhib T65 deg3 T66 T67 T69 T70 T71 deg5 T72 deg6 T74 T73 diss6 OR_S33_RIP_diss
90.Invariant: Syn_TNFR1 Syn_TNF Syn_TRADD Syn_RIP1 Syn_FADD 2*Syn_Procasp8 Syn_Procasp3 T1 T2 T3 T48 diss2 T49 T43 T44 T45 T46 diss3 T63 Apoptosis deg3 OR_S33_RIP_diss
91.Invariant: Syn_TNFR1 Syn_TNF Syn_TRADD Syn_RIP1 Syn_FADD 2*Syn_Procasp8 Syn_Bid Syn_BAX T1 T2 T3 T48 diss2 T49 T43 T44 T45 T46 diss3 T35 T36 Syn_BCL-2 T65 deg3 T66 T67 T68 BAX_inhib OR_S33_RIP_diss

ADDITIONAL INVARIANTS FOR OUTPUT-REACTION OR_S93_XIAP_mRNA:
92.Invariant: T31 T32 OR_S93_XIAP_mRNA

ADDITIONAL INVARIANTS FOR OUTPUT-REACTION OR_S16_SCF:
93.Invariant: Syn_SCF OR_S16_SCF

ADDITIONAL INVARIANTS FOR OUTPUT-REACTION OR_S61_TAB_K63ub:
94.Invariant: Syn_TAB T7 T8 OR_S61_TAB_K63ub

ADDITIONAL INVARIANTS FOR OUTPUT-REACTION OR_S87_IkB_K48ub:
95.Invariant: Syn_SCF T22 T37 T23 Syn_IkB T26 T27 T24 OR_S87_IkB_K48ub
96.Invariant: Syn_SCF T22 T40 T39 T38 T23 T25 Syn_IkB T26 T27 T24 T30 OR_S87_IkB_K48ub

ADDITIONAL INVARIANTS FOR OUTPUT-REACTION OR_S108_BCL-2:BAX:
97.Invariant: Syn_TNFR1 Syn_TNF Syn_TRADD Syn_RIP1 Syn_TRAF2 Syn_clap Syn_TAB Syn_TAK1 2*Syn_NEMO 2*Syn_IKK Syn_LUBAC Syn_CYLD Syn_FADD 2*Syn_Procasp8 Syn_Bid Syn_BAX T1 T2 T3 T4 T5 T6 T50 deg2 T53 T54 T62 diss5 T61 T7 T8 T9 T13 T12 T11 T10 T14 T18 T15 T16 T17 T19 T20 T21 diss1 T35 T36 Syn_BCL-2 T65 deg3 T66 T67 T68 OR_S108_BCL-2:BAX
98.Invariant: Syn_TNFR1 Syn_TNF Syn_TRADD Syn_FADD 2*Syn_Procasp8 Syn_Bid Syn_BAX T1 T2 T42 diss2 T43 T44 T45 T46 diss3 T35 T36 Syn_BCL-2 T65 deg3 T66 T67 T68 OR_S108_BCL-2:BAX
99.Invariant: Syn_TNFR1 Syn_TNF Syn_TRADD Syn_RIP1 Syn_FADD 2*Syn_Procasp8 Syn_Bid Syn_BAX T1 T2 T3 T48 diss2 T50 deg2 T53 T54 T62 diss5 T61 T35 T36 Syn_BCL-2 T65 deg3 T66 T67 T68 OR_S108_BCL-2:BAX
100.Invariant: Syn_TNFR1 Syn_TNF Syn_TRADD Syn_RIP1 Syn_FADD 2*Syn_Procasp8 Syn_Bid Syn_BAX T1 T2 T3 T48 diss2 T49 T43 T44 deg1 T45 T46 diss3 T35 T36 Syn_BCL-2 T65 deg3 T66 T67 T68 OR_S108_BCL-2:BAX
101.Invariant: Syn_TNFR1 Syn_TNF Syn_TRADD Syn_RIP1 Syn_TRAF2 Syn_clap Syn_TAB Syn_TAK1 2*Syn_NEMO 2*Syn_IKK Syn_LUBAC Syn_CYLD Syn_FADD 2*Syn_Procasp8 Syn_Bid Syn_BAX T1 T2 T3 T4 T5 T6 T49 T43 T44 deg1 T45 T46 diss3 T7 T8 T9 T13 T12 T11 T10 T14 T18 T15 T16 T17 T19 T20 T21 diss1 T35 T36 Syn_BCL-2 T65 deg3 T66 T67 T68 OR_S108_BCL-2:BAX

ADDITIONAL INVARIANTS FOR OUTPUT-REACTION OR_S71_NF-kB:IkB:
102.Invariant: Syn_NF-kB T37 Syn_IkB T26 T27 OR_S71_NF-kB:IkB
103.Invariant: Syn_NF-kB T40 T39 T38 T25 Syn_IkB T26 T27 T30 OR_S71_NF-kB:IkB

ADDITIONAL INVARIANTS FOR OUTPUT-REACTION OR_S84_CI:A20:
104.Invariant: Syn_TNFR1 Syn_TNF Syn_TRADD Syn_RIP1 Syn_TRAF2 Syn_clap Syn_TAB Syn_TAK1 2*Syn_NEMO 2*Syn_IKK Syn_LUBAC T1 T2 T3 T4 T5 T6 T7 T8 T9 T13 T12 T11 T10 T14 T15 T16 T17 T41 T28 T29 Syn_A20 OR_S84_CI:A20

ADDITIONAL INVARIANTS FOR OUTPUT-REACTION OR_S62_TAB:TAK_K63ub:
105.Invariant: Syn_TAB Syn_TAK1 T7 T8 T9 OR_S62_TAB:TAK_K63ub

ADDITIONAL INVARIANTS FOR OUTPUT-REACTION OR_S17_cFLIPs:
106.Invariant: Syn_cFLIPs OR_S17_cFLIPs

ADDITIONAL INVARIANTS FOR OUTPUT-REACTION OR_S94_XIAP:
107.Invariant: T31 T32 Syn_XIAP OR_S94_XIAP

ADDITIONAL INVARIANTS FOR OUTPUT-REACTION OR_S34_TRADD_diss:
108.Invariant: Syn_TNFR1 Syn_TNF Syn_TRADD Syn_RIP1 Syn_TRAF2 Syn_clap Syn_TAB Syn_TAK1 2*Syn_NEMO 2*Syn_IKK Syn_LUBAC Syn_CYLD Syn_RIP3 Syn_MLKL T1 T2 T3 T4 T5 T6 T50 T51 T58 Necroptosis T52 diss4 T7 T8 T9 T13 T12 T11 T10 T14 T18 T15 T16 T17 T19 T20 T21 diss1 OR_S34_TRADD_diss
109.Invariant: Syn_TNFR1 Syn_TNF Syn_TRADD Syn_RIP1 Syn_TRAF2 Syn_clap Syn_TAB Syn_TAK1 2*Syn_NEMO 2*Syn_IKK Syn_LUBAC Syn_CYLD Syn_FADD Syn_Procasp8 Syn_RIP3 T1 T2 T3 T4 T5 T6 T50 T53 T54 T59 T60 diss5 Pc8_inhib RIP1:RIP3_inhib T7 T8 T9 T13 T12 T11 T10 T14 T18 T15 T16 T17 T19 T20 T21 diss1 T33 T34 Syn_cFLIPL OR_S34_TRADD_diss
110.Invariant: Syn_TNFR1 Syn_TNF Syn_TRADD Syn_RIP1 Syn_FADD 2*Syn_Procasp8 Syn_Procasp3 Syn_Bid 2*Syn_BAX Syn_SMAC Syn_Cyt_c Syn_Apaf1 2*Syn_Procasp9 T1 T2 T3 T48 diss2 T50 T53 T54 T62 diss5 T61 Apoptosis T65 deg3 T66 T67 T69 T70 T71 deg5 T72 deg6 T74 T73 diss6 OR_S34_TRADD_diss
111.Invariant: Syn_TNFR1 Syn_TNF Syn_TRADD Syn_RIP1 Syn_FADD 2*Syn_Procasp8 Syn_Procasp3 Syn_Bid 2*Syn_BAX Syn_SMAC Syn_Cyt_c Syn_Apaf1 2*Syn_Procasp9 T1 T2 T3 T48 diss2 T50 T53 T54 T62 diss5 T61 T31 T32 Syn_XIAP T64 CASP3_inhib T65 deg3 T66 T67 T69 T70 T71 deg5 T72 deg6 T74 T73 diss6 OR_S34_TRADD_diss
112.Invariant: Syn_TNFR1 Syn_TNF Syn_TRADD Syn_RIP1 Syn_FADD 2*Syn_Procasp8 Syn_Procasp3 T1 T2 T3 T48 diss2 T50 T53 T54 T62 diss5 T61 T63 Apoptosis deg3 OR_S34_TRADD_diss
113.Invariant: Syn_TNFR1 Syn_TNF Syn_TRADD Syn_RIP1 Syn_TRAF2 Syn_clap Syn_TAB Syn_TAK1 2*Syn_NEMO 2*Syn_IKK Syn_LUBAC Syn_CYLD Syn_FADD Syn_Procasp8 Syn_cFLIPs Syn_RIP3 Syn_MLKL T1 T2 T3 T4 T5 T6 T50 T53 T54 diss5 T56 T55 T57 T58 Necroptosis T7 T8 T9 T13 T12 T11 T10 T14 T18 T15 T16 T17 T19 T20 T21 diss1 OR_S34_TRADD_diss
114.Invariant: Syn_TNFR1 Syn_TNF Syn_TRADD Syn_RIP1 Syn_RIP3 Syn_MLKL T1 T2 T3 T48 diss2 T50 T51 T58 Necroptosis T52 diss4 OR_S34_TRADD_diss
115.Invariant: Syn_TNFR1 Syn_TNF Syn_TRADD Syn_RIP1 Syn_FADD Syn_Procasp8 Syn_cFLIPs Syn_RIP3 Syn_MLKL T1 T2 T3 T48 diss2 T50 T53 T54 diss5 T56 T55 T57 T58 Necroptosis OR_S34_TRADD_diss
116.Invariant: Syn_TNFR1 Syn_TNF Syn_TRADD Syn_RIP1 Syn_FADD 2*Syn_Procasp8 Syn_Bid 2*Syn_BAX Syn_SMAC Syn_Cyt_c Syn_Apaf1 Syn_Procasp9 T1 T2 T3 T48 diss2 T50 T53 T54 T62 diss5 T61 T31 T32 Syn_XIAP T65 deg3 T66 T67 T69 T70 T71 deg5 Pc9_inhib T75 T72 OR_S34_TRADD_diss
117.Invariant: Syn_TNFR1 Syn_TNF Syn_TRADD Syn_RIP1 Syn_FADD Syn_Procasp8 Syn_RIP3 T1 T2 T3 T48 diss2 T50 T53 T54 T59 T60 diss5 Pc8_inhib RIP1:RIP3_inhib T33 T34 Syn_cFLIPL OR_S34_TRADD_diss
118.Invariant: Syn_TNFR1 Syn_TNF Syn_TRADD Syn_RIP1 Syn_TRAF2 Syn_clap Syn_TAB Syn_TAK1 2*Syn_NEMO 2*Syn_IKK Syn_LUBAC Syn_CYLD Syn_FADD 2*Syn_Procasp8 Syn_Bid 2*Syn_BAX Syn_SMAC Syn_Cyt_c Syn_Apaf1 Syn_Procasp9 T1 T2 T3 T4 T5 T6 T50 T53 T54 T62 diss5 T61 T7 T8 T9 T13 T12 T11 T10 T14 T18 T15 T16 T17 T19 T20 T21 diss1 T31 T32 Syn_XIAP T65 deg3 T66 T67 T69 T70 T71 T76 Apo_XIAP_inhib T75 T72 OR_S34_TRADD_diss
119.Invariant: Syn_TNFR1 Syn_TNF Syn_TRADD Syn_RIP1 Syn_FADD 2*Syn_Procasp8 Syn_Bid 2*Syn_BAX Syn_SMAC Syn_Cyt_c Syn_Apaf1 Syn_Procasp9 T1 T2 T3 T48 diss2 T50 T53 T54 T62 diss5 T61 T31 T32 Syn_XIAP T65 deg3 T66 T67 T69 T70 T71 T76 Apo_XIAP_inhib T75 T72 OR_S34_TRADD_diss
120.Invariant: Syn_TNFR1 Syn_TNF Syn_TRADD Syn_RIP1 Syn_TRAF2 Syn_clap Syn_TAB Syn_TAK1 2*Syn_NEMO 2*Syn_IKK Syn_LUBAC Syn_CYLD Syn_FADD 2*Syn_Procasp8 Syn_Procasp3 T1 T2 T3 T4 T5 T6 T50 T53 T54 T62 diss5 T61 T7 T8 T9 T13 T12 T11 T10 T14 T18 T15 T16 T17 T19 T20 T21 diss1 T31 T32 Syn_XIAP T63 T64 CASP3_inhib deg3 OR_S34_TRADD_diss
121.Invariant: Syn_TNFR1 Syn_TNF Syn_TRADD Syn_RIP1 Syn_FADD 2*Syn_Procasp8 Syn_Procasp3 T1 T2 T3 T48 diss2 T50 T53 T54 T62 diss5 T61 T31 T32 Syn_XIAP T63 T64 CASP3_inhib deg3 OR_S34_TRADD_diss
122.Invariant: Syn_TNFR1 Syn_TNF Syn_TRADD Syn_RIP1 Syn_TRAF2 Syn_clap Syn_TAB Syn_TAK1 2*Syn_NEMO 2*Syn_IKK Syn_LUBAC Syn_CYLD Syn_FADD 2*Syn_Procasp8 Syn_Bid Syn_BAX T1 T2 T3 T4 T5 T6 T50 T53 T54 T62 diss5 T61 T7 T8 T9 T13 T12 T11 T10 T14 T18 T15 T16 T17 T19 T20 T21 diss1 T35 T36 Syn_BCL-2 T65 deg3 T66 T67 T68 BAX_inhib OR_S34_TRADD_diss
123.Invariant: Syn_TNFR1 Syn_TNF Syn_TRADD Syn_RIP1 Syn_FADD 2*Syn_Procasp8 Syn_Bid Syn_BAX T1 T2 T3 T48 diss2 T50 T53 T54 T62 diss5 T61 T35 T36 Syn_BCL-2 T65 deg3 T66 T67 T68 BAX_inhib OR_S34_TRADD_diss
124.Invariant: Syn_TNFR1 Syn_TNF Syn_TRADD Syn_RIP1 Syn_TRAF2 Syn_clap Syn_TAB Syn_TAK1 2*Syn_NEMO 2*Syn_IKK Syn_LUBAC Syn_CYLD Syn_FADD 2*Syn_Procasp8 Syn_Bid 2*Syn_BAX Syn_SMAC Syn_Cyt_c Syn_Apaf1 Syn_Procasp9 T1 T2 T3 T4 T5 T6 T50 T53 T54 T62 diss5 T61 T7 T8 T9 T13 T12 T11 T10 T14 T18 T15 T16 T17 T19 T20 T21 diss1 T31 T32 Syn_XIAP T65 deg3 T66 T67 T69 T70 T71 deg5 Pc9_inhib T75 T72 OR_S34_TRADD_diss
125.Invariant: Syn_TNFR1 Syn_TNF Syn_TRADD Syn_RIP1 Syn_TRAF2 Syn_clap Syn_TAB Syn_TAK1 2*Syn_NEMO 2*Syn_IKK Syn_LUBAC Syn_CYLD Syn_FADD 2*Syn_Procasp8 Syn_Procasp3 T1 T2 T3 T4 T5 T6 T50 T53 T54 T62 diss5 T61 T7 T8 T9 T13 T12 T11 T10 T14 T18 T15 T16 T17 T19 T20 T21 diss1 T63 Apoptosis deg3 OR_S34_TRADD_diss
126.Invariant: Syn_TNFR1 Syn_TNF Syn_TRADD Syn_RIP1 Syn_TRAF2 Syn_clap Syn_TAB Syn_TAK1 2*Syn_NEMO 2*Syn_IKK Syn_LUBAC Syn_CYLD Syn_FADD 2*Syn_Procasp8 Syn_Procasp3 Syn_Bid 2*Syn_BAX Syn_SMAC Syn_Cyt_c Syn_Apaf1 2*Syn_Procasp9 T1 T2 T3 T4 T5 T6 T50 T53 T54 T62 diss5 T61 T7 T8 T9 T13 T12 T11 T10 T14 T18 T15 T16 T17 T19 T20 T21 diss1 T31 T32 Syn_XIAP T64 CASP3_inhib T65 deg3 T66 T67 T69 T70 T71 deg5 T72 deg6 T74 T73 diss6 OR_S34_TRADD_diss
127.Invariant: Syn_TNFR1 Syn_TNF Syn_TRADD Syn_RIP1 Syn_TRAF2 Syn_clap Syn_TAB Syn_TAK1 2*Syn_NEMO 2*Syn_IKK Syn_LUBAC Syn_CYLD Syn_FADD 2*Syn_Procasp8 Syn_Procasp3 Syn_Bid 2*Syn_BAX Syn_SMAC Syn_Cyt_c Syn_Apaf1 2*Syn_Procasp9 T1 T2 T3 T4 T5 T6 T50 T53 T54 T62 diss5 T61 T7 T8 T9 T13 T12 T11 T10 T14 T18 T15 T16 T17 T19 T20 T21 diss1 Apoptosis T65 deg3 T66 T67 T69 T70 T71 deg5 T72 deg6 T74 T73 diss6 OR_S34_TRADD_diss

ADDITIONAL INVARIANTS FOR OUTPUT-REACTION OR_S85_A20:
128.Invariant: T28 T29 Syn_A20 OR_S85_A20

ADDITIONAL INVARIANTS FOR OUTPUT-REACTION OR_S72_CI:N:I:
129.Invariant: Syn_TNFR1 Syn_TNF Syn_TRADD Syn_RIP1 Syn_TRAF2 Syn_clap Syn_TAB Syn_TAK1 2*Syn_NEMO 2*Syn_IKK Syn_LUBAC Syn_NF-kB T1 T2 T3 T4 T5 T6 T7 T8 T9 T13 T12 T11 T10 T14 T15 T16 T17 T22 T40 T39 T38 T25 Syn_IkB T26 T27 T30 OR_S72_CI:N:I
130.Invariant: Syn_TNFR1 Syn_TNF Syn_TRADD Syn_RIP1 Syn_TRAF2 Syn_clap Syn_TAB Syn_TAK1 2*Syn_NEMO 2*Syn_IKK Syn_LUBAC Syn_NF-kB T1 T2 T3 T4 T5 T6 T7 T8 T9 T13 T12 T11 T10 T14 T15 T16 T17 T22 T37 Syn_IkB T26 T27 OR_S72_CI:N:I

ADDITIONAL INVARIANTS FOR OUTPUT-REACTION OR_S109_BAX:BAX_pore:
131.Invariant: Syn_TNFR1 Syn_TNF Syn_TRADD Syn_RIP1 Syn_TRAF2 Syn_clap Syn_TAB Syn_TAK1 2*Syn_NEMO 2*Syn_IKK Syn_LUBAC Syn_CYLD Syn_FADD 2*Syn_Procasp8 Syn_Bid 2*Syn_BAX T1 T2 T3 T4 T5 T6 T50 deg2 T53 T54 T62 diss5 T61 T7 T8 T9 T13 T12 T11 T10 T14 T18 T15 T16 T17 T19 T20 T21 diss1 T65 deg3 T66 T67 T69 T70 OR_S109_BAX:BAX_pore
132.Invariant: Syn_TNFR1 Syn_TNF Syn_TRADD Syn_RIP1 Syn_TRAF2 Syn_clap Syn_TAB Syn_TAK1 2*Syn_NEMO 2*Syn_IKK Syn_LUBAC Syn_CYLD Syn_FADD 2*Syn_Procasp8 Syn_Bid 2*Syn_BAX T1 T2 T3 T4 T5 T6 T49 T43 T44 deg1 T45 T46 diss3 T7 T8 T9 T13 T12 T11 T10 T14 T18 T15 T16 T17 T19 T20 T21 diss1 T65 deg3 T66 T67 T69 T70 OR_S109_BAX:BAX_pore
133.Invariant: Syn_TNFR1 Syn_TNF Syn_TRADD Syn_FADD 2*Syn_Procasp8 Syn_Bid 2*Syn_BAX T1 T2 T42 diss2 T43 T44 T45 T46 diss3 T65 deg3 T66 T67 T69 T70 OR_S109_BAX:BAX_pore
134.Invariant: Syn_TNFR1 Syn_TNF Syn_TRADD Syn_RIP1 Syn_FADD 2*Syn_Procasp8 Syn_Bid 2*Syn_BAX T1 T2 T3 T48 diss2 T50 deg2 T53 T54 T62 diss5 T61 T65 deg3 T66 T67 T69 T70 OR_S109_BAX:BAX_pore
135.Invariant: Syn_TNFR1 Syn_TNF Syn_TRADD Syn_RIP1 Syn_FADD 2*Syn_Procasp8 Syn_Bid 2*Syn_BAX T1 T2 T3 T48 diss2 T49 T43 T44 deg1 T45 T46 diss3 T65 deg3 T66 T67 T69 T70 OR_S109_BAX:BAX_pore

ADDITIONAL INVARIANTS FOR OUTPUT-REACTION OR_S92_A20_mRNA:
136.Invariant: T28 T29 OR_S92_A20_mRNA

ADDITIONAL INVARIANTS FOR OUTPUT-REACTION OR_S35_T:FADD:
137.Invariant: Syn_TNFR1 Syn_TNF Syn_TRADD Syn_RIP1 Syn_TRAF2 Syn_clap Syn_TAB Syn_TAK1 2*Syn_NEMO 2*Syn_IKK Syn_LUBAC Syn_CYLD Syn_FADD T1 T2 T3 T4 T5 T6 T49 T43 deg1 T7 T8 T9 T13 T12 T11 T10 T14 T18 T15 T16 T17 T19 T20 T21 diss1 OR_S35_T:FADD
138.Invariant: Syn_TNFR1 Syn_TNF Syn_TRADD Syn_RIP1 Syn_FADD T1 T2 T3 T48 diss2 T49 T43 deg1 OR_S35_T:FADD
139.Invariant: Syn_TNFR1 Syn_TNF Syn_TRADD Syn_FADD T1 T2 T42 diss2 T43 OR_S35_T:FADD

ADDITIONAL INVARIANTS FOR OUTPUT-REACTION OR_S95_cFLIPL_mRNA:
140.Invariant: T33 T34 OR_S95_cFLIPL_mRNA

ADDITIONAL INVARIANTS FOR OUTPUT-REACTION OR_S18_Procasp3:
141.Invariant: Syn_Procasp3 OR_S18_Procasp3

ADDITIONAL INVARIANTS FOR OUTPUT-REACTION OR_S65_NEMO:IKK_K63ub:
142.Invariant: Syn_NEMO Syn_IKK T12 T11 T10 OR_S65_NEMO:IKK_K63ub

ADDITIONAL INVARIANTS FOR OUTPUT-REACTION OR_S38_CIIa:
143.Invariant: Syn_TNFR1 Syn_TNF Syn_TRADD Syn_RIP1 Syn_TRAF2 Syn_clap Syn_TAB Syn_TAK1 2*Syn_NEMO 2*Syn_IKK Syn_LUBAC Syn_CYLD Syn_FADD Syn_Procasp8 T1 T2 T3 T4 T5 T6 T49 T43 T44 deg1 T7 T8 T9 T13 T12 T11 T10 T14 T18 T15 T16 T17 T19 T20 T21 diss1 OR_S38_CIIa
144.Invariant: Syn_TNFR1 Syn_TNF Syn_TRADD Syn_FADD Syn_Procasp8 T1 T2 T42 diss2 T43 T44 OR_S38_CIIa
145.Invariant: Syn_TNFR1 Syn_TNF Syn_TRADD Syn_RIP1 Syn_FADD Syn_Procasp8 T1 T2 T3 T48 diss2 T49 T43 T44 deg1 OR_S38_CIIa

ADDITIONAL INVARIANTS FOR OUTPUT-REACTION OR_S102_CASP3:
146.Invariant: Syn_TNFR1 Syn_TNF Syn_TRADD Syn_RIP1 Syn_FADD 2*Syn_Procasp8 Syn_Procasp3 Syn_Bid 2*Syn_BAX Syn_SMAC Syn_Cyt_c Syn_Apaf1 2*Syn_Procasp9 T1 T2 T3 T48 diss2 T49 T43 T44 deg1 T45 T46 diss3 T65 deg3 T66 T67 T69 T70 T71 deg5 T72 deg6 T74 T73 diss6 OR_S102_CASP3
147.Invariant: Syn_TNFR1 Syn_TNF Syn_TRADD Syn_FADD 2*Syn_Procasp8 Syn_Procasp3 Syn_Bid 2*Syn_BAX Syn_SMAC Syn_Cyt_c Syn_Apaf1 2*Syn_Procasp9 T1 T2 T42 diss2 T43 T44 T45 T46 diss3 T65 deg3 T66 T67 T69 T70 T71 deg5 T72 deg6 T74 T73 diss6 OR_S102_CASP3
148.Invariant: Syn_TNFR1 Syn_TNF Syn_TRADD Syn_RIP1 Syn_FADD 2*Syn_Procasp8 Syn_Procasp3 Syn_Bid 2*Syn_BAX Syn_SMAC Syn_Cyt_c Syn_Apaf1 2*Syn_Procasp9 T1 T2 T3 T48 diss2 T50 deg2 T53 T54 T62 diss5 T61 T65 deg3 T66 T67 T69 T70 T71 deg5 T72 deg6 T74 T73 diss6 OR_S102_CASP3
149.Invariant: Syn_TNFR1 Syn_TNF Syn_TRADD Syn_RIP1 Syn_TRAF2 Syn_clap Syn_TAB Syn_TAK1 2*Syn_NEMO 2*Syn_IKK Syn_LUBAC Syn_CYLD Syn_FADD 2*Syn_Procasp8 Syn_Procasp3 T1 T2 T3 T4 T5 T6 T50 deg2 T53 T54 T62 diss5 T61 T7 T8 T9 T13 T12 T11 T10 T14 T18 T15 T16 T17 T19 T20 T21 diss1 T63 deg3 OR_S102_CASP3
150.Invariant: Syn_TNFR1 Syn_TNF Syn_TRADD Syn_RIP1 Syn_TRAF2 Syn_clap Syn_TAB Syn_TAK1 2*Syn_NEMO 2*Syn_IKK Syn_LUBAC Syn_CYLD Syn_FADD 2*Syn_Procasp8 Syn_Procasp3 Syn_Bid 2*Syn_BAX Syn_SMAC Syn_Cyt_c Syn_Apaf1 2*Syn_Procasp9 T1 T2 T3 T4 T5 T6 T50 deg2 T53 T54 T62 diss5 T61 T7 T8 T9 T13 T12 T11 T10 T14 T18 T15 T16 T17 T19 T20 T21 diss1 T65 deg3 T66 T67 T69 T70 T71 deg5 T72 deg6 T74 T73 diss6 OR_S102_CASP3
151.Invariant: Syn_TNFR1 Syn_TNF Syn_TRADD Syn_RIP1 Syn_TRAF2 Syn_clap Syn_TAB Syn_TAK1 2*Syn_NEMO 2*Syn_IKK Syn_LUBAC Syn_CYLD Syn_FADD 2*Syn_Procasp8 Syn_Procasp3 T1 T2 T3 T4 T5 T6 T49 T43 T44 deg1 T45 T46 diss3 T7 T8 T9 T13 T12 T11 T10 T14 T18 T15 T16 T17 T19 T20 T21 diss1 T63 deg3 OR_S102_CASP3
152.Invariant: Syn_TNFR1 Syn_TNF Syn_TRADD Syn_RIP1 Syn_TRAF2 Syn_clap Syn_TAB Syn_TAK1 2*Syn_NEMO 2*Syn_IKK Syn_LUBAC Syn_CYLD Syn_FADD 2*Syn_Procasp8 Syn_Procasp3 Syn_Bid 2*Syn_BAX Syn_SMAC Syn_Cyt_c Syn_Apaf1 2*Syn_Procasp9 T1 T2 T3 T4 T5 T6 T49 T43 T44 deg1 T45 T46 diss3 T7 T8 T9 T13 T12 T11 T10 T14 T18 T15 T16 T17 T19 T20 T21 diss1 T65 deg3 T66 T67 T69 T70 T71 deg5 T72 deg6 T74 T73 diss6 OR_S102_CASP3
153.Invariant: Syn_TNFR1 Syn_TNF Syn_TRADD Syn_RIP1 Syn_FADD 2*Syn_Procasp8 Syn_Procasp3 T1 T2 T3 T48 diss2 T50 deg2 T53 T54 T62 diss5 T61 T63 deg3 OR_S102_CASP3
154.Invariant: Syn_TNFR1 Syn_TNF Syn_TRADD Syn_FADD 2*Syn_Procasp8 Syn_Procasp3 T1 T2 T42 diss2 T43 T44 T45 T46 diss3 T63 deg3 OR_S102_CASP3
155.Invariant: Syn_TNFR1 Syn_TNF Syn_TRADD Syn_RIP1 Syn_FADD 2*Syn_Procasp8 Syn_Procasp3 T1 T2 T3 T48 diss2 T49 T43 T44 deg1 T45 T46 diss3 T63 deg3 OR_S102_CASP3

ADDITIONAL INVARIANTS FOR OUTPUT-REACTION OR_S110_SMAC:
156.Invariant: Syn_TNFR1 Syn_TNF Syn_TRADD Syn_RIP1 Syn_FADD 2*Syn_Procasp8 Syn_Procasp3 Syn_Bid 2*Syn_BAX Syn_SMAC Syn_Cyt_c Syn_Apaf1 2*Syn_Procasp9 T1 T2 T3 T48 diss2 T49 T43 T44 deg1 T45 T46 diss3 Apoptosis T65 deg3 T66 T67 T69 T70 T71 T72 deg6 T74 T73 diss6 OR_S110_SMAC
157.Invariant: Syn_TNFR1 Syn_TNF Syn_TRADD Syn_RIP1 Syn_FADD 2*Syn_Procasp8 Syn_Procasp3 Syn_Bid 2*Syn_BAX Syn_SMAC Syn_Cyt_c Syn_Apaf1 2*Syn_Procasp9 T1 T2 T3 T48 diss2 T49 T43 T44 deg1 T45 T46 diss3 T31 T32 Syn_XIAP T64 CASP3_inhib T65 deg3 T66 T67 T69 T70 T71 T72 deg6 T74 T73 diss6 OR_S110_SMAC
158.Invariant: Syn_TNFR1 Syn_TNF Syn_TRADD Syn_RIP1 Syn_FADD 2*Syn_Procasp8 Syn_Bid 2*Syn_BAX Syn_SMAC Syn_Cyt_c Syn_Apaf1 Syn_Procasp9 T1 T2 T3 T48 diss2 T49 T43 T44 deg1 T45 T46 diss3 T31 T32 Syn_XIAP T65 deg3 T66 T67 T69 T70 T71 Pc9_inhib T75 T72 OR_S110_SMAC
159.Invariant: Syn_TNFR1 Syn_TNF Syn_TRADD Syn_RIP1 Syn_FADD 2*Syn_Procasp8 Syn_Procasp3 Syn_Bid 2*Syn_BAX Syn_SMAC Syn_Cyt_c Syn_Apaf1 2*Syn_Procasp9 T1 T2 T3 T48 diss2 T50 deg2 T53 T54 T62 diss5 T61 Apoptosis T65 deg3 T66 T67 T69 T70 T71 T72 deg6 T74 T73 diss6 OR_S110_SMAC
160.Invariant: Syn_TNFR1 Syn_TNF Syn_TRADD Syn_RIP1 Syn_FADD 2*Syn_Procasp8 Syn_Procasp3 Syn_Bid 2*Syn_BAX Syn_SMAC Syn_Cyt_c Syn_Apaf1 2*Syn_Procasp9 T1 T2 T3 T48 diss2 T50 deg2 T53 T54 T62 diss5 T61 T31 T32 Syn_XIAP T64 CASP3_inhib T65 deg3 T66 T67 T69 T70 T71 T72 deg6 T74 T73 diss6 OR_S110_SMAC
161.Invariant: Syn_TNFR1 Syn_TNF Syn_TRADD Syn_RIP1 Syn_FADD 2*Syn_Procasp8 Syn_Bid 2*Syn_BAX Syn_SMAC Syn_Cyt_c Syn_Apaf1 Syn_Procasp9 T1 T2 T3 T48 diss2 T50 deg2 T53 T54 T62 diss5 T61 T31 T32 Syn_XIAP T65 deg3 T66 T67 T69 T70 T71 Pc9_inhib T75 T72 OR_S110_SMAC
162.Invariant: Syn_TNFR1 Syn_TNF Syn_TRADD Syn_FADD 2*Syn_Procasp8 Syn_Procasp3 Syn_Bid 2*Syn_BAX Syn_SMAC Syn_Cyt_c Syn_Apaf1 2*Syn_Procasp9 T1 T2 T42 diss2 T43 T44 T45 T46 diss3 Apoptosis T65 deg3 T66 T67 T69 T70 T71 T72 deg6 T74 T73 diss6 OR_S110_SMAC
163.Invariant: Syn_TNFR1 Syn_TNF Syn_TRADD Syn_RIP1 Syn_TRAF2 Syn_clap Syn_TAB Syn_TAK1 2*Syn_NEMO 2*Syn_IKK Syn_LUBAC Syn_CYLD Syn_FADD 2*Syn_Procasp8 Syn_Bid 2*Syn_BAX Syn_SMAC Syn_Cyt_c Syn_Apaf1 Syn_Procasp9 T1 T2 T3 T4 T5 T6 T50 deg2 T53 T54 T62 diss5 T61 T7 T8 T9 T13 T12 T11 T10 T14 T18 T15 T16 T17 T19 T20 T21 diss1 T31 T32 Syn_XIAP T65 deg3 T66 T67 T69 T70 T71 Pc9_inhib T75 T72 OR_S110_SMAC
164.Invariant: Syn_TNFR1 Syn_TNF Syn_TRADD Syn_RIP1 Syn_TRAF2 Syn_clap Syn_TAB Syn_TAK1 2*Syn_NEMO 2*Syn_IKK Syn_LUBAC Syn_CYLD Syn_FADD 2*Syn_Procasp8 Syn_Procasp3 Syn_Bid 2*Syn_BAX Syn_SMAC Syn_Cyt_c Syn_Apaf1 2*Syn_Procasp9 T1 T2 T3 T4 T5 T6 T50 deg2 T53 T54 T62 diss5 T61 T7 T8 T9 T13 T12 T11 T10 T14 T18 T15 T16 T17 T19 T20 T21 diss1 T31 T32 Syn_XIAP T64 CASP3_inhib T65 deg3 T66 T67 T69 T70 T71 T72 deg6 T74 T73 diss6 OR_S110_SMAC
165.Invariant: Syn_TNFR1 Syn_TNF Syn_TRADD Syn_RIP1 Syn_TRAF2 Syn_clap Syn_TAB Syn_TAK1 2*Syn_NEMO 2*Syn_IKK Syn_LUBAC Syn_CYLD Syn_FADD 2*Syn_Procasp8 Syn_Procasp3 Syn_Bid 2*Syn_BAX Syn_SMAC Syn_Cyt_c Syn_Apaf1 2*Syn_Procasp9 T1 T2 T3 T4 T5 T6 T50 deg2 T53 T54 T62 diss5 T61 T7 T8 T9 T13 T12 T11 T10 T14 T18 T15 T16 T17 T19 T20 T21 diss1 Apoptosis T65 deg3 T66 T67 T69 T70 T71 T72 deg6 T74 T73 diss6 OR_S110_SMAC
166.Invariant: Syn_TNFR1 Syn_TNF Syn_TRADD Syn_RIP1 Syn_TRAF2 Syn_clap Syn_TAB Syn_TAK1 2*Syn_NEMO 2*Syn_IKK Syn_LUBAC Syn_CYLD Syn_FADD 2*Syn_Procasp8 Syn_Bid 2*Syn_BAX Syn_SMAC Syn_Cyt_c Syn_Apaf1 Syn_Procasp9 T1 T2 T3 T4 T5 T6 T49 T43 T44 deg1 T45 T46 diss3 T7 T8 T9 T13 T12 T11 T10 T14 T18 T15 T16 T17 T19 T20 T21 diss1 T31 T32 Syn_XIAP T65 deg3 T66 T67 T69 T70 T71 Pc9_inhib T75 T72 OR_S110_SMAC
167.Invariant: Syn_TNFR1 Syn_TNF Syn_TRADD Syn_RIP1 Syn_TRAF2 Syn_clap Syn_TAB Syn_TAK1 2*Syn_NEMO 2*Syn_IKK Syn_LUBAC Syn_CYLD Syn_FADD 2*Syn_Procasp8 Syn_Procasp3 Syn_Bid 2*Syn_BAX Syn_SMAC Syn_Cyt_c Syn_Apaf1 2*Syn_Procasp9 T1 T2 T3 T4 T5 T6 T49 T43 T44 deg1 T45 T46 diss3 T7 T8 T9 T13 T12 T11 T10 T14 T18 T15 T16 T17 T19 T20 T21 diss1 T31 T32 Syn_XIAP T64 CASP3_inhib T65 deg3 T66 T67 T69 T70 T71 T72 deg6 T74 T73 diss6 OR_S110_SMAC
168.Invariant: Syn_TNFR1 Syn_TNF Syn_TRADD Syn_RIP1 Syn_TRAF2 Syn_clap Syn_TAB Syn_TAK1 2*Syn_NEMO 2*Syn_IKK Syn_LUBAC Syn_CYLD Syn_FADD 2*Syn_Procasp8 Syn_Procasp3 Syn_Bid 2*Syn_BAX Syn_SMAC Syn_Cyt_c Syn_Apaf1 2*Syn_Procasp9 T1 T2 T3 T4 T5 T6 T49 T43 T44 deg1 T45 T46 diss3 T7 T8 T9 T13 T12 T11 T10 T14 T18 T15 T16 T17 T19 T20 T21 diss1 Apoptosis T65 deg3 T66 T67 T69 T70 T71 T72 deg6 T74 T73 diss6 OR_S110_SMAC
169.Invariant: Syn_TNFR1 Syn_TNF Syn_TRADD Syn_FADD 2*Syn_Procasp8 Syn_Bid 2*Syn_BAX Syn_SMAC Syn_Cyt_c Syn_Apaf1 Syn_Procasp9 T1 T2 T42 diss2 T43 T44 T45 T46 diss3 T31 T32 Syn_XIAP T65 deg3 T66 T67 T69 T70 T71 Pc9_inhib T75 T72 OR_S110_SMAC
170.Invariant: Syn_TNFR1 Syn_TNF Syn_TRADD Syn_FADD 2*Syn_Procasp8 Syn_Procasp3 Syn_Bid 2*Syn_BAX Syn_SMAC Syn_Cyt_c Syn_Apaf1 2*Syn_Procasp9 T1 T2 T42 diss2 T43 T44 T45 T46 diss3 T31 T32 Syn_XIAP T64 CASP3_inhib T65 deg3 T66 T67 T69 T70 T71 T72 deg6 T74 T73 diss6 OR_S110_SMAC

ADDITIONAL INVARIANTS FOR OUTPUT-REACTION OR_S73_NF-kB:IkB_n:
171.Invariant: Syn_NF-kB T39 T38 T25 Syn_IkB T26 T27 T30 OR_S73_NF-kB:IkB_n

ADDITIONAL INVARIANTS FOR OUTPUT-REACTION OR_S6_clap:
172.Invariant: Syn_clap OR_S6_clap

ADDITIONAL INVARIANTS FOR OUTPUT-REACTION OR_S39_cFLIPL:
173.Invariant: T33 T34 Syn_cFLIPL OR_S39_cFLIPL

ADDITIONAL INVARIANTS FOR OUTPUT-REACTION OR_S66_K63ub:LUBAC:
174.Invariant: Syn_TNFR1 Syn_TNF Syn_TRADD Syn_RIP1 Syn_TRAF2 Syn_clap Syn_LUBAC T1 T2 T3 T4 T5 T6 T14 OR_S66_K63ub:LUBAC

ADDITIONAL INVARIANTS FOR OUTPUT-REACTION OR_S19_Bid:
175.Invariant: Syn_Bid OR_S19_Bid

ADDITIONAL INVARIANTS FOR OUTPUT-REACTION OR_S114_CASP9_diss:
176.Invariant: Syn_TNFR1 Syn_TNF Syn_TRADD Syn_RIP1 Syn_FADD 2*Syn_Procasp8 Syn_Procasp3 Syn_Bid 2*Syn_BAX Syn_SMAC Syn_Cyt_c Syn_Apaf1 2*Syn_Procasp9 T1 T2 T3 T48 diss2 T49 T43 T44 deg1 T45 T46 diss3 T31 T32 Syn_XIAP T64 CASP3_inhib T65 deg3 T66 T67 T69 T70 T71 deg5 T72 T74 T73 diss6 OR_S114_CASP9_diss
177.Invariant: Syn_TNFR1 Syn_TNF Syn_TRADD Syn_RIP1 Syn_FADD 2*Syn_Procasp8 Syn_Procasp3 Syn_Bid 2*Syn_BAX Syn_SMAC Syn_Cyt_c Syn_Apaf1 2*Syn_Procasp9 T1 T2 T3 T48 diss2 T49 T43 T44 deg1 T45 T46 diss3 Apoptosis T65 deg3 T66 T67 T69 T70 T71 deg5 T72 T74 T73 diss6 OR_S114_CASP9_diss
178.Invariant: Syn_TNFR1 Syn_TNF Syn_TRADD Syn_RIP1 Syn_FADD 2*Syn_Procasp8 Syn_Procasp3 Syn_Bid 2*Syn_BAX Syn_SMAC Syn_Cyt_c Syn_Apaf1 2*Syn_Procasp9 T1 T2 T3 T48 diss2 T50 deg2 T53 T54 T62 diss5 T61 T31 T32 Syn_XIAP T64 CASP3_inhib T65 deg3 T66 T67 T69 T70 T71 deg5 T72 T74 T73 diss6 OR_S114_CASP9_diss
179.Invariant: Syn_TNFR1 Syn_TNF Syn_TRADD Syn_RIP1 Syn_FADD 2*Syn_Procasp8 Syn_Procasp3 Syn_Bid 2*Syn_BAX Syn_SMAC Syn_Cyt_c Syn_Apaf1 2*Syn_Procasp9 T1 T2 T3 T48 diss2 T50 deg2 T53 T54 T62 diss5 T61 Apoptosis T65 deg3 T66 T67 T69 T70 T71 deg5 T72 T74 T73 diss6 OR_S114_CASP9_diss
180.Invariant: Syn_TNFR1 Syn_TNF Syn_TRADD Syn_RIP1 Syn_TRAF2 Syn_clap Syn_TAB Syn_TAK1 2*Syn_NEMO 2*Syn_IKK Syn_LUBAC Syn_CYLD Syn_FADD 2*Syn_Procasp8 Syn_Procasp3 Syn_Bid 2*Syn_BAX Syn_SMAC Syn_Cyt_c Syn_Apaf1 2*Syn_Procasp9 T1 T2 T3 T4 T5 T6 T49 T43 T44 deg1 T45 T46 diss3 T7 T8 T9 T13 T12 T11 T10 T14 T18 T15 T16 T17 T19 T20 T21 diss1 T31 T32 Syn_XIAP T64 CASP3_inhib T65 deg3 T66 T67 T69 T70 T71 deg5 T72 T74 T73 diss6 OR_S114_CASP9_diss
181.Invariant: Syn_TNFR1 Syn_TNF Syn_TRADD Syn_RIP1 Syn_TRAF2 Syn_clap Syn_TAB Syn_TAK1 2*Syn_NEMO 2*Syn_IKK Syn_LUBAC Syn_CYLD Syn_FADD 2*Syn_Procasp8 Syn_Procasp3 Syn_Bid 2*Syn_BAX Syn_SMAC Syn_Cyt_c Syn_Apaf1 2*Syn_Procasp9 T1 T2 T3 T4 T5 T6 T49 T43 T44 deg1 T45 T46 diss3 T7 T8 T9 T13 T12 T11 T10 T14 T18 T15 T16 T17 T19 T20 T21 diss1 Apoptosis T65 deg3 T66 T67 T69 T70 T71 deg5 T72 T74 T73 diss6 OR_S114_CASP9_diss
182.Invariant: Syn_TNFR1 Syn_TNF Syn_TRADD Syn_FADD 2*Syn_Procasp8 Syn_Procasp3 Syn_Bid 2*Syn_BAX Syn_SMAC Syn_Cyt_c Syn_Apaf1 2*Syn_Procasp9 T1 T2 T42 diss2 T43 T44 T45 T46 diss3 T31 T32 Syn_XIAP T64 CASP3_inhib T65 deg3 T66 T67 T69 T70 T71 deg5 T72 T74 T73 diss6 OR_S114_CASP9_diss
183.Invariant: Syn_TNFR1 Syn_TNF Syn_TRADD Syn_FADD 2*Syn_Procasp8 Syn_Procasp3 Syn_Bid 2*Syn_BAX Syn_SMAC Syn_Cyt_c Syn_Apaf1 2*Syn_Procasp9 T1 T2 T42 diss2 T43 T44 T45 T46 diss3 Apoptosis T65 deg3 T66 T67 T69 T70 T71 deg5 T72 T74 T73 diss6 OR_S114_CASP9_diss
184.Invariant: Syn_TNFR1 Syn_TNF Syn_TRADD Syn_RIP1 Syn_TRAF2 Syn_clap Syn_TAB Syn_TAK1 2*Syn_NEMO 2*Syn_IKK Syn_LUBAC Syn_CYLD Syn_FADD 2*Syn_Procasp8 Syn_Procasp3 Syn_Bid 2*Syn_BAX Syn_SMAC Syn_Cyt_c Syn_Apaf1 2*Syn_Procasp9 T1 T2 T3 T4 T5 T6 T50 deg2 T53 T54 T62 diss5 T61 T7 T8 T9 T13 T12 T11 T10 T14 T18 T15 T16 T17 T19 T20 T21 diss1 Apoptosis T65 deg3 T66 T67 T69 T70 T71 deg5 T72 T74 T73 diss6 OR_S114_CASP9_diss
185.Invariant: Syn_TNFR1 Syn_TNF Syn_TRADD Syn_RIP1 Syn_TRAF2 Syn_clap Syn_TAB Syn_TAK1 2*Syn_NEMO 2*Syn_IKK Syn_LUBAC Syn_CYLD Syn_FADD 2*Syn_Procasp8 Syn_Procasp3 Syn_Bid 2*Syn_BAX Syn_SMAC Syn_Cyt_c Syn_Apaf1 2*Syn_Procasp9 T1 T2 T3 T4 T5 T6 T50 deg2 T53 T54 T62 diss5 T61 T7 T8 T9 T13 T12 T11 T10 T14 T18 T15 T16 T17 T19 T20 T21 diss1 T31 T32 Syn_XIAP T64 CASP3_inhib T65 deg3 T66 T67 T69 T70 T71 deg5 T72 T74 T73 diss6 OR_S114_CASP9_diss

ADDITIONAL INVARIANTS FOR OUTPUT-REACTION OR_S36_RIP1_c:
186.Invariant: Syn_TNFR1 Syn_TNF Syn_TRADD Syn_RIP1 Syn_TRAF2 Syn_clap Syn_TAB Syn_TAK1 2*Syn_NEMO 2*Syn_IKK Syn_LUBAC Syn_CYLD T1 T2 T3 T4 T5 T6 T50 deg2 T7 T8 T9 T13 T12 T11 T10 T14 T18 T15 T16 T17 T19 T20 T21 diss1 OR_S36_RIP1_c
187.Invariant: Syn_TNFR1 Syn_TNF Syn_TRADD Syn_RIP1 T1 T2 T3 T48 diss2 T50 deg2 OR_S36_RIP1_c

ADDITIONAL INVARIANTS FOR OUTPUT-REACTION OR_S7_TAB:
188.Invariant: Syn_TAB OR_S7_TAB

ADDITIONAL INVARIANTS FOR OUTPUT-REACTION OR_S67_NEMO:IKK_M1ub:
189.Invariant: Syn_NEMO Syn_IKK Syn_LUBAC T14 T15 T16 T17 OR_S67_NEMO:IKK_M1ub

ADDITIONAL INVARIANTS FOR OUTPUT-REACTION OR_S104_tBid:
190.Invariant: Syn_TNFR1 Syn_TNF Syn_TRADD Syn_RIP1 Syn_TRAF2 Syn_clap Syn_TAB Syn_TAK1 2*Syn_NEMO 2*Syn_IKK Syn_LUBAC Syn_CYLD Syn_FADD 2*Syn_Procasp8 Syn_Bid T1 T2 T3 T4 T5 T6 T50 deg2 T53 T54 T62 diss5 T61 T7 T8 T9 T13 T12 T11 T10 T14 T18 T15 T16 T17 T19 T20 T21 diss1 T65 deg3 OR_S104_tBid
191.Invariant: Syn_TNFR1 Syn_TNF Syn_TRADD Syn_FADD 2*Syn_Procasp8 Syn_Bid T1 T2 T42 diss2 T43 T44 T45 T46 diss3 T65 deg3 OR_S104_tBid
192.Invariant: Syn_TNFR1 Syn_TNF Syn_TRADD Syn_RIP1 Syn_FADD 2*Syn_Procasp8 Syn_Bid T1 T2 T3 T48 diss2 T49 T43 T44 deg1 T45 T46 diss3 T65 deg3 OR_S104_tBid
193.Invariant: Syn_TNFR1 Syn_TNF Syn_TRADD Syn_RIP1 Syn_TRAF2 Syn_clap Syn_TAB Syn_TAK1 2*Syn_NEMO 2*Syn_IKK Syn_LUBAC Syn_CYLD Syn_FADD 2*Syn_Procasp8 Syn_Bid T1 T2 T3 T4 T5 T6 T49 T43 T44 deg1 T45 T46 diss3 T7 T8 T9 T13 T12 T11 T10 T14 T18 T15 T16 T17 T19 T20 T21 diss1 T65 deg3 OR_S104_tBid
194.Invariant: Syn_TNFR1 Syn_TNF Syn_TRADD Syn_RIP1 Syn_FADD 2*Syn_Procasp8 Syn_Bid T1 T2 T3 T48 diss2 T50 deg2 T53 T54 T62 diss5 T61 T65 deg3 OR_S104_tBid

ADDITIONAL INVARIANTS FOR OUTPUT-REACTION OR_S103_XIAP:CASP3:
195.Invariant: Syn_TNFR1 Syn_TNF Syn_TRADD Syn_RIP1 Syn_TRAF2 Syn_clap Syn_TAB Syn_TAK1 2*Syn_NEMO 2*Syn_IKK Syn_LUBAC Syn_CYLD Syn_FADD 2*Syn_Procasp8 Syn_Procasp3 T1 T2 T3 T4 T5 T6 T49 T43 T44 deg1 T45 T46 diss3 T7 T8 T9 T13 T12 T11 T10 T14 T18 T15 T16 T17 T19 T20 T21 diss1 T31 T32 Syn_XIAP T63 T64 deg3 OR_S103_XIAP:CASP3
196.Invariant: Syn_TNFR1 Syn_TNF Syn_TRADD Syn_RIP1 Syn_FADD 2*Syn_Procasp8 Syn_Procasp3 T1 T2 T3 T48 diss2 T49 T43 T44 deg1 T45 T46 diss3 T31 T32 Syn_XIAP T63 T64 deg3 OR_S103_XIAP:CASP3
197.Invariant: Syn_TNFR1 Syn_TNF Syn_TRADD Syn_RIP1 Syn_FADD 2*Syn_Procasp8 Syn_Procasp3 T1 T2 T3 T48 diss2 T50 deg2 T53 T54 T62 diss5 T61 T31 T32 Syn_XIAP T63 T64 deg3 OR_S103_XIAP:CASP3
198.Invariant: Syn_TNFR1 Syn_TNF Syn_TRADD Syn_RIP1 Syn_TRAF2 Syn_clap Syn_TAB Syn_TAK1 2*Syn_NEMO 2*Syn_IKK Syn_LUBAC Syn_CYLD Syn_FADD 2*Syn_Procasp8 Syn_Procasp3 Syn_Bid 2*Syn_BAX Syn_SMAC Syn_Cyt_c Syn_Apaf1 2*Syn_Procasp9 T1 T2 T3 T4 T5 T6 T50 deg2 T53 T54 T62 diss5 T61 T7 T8 T9 T13 T12 T11 T10 T14 T18 T15 T16 T17 T19 T20 T21 diss1 T31 T32 Syn_XIAP T64 T65 deg3 T66 T67 T69 T70 T71 deg5 T72 deg6 T74 T73 diss6 OR_S103_XIAP:CASP3
199.Invariant: Syn_TNFR1 Syn_TNF Syn_TRADD Syn_RIP1 Syn_TRAF2 Syn_clap Syn_TAB Syn_TAK1 2*Syn_NEMO 2*Syn_IKK Syn_LUBAC Syn_CYLD Syn_FADD 2*Syn_Procasp8 Syn_Procasp3 T1 T2 T3 T4 T5 T6 T50 deg2 T53 T54 T62 diss5 T61 T7 T8 T9 T13 T12 T11 T10 T14 T18 T15 T16 T17 T19 T20 T21 diss1 T31 T32 Syn_XIAP T63 T64 deg3 OR_S103_XIAP:CASP3
200.Invariant: Syn_TNFR1 Syn_TNF Syn_TRADD Syn_FADD 2*Syn_Procasp8 Syn_Procasp3 Syn_Bid 2*Syn_BAX Syn_SMAC Syn_Cyt_c Syn_Apaf1 2*Syn_Procasp9 T1 T2 T42 diss2 T43 T44 T45 T46 diss3 T31 T32 Syn_XIAP T64 T65 deg3 T66 T67 T69 T70 T71 deg5 T72 deg6 T74 T73 diss6 OR_S103_XIAP:CASP3
201.Invariant: Syn_TNFR1 Syn_TNF Syn_TRADD Syn_RIP1 Syn_FADD 2*Syn_Procasp8 Syn_Procasp3 Syn_Bid 2*Syn_BAX Syn_SMAC Syn_Cyt_c Syn_Apaf1 2*Syn_Procasp9 T1 T2 T3 T48 diss2 T50 deg2 T53 T54 T62 diss5 T61 T31 T32 Syn_XIAP T64 T65 deg3 T66 T67 T69 T70 T71 deg5 T72 deg6 T74 T73 diss6 OR_S103_XIAP:CASP3
202.Invariant: Syn_TNFR1 Syn_TNF Syn_TRADD Syn_RIP1 Syn_FADD 2*Syn_Procasp8 Syn_Procasp3 Syn_Bid 2*Syn_BAX Syn_SMAC Syn_Cyt_c Syn_Apaf1 2*Syn_Procasp9 T1 T2 T3 T48 diss2 T49 T43 T44 deg1 T45 T46 diss3 T31 T32 Syn_XIAP T64 T65 deg3 T66 T67 T69 T70 T71 deg5 T72 deg6 T74 T73 diss6 OR_S103_XIAP:CASP3
203.Invariant: Syn_TNFR1 Syn_TNF Syn_TRADD Syn_RIP1 Syn_TRAF2 Syn_clap Syn_TAB Syn_TAK1 2*Syn_NEMO 2*Syn_IKK Syn_LUBAC Syn_CYLD Syn_FADD 2*Syn_Procasp8 Syn_Procasp3 Syn_Bid 2*Syn_BAX Syn_SMAC Syn_Cyt_c Syn_Apaf1 2*Syn_Procasp9 T1 T2 T3 T4 T5 T6 T49 T43 T44 deg1 T45 T46 diss3 T7 T8 T9 T13 T12 T11 T10 T14 T18 T15 T16 T17 T19 T20 T21 diss1 T31 T32 Syn_XIAP T64 T65 deg3 T66 T67 T69 T70 T71 deg5 T72 deg6 T74 T73 diss6 OR_S103_XIAP:CASP3
204.Invariant: Syn_TNFR1 Syn_TNF Syn_TRADD Syn_FADD 2*Syn_Procasp8 Syn_Procasp3 T1 T2 T42 diss2 T43 T44 T45 T46 diss3 T31 T32 Syn_XIAP T63 T64 deg3 OR_S103_XIAP:CASP3

ADDITIONAL INVARIANTS FOR OUTPUT-REACTION OR_S37_FADD:
205.Invariant: Syn_FADD OR_S37_FADD

ADDITIONAL INVARIANTS FOR OUTPUT-REACTION OR_S115_CASP9:
206.Invariant: Syn_TNFR1 Syn_TNF Syn_TRADD Syn_RIP1 Syn_TRAF2 Syn_clap Syn_TAB Syn_TAK1 2*Syn_NEMO 2*Syn_IKK Syn_LUBAC Syn_CYLD Syn_FADD 2*Syn_Procasp8 Syn_Bid 2*Syn_BAX Syn_SMAC Syn_Cyt_c Syn_Apaf1 2*Syn_Procasp9 T1 T2 T3 T4 T5 T6 T50 deg2 T53 T54 T62 diss5 T61 T7 T8 T9 T13 T12 T11 T10 T14 T18 T15 T16 T17 T19 T20 T21 diss1 T65 deg3 T66 T67 T69 T70 T71 deg5 T72 T73 diss6 OR_S115_CASP9
207.Invariant: Syn_TNFR1 Syn_TNF Syn_TRADD Syn_RIP1 Syn_TRAF2 Syn_clap Syn_TAB Syn_TAK1 2*Syn_NEMO 2*Syn_IKK Syn_LUBAC Syn_CYLD Syn_FADD 2*Syn_Procasp8 Syn_Bid 2*Syn_BAX Syn_SMAC Syn_Cyt_c Syn_Apaf1 2*Syn_Procasp9 T1 T2 T3 T4 T5 T6 T49 T43 T44 deg1 T45 T46 diss3 T7 T8 T9 T13 T12 T11 T10 T14 T18 T15 T16 T17 T19 T20 T21 diss1 T65 deg3 T66 T67 T69 T70 T71 deg5 T72 T73 diss6 OR_S115_CASP9
208.Invariant: Syn_TNFR1 Syn_TNF Syn_TRADD Syn_RIP1 Syn_FADD 2*Syn_Procasp8 Syn_Bid 2*Syn_BAX Syn_SMAC Syn_Cyt_c Syn_Apaf1 2*Syn_Procasp9 T1 T2 T3 T48 diss2 T50 deg2 T53 T54 T62 diss5 T61 T65 deg3 T66 T67 T69 T70 T71 deg5 T72 T73 diss6 OR_S115_CASP9
209.Invariant: Syn_TNFR1 Syn_TNF Syn_TRADD Syn_FADD 2*Syn_Procasp8 Syn_Bid 2*Syn_BAX Syn_SMAC Syn_Cyt_c Syn_Apaf1 2*Syn_Procasp9 T1 T2 T42 diss2 T43 T44 T45 T46 diss3 T65 deg3 T66 T67 T69 T70 T71 deg5 T72 T73 diss6 OR_S115_CASP9
210.Invariant: Syn_TNFR1 Syn_TNF Syn_TRADD Syn_RIP1 Syn_FADD 2*Syn_Procasp8 Syn_Bid 2*Syn_BAX Syn_SMAC Syn_Cyt_c Syn_Apaf1 2*Syn_Procasp9 T1 T2 T3 T48 diss2 T49 T43 T44 deg1 T45 T46 diss3 T65 deg3 T66 T67 T69 T70 T71 deg5 T72 T73 diss6 OR_S115_CASP9

ADDITIONAL INVARIANTS FOR OUTPUT-REACTION OR_S13_NF-kB:
211.Invariant: Syn_NF-kB OR_S13_NF-kB

ADDITIONAL INVARIANTS FOR OUTPUT-REACTION OR_S63_K63ub:NEMO:
212.Invariant: Syn_TNFR1 Syn_TNF Syn_TRADD Syn_RIP1 Syn_TRAF2 Syn_clap Syn_NEMO T1 T2 T3 T4 T5 T6 T10 OR_S63_K63ub:NEMO

ADDITIONAL INVARIANTS FOR OUTPUT-REACTION OR_S30_TRADD_c:
213.Invariant: Syn_TNFR1 Syn_TNF Syn_TRADD T1 T2 T42 diss2 OR_S30_TRADD_c
214.Invariant: Syn_TNFR1 Syn_TNF Syn_TRADD Syn_RIP1 T1 T2 T3 T48 diss2 T49 deg1 OR_S30_TRADD_c
215.Invariant: Syn_TNFR1 Syn_TNF Syn_TRADD Syn_RIP1 Syn_TRAF2 Syn_clap Syn_TAB Syn_TAK1 2*Syn_NEMO 2*Syn_IKK Syn_LUBAC Syn_CYLD T1 T2 T3 T4 T5 T6 T49 deg1 T7 T8 T9 T13 T12 T11 T10 T14 T18 T15 T16 T17 T19 T20 T21 diss1 OR_S30_TRADD_c

ADDITIONAL INVARIANTS FOR OUTPUT-REACTION OR_S96_BCL-2_mRNA:
216.Invariant: T35 T36 OR_S96_BCL-2_mRNA

ADDITIONAL INVARIANTS FOR OUTPUT-REACTION OR_S105_tBid_MOM:
217.Invariant: Syn_TNFR1 Syn_TNF Syn_TRADD Syn_RIP1 Syn_TRAF2 Syn_clap Syn_TAB Syn_TAK1 2*Syn_NEMO 2*Syn_IKK Syn_LUBAC Syn_CYLD Syn_FADD 2*Syn_Procasp8 Syn_Bid T1 T2 T3 T4 T5 T6 T50 deg2 T53 T54 T62 diss5 T61 T7 T8 T9 T13 T12 T11 T10 T14 T18 T15 T16 T17 T19 T20 T21 diss1 T65 deg3 T66 OR_S105_tBid_MOM
218.Invariant: Syn_TNFR1 Syn_TNF Syn_TRADD Syn_FADD 2*Syn_Procasp8 Syn_Bid T1 T2 T42 diss2 T43 T44 T45 T46 diss3 T65 deg3 T66 OR_S105_tBid_MOM
219.Invariant: Syn_TNFR1 Syn_TNF Syn_TRADD Syn_RIP1 Syn_FADD 2*Syn_Procasp8 Syn_Bid T1 T2 T3 T48 diss2 T49 T43 T44 deg1 T45 T46 diss3 T65 deg3 T66 OR_S105_tBid_MOM
220.Invariant: Syn_TNFR1 Syn_TNF Syn_TRADD Syn_RIP1 Syn_TRAF2 Syn_clap Syn_TAB Syn_TAK1 2*Syn_NEMO 2*Syn_IKK Syn_LUBAC Syn_CYLD Syn_FADD 2*Syn_Procasp8 Syn_Bid T1 T2 T3 T4 T5 T6 T49 T43 T44 deg1 T45 T46 diss3 T7 T8 T9 T13 T12 T11 T10 T14 T18 T15 T16 T17 T19 T20 T21 diss1 T65 deg3 T66 OR_S105_tBid_MOM
221.Invariant: Syn_TNFR1 Syn_TNF Syn_TRADD Syn_RIP1 Syn_FADD 2*Syn_Procasp8 Syn_Bid T1 T2 T3 T48 diss2 T50 deg2 T53 T54 T62 diss5 T61 T65 deg3 T66 OR_S105_tBid_MOM

ADDITIONAL INVARIANTS FOR OUTPUT-REACTION OR_S68_NEMO_M1ub:
222.Invariant: Syn_NEMO Syn_LUBAC T14 T15 T16 OR_S68_NEMO_M1ub

ADDITIONAL INVARIANTS FOR OUTPUT-REACTION OR_S8_TAK1:
223.Invariant: Syn_TAK1 OR_S8_TAK1

ADDITIONAL INVARIANTS FOR OUTPUT-REACTION OR_S31_T:T_diss:
224.Invariant: Syn_TNFR1 Syn_TNF Syn_TRADD Syn_RIP1 Syn_FADD 2*Syn_Procasp8 Syn_Procasp3 Syn_Bid 2*Syn_BAX Syn_SMAC Syn_Cyt_c Syn_Apaf1 2*Syn_Procasp9 T1 T2 T3 T48 T49 T43 T44 deg1 T45 T46 diss3 Apoptosis T65 deg3 T66 T67 T69 T70 T71 deg5 T72 deg6 T74 T73 diss6 OR_S31_T:T_diss
225.Invariant: Syn_TNFR1 Syn_TNF Syn_TRADD Syn_RIP1 Syn_FADD 2*Syn_Procasp8 Syn_Bid 2*Syn_BAX Syn_SMAC Syn_Cyt_c Syn_Apaf1 Syn_Procasp9 T1 T2 T3 T48 T49 T43 T44 deg1 T45 T46 diss3 T31 T32 Syn_XIAP T65 deg3 T66 T67 T69 T70 T71 deg5 Pc9_inhib T75 T72 OR_S31_T:T_diss
226.Invariant: Syn_TNFR1 Syn_TNF Syn_TRADD Syn_FADD Syn_Procasp8 T1 T2 T42 T43 T44 T47 Clla_inhib diss3 T33 T34 Syn_cFLIPL OR_S31_T:T_diss
227.Invariant: Syn_TNFR1 Syn_TNF Syn_TRADD Syn_RIP1 Syn_FADD Syn_Procasp8 Syn_cFLIPs Syn_RIP3 Syn_MLKL T1 T2 T3 T48 T50 deg2 T53 T54 diss5 T56 T55 T57 T58 Necroptosis OR_S31_T:T_diss
228.Invariant: Syn_TNFR1 Syn_TNF Syn_TRADD Syn_RIP1 Syn_FADD Syn_Procasp8 Syn_RIP3 T1 T2 T3 T48 T50 deg2 T53 T54 T59 T60 diss5 Pc8_inhib RIP1:RIP3_inhib T33 T34 Syn_cFLIPL OR_S31_T:T_diss
229.Invariant: Syn_TNFR1 Syn_TNF Syn_TRADD Syn_RIP1 Syn_FADD 2*Syn_Procasp8 Syn_Procasp3 Syn_Bid 2*Syn_BAX Syn_SMAC Syn_Cyt_c Syn_Apaf1 2*Syn_Procasp9 T1 T2 T3 T48 T49 T43 T44 deg1 T45 T46 diss3 T31 T32 Syn_XIAP T64 CASP3_inhib T65 deg3 T66 T67 T69 T70 T71 deg5 T72 deg6 T74 T73 diss6 OR_S31_T:T_diss
230.Invariant: Syn_TNFR1 Syn_TNF Syn_TRADD Syn_RIP1 Syn_FADD 2*Syn_Procasp8 Syn_Procasp3 Syn_Bid 2*Syn_BAX Syn_SMAC Syn_Cyt_c Syn_Apaf1 2*Syn_Procasp9 T1 T2 T3 T48 T50 deg2 T53 T54 T62 diss5 T61 Apoptosis T65 deg3 T66 T67 T69 T70 T71 deg5 T72 deg6 T74 T73 diss6 OR_S31_T:T_diss
231.Invariant: Syn_TNFR1 Syn_TNF Syn_TRADD Syn_RIP1 Syn_FADD 2*Syn_Procasp8 Syn_Bid 2*Syn_BAX Syn_SMAC Syn_Cyt_c Syn_Apaf1 Syn_Procasp9 T1 T2 T3 T48 T50 deg2 T53 T54 T62 diss5 T61 T31 T32 Syn_XIAP T65 deg3 T66 T67 T69 T70 T71 deg5 Pc9_inhib T75 T72 OR_S31_T:T_diss
232.Invariant: Syn_TNFR1 Syn_TNF Syn_TRADD Syn_RIP1 Syn_RIP3 Syn_MLKL T1 T2 T3 T48 T50 deg2 T51 T58 Necroptosis T52 diss4 OR_S31_T:T_diss
233.Invariant: Syn_TNFR1 Syn_TNF Syn_TRADD Syn_RIP1 Syn_FADD Syn_Procasp8 T1 T2 T3 T48 T49 T43 T44 deg1 T47 Clla_inhib diss3 T33 T34 Syn_cFLIPL OR_S31_T:T_diss
234.Invariant: Syn_TNFR1 Syn_TNF Syn_TRADD Syn_RIP1 Syn_FADD 2*Syn_Procasp8 Syn_Procasp3 Syn_Bid 2*Syn_BAX Syn_SMAC Syn_Cyt_c Syn_Apaf1 2*Syn_Procasp9 T1 T2 T3 T48 T50 deg2 T53 T54 T62 diss5 T61 T31 T32 Syn_XIAP T64 CASP3_inhib T65 deg3 T66 T67 T69 T70 T71 deg5 T72 deg6 T74 T73 diss6 OR_S31_T:T_diss
235.Invariant: Syn_TNFR1 Syn_TNF Syn_TRADD Syn_FADD 2*Syn_Procasp8 Syn_Bid 2*Syn_BAX Syn_SMAC Syn_Cyt_c Syn_Apaf1 Syn_Procasp9 T1 T2 T42 T43 T44 T45 T46 diss3 T31 T32 Syn_XIAP T65 deg3 T66 T67 T69 T70 T71 T76 Apo_XIAP_inhib T75 T72 OR_S31_T:T_diss
236.Invariant: Syn_TNFR1 Syn_TNF Syn_TRADD Syn_RIP1 Syn_FADD 2*Syn_Procasp8 Syn_Bid 2*Syn_BAX Syn_SMAC Syn_Cyt_c Syn_Apaf1 Syn_Procasp9 T1 T2 T3 T48 T50 deg2 T53 T54 T62 diss5 T61 T31 T32 Syn_XIAP T65 deg3 T66 T67 T69 T70 T71 T76 Apo_XIAP_inhib T75 T72 OR_S31_T:T_diss
237.Invariant: Syn_TNFR1 Syn_TNF Syn_TRADD Syn_RIP1 Syn_FADD 2*Syn_Procasp8 Syn_Bid 2*Syn_BAX Syn_SMAC Syn_Cyt_c Syn_Apaf1 Syn_Procasp9 T1 T2 T3 T48 T49 T43 T44 deg1 T45 T46 diss3 T31 T32 Syn_XIAP T65 deg3 T66 T67 T69 T70 T71 T76 Apo_XIAP_inhib T75 T72 OR_S31_T:T_diss
238.Invariant: Syn_TNFR1 Syn_TNF Syn_TRADD Syn_FADD 2*Syn_Procasp8 Syn_Procasp3 T1 T2 T42 T43 T44 T45 T46 diss3 T31 T32 Syn_XIAP T63 T64 CASP3_inhib deg3 OR_S31_T:T_diss
239.Invariant: Syn_TNFR1 Syn_TNF Syn_TRADD Syn_RIP1 Syn_FADD 2*Syn_Procasp8 Syn_Procasp3 T1 T2 T3 T48 T50 deg2 T53 T54 T62 diss5 T61 T31 T32 Syn_XIAP T63 T64 CASP3_inhib deg3 OR_S31_T:T_diss
240.Invariant: Syn_TNFR1 Syn_TNF Syn_TRADD Syn_RIP1 Syn_FADD 2*Syn_Procasp8 Syn_Procasp3 T1 T2 T3 T48 T49 T43 T44 deg1 T45 T46 diss3 T31 T32 Syn_XIAP T63 T64 CASP3_inhib deg3 OR_S31_T:T_diss
241.Invariant: Syn_TNFR1 Syn_TNF Syn_TRADD Syn_FADD 2*Syn_Procasp8 Syn_Bid Syn_BAX T1 T2 T42 T43 T44 T45 T46 diss3 T35 T36 Syn_BCL-2 T65 deg3 T66 T67 T68 BAX_inhib OR_S31_T:T_diss
242.Invariant: Syn_TNFR1 Syn_TNF Syn_TRADD Syn_RIP1 Syn_FADD 2*Syn_Procasp8 Syn_Bid Syn_BAX T1 T2 T3 T48 T50 deg2 T53 T54 T62 diss5 T61 T35 T36 Syn_BCL-2 T65 deg3 T66 T67 T68 BAX_inhib OR_S31_T:T_diss
243.Invariant: Syn_TNFR1 Syn_TNF Syn_TRADD Syn_RIP1 Syn_FADD 2*Syn_Procasp8 Syn_Bid Syn_BAX T1 T2 T3 T48 T49 T43 T44 deg1 T45 T46 diss3 T35 T36 Syn_BCL-2 T65 deg3 T66 T67 T68 BAX_inhib OR_S31_T:T_diss
244.Invariant: Syn_TNFR1 Syn_TNF Syn_TRADD Syn_FADD 2*Syn_Procasp8 Syn_Procasp3 T1 T2 T42 T43 T44 T45 T46 diss3 T63 Apoptosis deg3 OR_S31_T:T_diss
245.Invariant: Syn_TNFR1 Syn_TNF Syn_TRADD Syn_FADD 2*Syn_Procasp8 Syn_Procasp3 Syn_Bid 2*Syn_BAX Syn_SMAC Syn_Cyt_c Syn_Apaf1 2*Syn_Procasp9 T1 T2 T42 T43 T44 T45 T46 diss3 T31 T32 Syn_XIAP T64 CASP3_inhib T65 deg3 T66 T67 T69 T70 T71 deg5 T72 deg6 T74 T73 diss6 OR_S31_T:T_diss
246.Invariant: Syn_TNFR1 Syn_TNF Syn_TRADD Syn_FADD 2*Syn_Procasp8 Syn_Bid 2*Syn_BAX Syn_SMAC Syn_Cyt_c Syn_Apaf1 Syn_Procasp9 T1 T2 T42 T43 T44 T45 T46 diss3 T31 T32 Syn_XIAP T65 deg3 T66 T67 T69 T70 T71 deg5 Pc9_inhib T75 T72 OR_S31_T:T_diss
247.Invariant: Syn_TNFR1 Syn_TNF Syn_TRADD Syn_FADD 2*Syn_Procasp8 Syn_Procasp3 Syn_Bid 2*Syn_BAX Syn_SMAC Syn_Cyt_c Syn_Apaf1 2*Syn_Procasp9 T1 T2 T42 T43 T44 T45 T46 diss3 Apoptosis T65 deg3 T66 T67 T69 T70 T71 deg5 T72 deg6 T74 T73 diss6 OR_S31_T:T_diss
248.Invariant: Syn_TNFR1 Syn_TNF Syn_TRADD Syn_RIP1 Syn_FADD 2*Syn_Procasp8 Syn_Procasp3 T1 T2 T3 T48 T50 deg2 T53 T54 T62 diss5 T61 T63 Apoptosis deg3 OR_S31_T:T_diss
249.Invariant: Syn_TNFR1 Syn_TNF Syn_TRADD Syn_RIP1 Syn_FADD 2*Syn_Procasp8 Syn_Procasp3 T1 T2 T3 T48 T49 T43 T44 deg1 T45 T46 diss3 T63 Apoptosis deg3 OR_S31_T:T_diss

ADDITIONAL INVARIANTS FOR OUTPUT-REACTION OR_S64_NEMO_K63ub:
250.Invariant: Syn_NEMO T11 T10 OR_S64_NEMO_K63ub

ADDITIONAL INVARIANTS FOR OUTPUT-REACTION OR_S14_Procasp9:
251.Invariant: Syn_Procasp9 OR_S14_Procasp9

ADDITIONAL INVARIANTS FOR OUTPUT-REACTION OR_S116_Apoptosome_diss:
252.Invariant: Syn_TNFR1 Syn_TNF Syn_TRADD Syn_RIP1 Syn_FADD 2*Syn_Procasp8 Syn_Procasp3 Syn_Bid 2*Syn_BAX Syn_SMAC Syn_Cyt_c Syn_Apaf1 2*Syn_Procasp9 T1 T2 T3 T48 diss2 T49 T43 T44 deg1 T45 T46 diss3 T31 T32 Syn_XIAP T64 CASP3_inhib T65 deg3 T66 T67 T69 T70 T71 deg5 T72 deg6 T74 T73 OR_S116_Apoptosome_diss
253.Invariant: Syn_TNFR1 Syn_TNF Syn_TRADD Syn_RIP1 Syn_FADD 2*Syn_Procasp8 Syn_Procasp3 Syn_Bid 2*Syn_BAX Syn_SMAC Syn_Cyt_c Syn_Apaf1 2*Syn_Procasp9 T1 T2 T3 T48 diss2 T49 T43 T44 deg1 T45 T46 diss3 Apoptosis T65 deg3 T66 T67 T69 T70 T71 deg5 T72 deg6 T74 T73 OR_S116_Apoptosome_diss
254.Invariant: Syn_TNFR1 Syn_TNF Syn_TRADD Syn_RIP1 Syn_FADD 2*Syn_Procasp8 Syn_Procasp3 Syn_Bid 2*Syn_BAX Syn_SMAC Syn_Cyt_c Syn_Apaf1 2*Syn_Procasp9 T1 T2 T3 T48 diss2 T50 deg2 T53 T54 T62 diss5 T61 T31 T32 Syn_XIAP T64 CASP3_inhib T65 deg3 T66 T67 T69 T70 T71 deg5 T72 deg6 T74 T73 OR_S116_Apoptosome_diss
255.Invariant: Syn_TNFR1 Syn_TNF Syn_TRADD Syn_RIP1 Syn_FADD 2*Syn_Procasp8 Syn_Procasp3 Syn_Bid 2*Syn_BAX Syn_SMAC Syn_Cyt_c Syn_Apaf1 2*Syn_Procasp9 T1 T2 T3 T48 diss2 T50 deg2 T53 T54 T62 diss5 T61 Apoptosis T65 deg3 T66 T67 T69 T70 T71 deg5 T72 deg6 T74 T73 OR_S116_Apoptosome_diss
256.Invariant: Syn_TNFR1 Syn_TNF Syn_TRADD Syn_RIP1 Syn_TRAF2 Syn_clap Syn_TAB Syn_TAK1 2*Syn_NEMO 2*Syn_IKK Syn_LUBAC Syn_CYLD Syn_FADD 2*Syn_Procasp8 Syn_Procasp3 Syn_Bid 2*Syn_BAX Syn_SMAC Syn_Cyt_c Syn_Apaf1 2*Syn_Procasp9 T1 T2 T3 T4 T5 T6 T49 T43 T44 deg1 T45 T46 diss3 T7 T8 T9 T13 T12 T11 T10 T14 T18 T15 T16 T17 T19 T20 T21 diss1 T31 T32 Syn_XIAP T64 CASP3_inhib T65 deg3 T66 T67 T69 T70 T71 deg5 T72 deg6 T74 T73 OR_S116_Apoptosome_diss
257.Invariant: Syn_TNFR1 Syn_TNF Syn_TRADD Syn_RIP1 Syn_TRAF2 Syn_clap Syn_TAB Syn_TAK1 2*Syn_NEMO 2*Syn_IKK Syn_LUBAC Syn_CYLD Syn_FADD 2*Syn_Procasp8 Syn_Procasp3 Syn_Bid 2*Syn_BAX Syn_SMAC Syn_Cyt_c Syn_Apaf1 2*Syn_Procasp9 T1 T2 T3 T4 T5 T6 T49 T43 T44 deg1 T45 T46 diss3 T7 T8 T9 T13 T12 T11 T10 T14 T18 T15 T16 T17 T19 T20 T21 diss1 Apoptosis T65 deg3 T66 T67 T69 T70 T71 deg5 T72 deg6 T74 T73 OR_S116_Apoptosome_diss
258.Invariant: Syn_TNFR1 Syn_TNF Syn_TRADD Syn_FADD 2*Syn_Procasp8 Syn_Procasp3 Syn_Bid 2*Syn_BAX Syn_SMAC Syn_Cyt_c Syn_Apaf1 2*Syn_Procasp9 T1 T2 T42 diss2 T43 T44 T45 T46 diss3 T31 T32 Syn_XIAP T64 CASP3_inhib T65 deg3 T66 T67 T69 T70 T71 deg5 T72 deg6 T74 T73 OR_S116_Apoptosome_diss
259.Invariant: Syn_TNFR1 Syn_TNF Syn_TRADD Syn_FADD 2*Syn_Procasp8 Syn_Procasp3 Syn_Bid 2*Syn_BAX Syn_SMAC Syn_Cyt_c Syn_Apaf1 2*Syn_Procasp9 T1 T2 T42 diss2 T43 T44 T45 T46 diss3 Apoptosis T65 deg3 T66 T67 T69 T70 T71 deg5 T72 deg6 T74 T73 OR_S116_Apoptosome_diss
260.Invariant: Syn_TNFR1 Syn_TNF Syn_TRADD Syn_RIP1 Syn_TRAF2 Syn_clap Syn_TAB Syn_TAK1 2*Syn_NEMO 2*Syn_IKK Syn_LUBAC Syn_CYLD Syn_FADD 2*Syn_Procasp8 Syn_Procasp3 Syn_Bid 2*Syn_BAX Syn_SMAC Syn_Cyt_c Syn_Apaf1 2*Syn_Procasp9 T1 T2 T3 T4 T5 T6 T50 deg2 T53 T54 T62 diss5 T61 T7 T8 T9 T13 T12 T11 T10 T14 T18 T15 T16 T17 T19 T20 T21 diss1 Apoptosis T65 deg3 T66 T67 T69 T70 T71 deg5 T72 deg6 T74 T73 OR_S116_Apoptosome_diss
261.Invariant: Syn_TNFR1 Syn_TNF Syn_TRADD Syn_RIP1 Syn_TRAF2 Syn_clap Syn_TAB Syn_TAK1 2*Syn_NEMO 2*Syn_IKK Syn_LUBAC Syn_CYLD Syn_FADD 2*Syn_Procasp8 Syn_Procasp3 Syn_Bid 2*Syn_BAX Syn_SMAC Syn_Cyt_c Syn_Apaf1 2*Syn_Procasp9 T1 T2 T3 T4 T5 T6 T50 deg2 T53 T54 T62 diss5 T61 T7 T8 T9 T13 T12 T11 T10 T14 T18 T15 T16 T17 T19 T20 T21 diss1 T31 T32 Syn_XIAP T64 CASP3_inhib T65 deg3 T66 T67 T69 T70 T71 deg5 T72 deg6 T74 T73 OR_S116_Apoptosome_diss

ADDITIONAL INVARIANTS FOR OUTPUT-REACTION OR_S11_LUBAC:
262.Invariant: Syn_LUBAC OR_S11_LUBAC

ADDITIONAL INVARIANTS FOR OUTPUT-REACTION OR_S69_K36ub:LUBAC:M1ub:NEMO:
263.Invariant: Syn_TNFR1 Syn_TNF Syn_TRADD Syn_RIP1 Syn_TRAF2 Syn_clap Syn_NEMO Syn_LUBAC T1 T2 T3 T4 T5 T6 T14 T15 OR_S69_K36ub:LUBAC:M1ub:NEMO

ADDITIONAL INVARIANTS FOR OUTPUT-REACTION OR_S106_tBid:BAX:
264.Invariant: Syn_TNFR1 Syn_TNF Syn_TRADD Syn_RIP1 Syn_TRAF2 Syn_clap Syn_TAB Syn_TAK1 2*Syn_NEMO 2*Syn_IKK Syn_LUBAC Syn_CYLD Syn_FADD 2*Syn_Procasp8 Syn_Bid Syn_BAX T1 T2 T3 T4 T5 T6 T50 deg2 T53 T54 T62 diss5 T61 T7 T8 T9 T13 T12 T11 T10 T14 T18 T15 T16 T17 T19 T20 T21 diss1 T65 deg3 T66 T67 OR_S106_tBid:BAX
265.Invariant: Syn_TNFR1 Syn_TNF Syn_TRADD Syn_RIP1 Syn_TRAF2 Syn_clap Syn_TAB Syn_TAK1 2*Syn_NEMO 2*Syn_IKK Syn_LUBAC Syn_CYLD Syn_FADD 2*Syn_Procasp8 Syn_Bid Syn_BAX T1 T2 T3 T4 T5 T6 T49 T43 T44 deg1 T45 T46 diss3 T7 T8 T9 T13 T12 T11 T10 T14 T18 T15 T16 T17 T19 T20 T21 diss1 T65 deg3 T66 T67 OR_S106_tBid:BAX
266.Invariant: Syn_TNFR1 Syn_TNF Syn_TRADD Syn_RIP1 Syn_FADD 2*Syn_Procasp8 Syn_Bid Syn_BAX T1 T2 T3 T48 diss2 T50 deg2 T53 T54 T62 diss5 T61 T65 deg3 T66 T67 OR_S106_tBid:BAX
267.Invariant: Syn_TNFR1 Syn_TNF Syn_TRADD Syn_FADD 2*Syn_Procasp8 Syn_Bid Syn_BAX T1 T2 T42 diss2 T43 T44 T45 T46 diss3 T65 deg3 T66 T67 OR_S106_tBid:BAX
268.Invariant: Syn_TNFR1 Syn_TNF Syn_TRADD Syn_RIP1 Syn_FADD 2*Syn_Procasp8 Syn_Bid Syn_BAX T1 T2 T3 T48 diss2 T49 T43 T44 deg1 T45 T46 diss3 T65 deg3 T66 T67 OR_S106_tBid:BAX

ADDITIONAL INVARIANTS FOR OUTPUT-REACTION OR_S101_BCL-2:
269.Invariant: T35 T36 Syn_BCL-2 OR_S101_BCL-2

ADDITIONAL INVARIANTS FOR OUTPUT-REACTION OR_S12_CYLD:
270.Invariant: Syn_CYLD OR_S12_CYLD

ADDITIONAL INVARIANTS FOR OUTPUT-REACTION OR_S117_Apoptosome:
271.Invariant: Syn_TNFR1 Syn_TNF Syn_TRADD Syn_RIP1 Syn_TRAF2 Syn_clap Syn_TAB Syn_TAK1 2*Syn_NEMO 2*Syn_IKK Syn_LUBAC Syn_CYLD Syn_FADD 2*Syn_Procasp8 Syn_Bid 2*Syn_BAX Syn_SMAC Syn_Cyt_c Syn_Apaf1 Syn_Procasp9 T1 T2 T3 T4 T5 T6 T50 deg2 T53 T54 T62 diss5 T61 T7 T8 T9 T13 T12 T11 T10 T14 T18 T15 T16 T17 T19 T20 T21 diss1 T65 deg3 T66 T67 T69 T70 T71 deg5 T72 OR_S117_Apoptosome
272.Invariant: Syn_TNFR1 Syn_TNF Syn_TRADD Syn_FADD 2*Syn_Procasp8 Syn_Bid 2*Syn_BAX Syn_SMAC Syn_Cyt_c Syn_Apaf1 Syn_Procasp9 T1 T2 T42 diss2 T43 T44 T45 T46 diss3 T65 deg3 T66 T67 T69 T70 T71 deg5 T72 OR_S117_Apoptosome
273.Invariant: Syn_TNFR1 Syn_TNF Syn_TRADD Syn_RIP1 Syn_FADD 2*Syn_Procasp8 Syn_Bid 2*Syn_BAX Syn_SMAC Syn_Cyt_c Syn_Apaf1 Syn_Procasp9 T1 T2 T3 T48 diss2 T50 deg2 T53 T54 T62 diss5 T61 T65 deg3 T66 T67 T69 T70 T71 deg5 T72 OR_S117_Apoptosome
274.Invariant: Syn_TNFR1 Syn_TNF Syn_TRADD Syn_RIP1 Syn_FADD 2*Syn_Procasp8 Syn_Bid 2*Syn_BAX Syn_SMAC Syn_Cyt_c Syn_Apaf1 Syn_Procasp9 T1 T2 T3 T48 diss2 T49 T43 T44 deg1 T45 T46 diss3 T65 deg3 T66 T67 T69 T70 T71 deg5 T72 OR_S117_Apoptosome
275.Invariant: Syn_TNFR1 Syn_TNF Syn_TRADD Syn_RIP1 Syn_TRAF2 Syn_clap Syn_TAB Syn_TAK1 2*Syn_NEMO 2*Syn_IKK Syn_LUBAC Syn_CYLD Syn_FADD 2*Syn_Procasp8 Syn_Bid 2*Syn_BAX Syn_SMAC Syn_Cyt_c Syn_Apaf1 Syn_Procasp9 T1 T2 T3 T4 T5 T6 T49 T43 T44 deg1 T45 T46 diss3 T7 T8 T9 T13 T12 T11 T10 T14 T18 T15 T16 T17 T19 T20 T21 diss1 T65 deg3 T66 T67 T69 T70 T71 deg5 T72 OR_S117_Apoptosome

ADDITIONAL INVARIANTS FOR OUTPUT-REACTION OR_S15_Procasp8:
276.Invariant: Syn_Procasp8 OR_S15_Procasp8

ADDITIONAL INVARIANTS FOR OUTPUT-REACTION OR_S57_MLKL_p:
277.Invariant: Syn_TNFR1 Syn_TNF Syn_TRADD Syn_RIP1 Syn_TRAF2 Syn_clap Syn_TAB Syn_TAK1 2*Syn_NEMO 2*Syn_IKK Syn_LUBAC Syn_CYLD Syn_RIP3 Syn_MLKL T1 T2 T3 T4 T5 T6 T50 deg2 T51 T52 diss4 T7 T8 T9 T13 T12 T11 T10 T14 T18 T15 T16 T17 T19 T20 T21 diss1 OR_S57_MLKL_p
278.Invariant: Syn_TNFR1 Syn_TNF Syn_TRADD Syn_RIP1 Syn_TRAF2 Syn_clap Syn_TAB Syn_TAK1 2*Syn_NEMO 2*Syn_IKK Syn_LUBAC Syn_CYLD Syn_FADD Syn_Procasp8 Syn_cFLIPs Syn_RIP3 Syn_MLKL T1 T2 T3 T4 T5 T6 T50 deg2 T53 T54 diss5 T56 T55 T57 T7 T8 T9 T13 T12 T11 T10 T14 T18 T15 T16 T17 T19 T20 T21 diss1 OR_S57_MLKL_p
279.Invariant: Syn_TNFR1 Syn_TNF Syn_TRADD Syn_RIP1 Syn_RIP3 Syn_MLKL T1 T2 T3 T48 diss2 T50 deg2 T51 T52 diss4 OR_S57_MLKL_p
280.Invariant: Syn_TNFR1 Syn_TNF Syn_TRADD Syn_RIP1 Syn_FADD Syn_Procasp8 Syn_cFLIPs Syn_RIP3 Syn_MLKL T1 T2 T3 T48 diss2 T50 deg2 T53 T54 diss5 T56 T55 T57 OR_S57_MLKL_p

ADDITIONAL INVARIANTS FOR OUTPUT-REACTION OR_S32_TRADD:RIP1:
281.Invariant: Syn_TNFR1 Syn_TNF Syn_TRADD Syn_RIP1 Syn_TRAF2 Syn_clap Syn_TAB Syn_TAK1 2*Syn_NEMO 2*Syn_IKK Syn_LUBAC Syn_CYLD T1 T2 T3 T4 T5 T6 T7 T8 T9 T13 T12 T11 T10 T14 T18 T15 T16 T17 T19 T20 T21 diss1 OR_S32_TRADD:RIP1
282.Invariant: Syn_TNFR1 Syn_TNF Syn_TRADD Syn_RIP1 T1 T2 T3 T48 diss2 OR_S32_TRADD:RIP1

ADDITIONAL INVARIANTS FOR OUTPUT-REACTION OR_S9_Nemo:
283.Invariant: Syn_NEMO OR_S9_Nemo

ADDITIONAL INVARIANTS FOR OUTPUT-REACTION OR_S111_SMAC:XIAP:Pc9:
284.Invariant: Syn_TNFR1 Syn_TNF Syn_TRADD Syn_RIP1 Syn_TRAF2 Syn_clap Syn_TAB Syn_TAK1 2*Syn_NEMO 2*Syn_IKK Syn_LUBAC Syn_CYLD Syn_FADD 2*Syn_Procasp8 Syn_Bid 2*Syn_BAX Syn_SMAC Syn_Cyt_c Syn_Apaf1 Syn_Procasp9 T1 T2 T3 T4 T5 T6 T50 deg2 T53 T54 T62 diss5 T61 T7 T8 T9 T13 T12 T11 T10 T14 T18 T15 T16 T17 T19 T20 T21 diss1 T31 T32 Syn_XIAP T65 deg3 T66 T67 T69 T70 T71 T76 T75 T72 OR_S111_SMAC:XIAP:Pc9
285.Invariant: Syn_TNFR1 Syn_TNF Syn_TRADD Syn_FADD 2*Syn_Procasp8 Syn_Bid 2*Syn_BAX Syn_SMAC Syn_Cyt_c Syn_Apaf1 Syn_Procasp9 T1 T2 T42 diss2 T43 T44 T45 T46 diss3 T31 T32 Syn_XIAP T65 deg3 T66 T67 T69 T70 T71 T76 T75 T72 OR_S111_SMAC:XIAP:Pc9
286.Invariant: Syn_TNFR1 Syn_TNF Syn_TRADD Syn_RIP1 Syn_FADD 2*Syn_Procasp8 Syn_Bid 2*Syn_BAX Syn_SMAC Syn_Cyt_c Syn_Apaf1 Syn_Procasp9 T1 T2 T3 T48 diss2 T50 deg2 T53 T54 T62 diss5 T61 T31 T32 Syn_XIAP T65 deg3 T66 T67 T69 T70 T71 T76 T75 T72 OR_S111_SMAC:XIAP:Pc9
287.Invariant: Syn_TNFR1 Syn_TNF Syn_TRADD Syn_RIP1 Syn_FADD 2*Syn_Procasp8 Syn_Bid 2*Syn_BAX Syn_SMAC Syn_Cyt_c Syn_Apaf1 Syn_Procasp9 T1 T2 T3 T48 diss2 T49 T43 T44 deg1 T45 T46 diss3 T31 T32 Syn_XIAP T65 deg3 T66 T67 T69 T70 T71 T76 T75 T72 OR_S111_SMAC:XIAP:Pc9
288.Invariant: Syn_TNFR1 Syn_TNF Syn_TRADD Syn_RIP1 Syn_TRAF2 Syn_clap Syn_TAB Syn_TAK1 2*Syn_NEMO 2*Syn_IKK Syn_LUBAC Syn_CYLD Syn_FADD 2*Syn_Procasp8 Syn_Bid 2*Syn_BAX Syn_SMAC Syn_Cyt_c Syn_Apaf1 Syn_Procasp9 T1 T2 T3 T4 T5 T6 T49 T43 T44 deg1 T45 T46 diss3 T7 T8 T9 T13 T12 T11 T10 T14 T18 T15 T16 T17 T19 T20 T21 diss1 T31 T32 Syn_XIAP T65 deg3 T66 T67 T69 T70 T71 T76 T75 T72 OR_S111_SMAC:XIAP:Pc9

ADDITIONAL INVARIANTS FOR OUTPUT-REACTION OR_S23_Apaf1:
289.Invariant: Syn_Apaf1 OR_S23_Apaf1

ADDITIONAL INVARIANTS FOR OUTPUT-REACTION OR_S79_IkB_mRNA:
290.Invariant: T26 T27 OR_S79_IkB_mRNA

ADDITIONAL INVARIANTS FOR OUTPUT-REACTION OR_S10_IKK:
291.Invariant: Syn_IKK OR_S10_IKK

ADDITIONAL INVARIANTS FOR OUTPUT-REACTION OR_S27_T:T:T:R:TRAF2:
292.Invariant: Syn_TNFR1 Syn_TNF Syn_TRADD Syn_RIP1 Syn_TRAF2 T1 T2 T3 T4 OR_S27_T:T:T:R:TRAF2

ADDITIONAL INVARIANTS FOR OUTPUT-REACTION OR_S58_R:R_diss:
293.Invariant: Syn_TNFR1 Syn_TNF Syn_TRADD Syn_RIP1 Syn_TRAF2 Syn_clap Syn_TAB Syn_TAK1 2*Syn_NEMO 2*Syn_IKK Syn_LUBAC Syn_CYLD Syn_RIP3 Syn_MLKL T1 T2 T3 T4 T5 T6 T50 deg2 T51 T58 Necroptosis T52 T7 T8 T9 T13 T12 T11 T10 T14 T18 T15 T16 T17 T19 T20 T21 diss1 OR_S58_R:R_diss
294.Invariant: Syn_TNFR1 Syn_TNF Syn_TRADD Syn_RIP1 Syn_RIP3 Syn_MLKL T1 T2 T3 T48 diss2 T50 deg2 T51 T58 Necroptosis T52 OR_S58_R:R_diss

ADDITIONAL INVARIANTS FOR OUTPUT-REACTION OR_S81_LUBAC_K63ub:CYLD:
295.Invariant: Syn_CYLD T18 T19 OR_S81_LUBAC_K63ub:CYLD

ADDITIONAL INVARIANTS FOR OUTPUT-REACTION OR_S74_IkB_n:
296.Invariant: T38 Syn_IkB T26 T27 OR_S74_IkB_n

ADDITIONAL INVARIANTS FOR OUTPUT-REACTION OR_S3_TRADD:
297.Invariant: Syn_TRADD OR_S3_TRADD

ADDITIONAL INVARIANTS FOR OUTPUT-REACTION OR_S80_K63ub:L:CYLD:
298.Invariant: Syn_TNFR1 Syn_TNF Syn_TRADD Syn_RIP1 Syn_TRAF2 Syn_clap Syn_LUBAC Syn_CYLD T1 T2 T3 T4 T5 T6 T14 T18 OR_S80_K63ub:L:CYLD

ADDITIONAL INVARIANTS FOR OUTPUT-REACTION OR_S24_TNFR1:TNF:
299.Invariant: Syn_TNFR1 Syn_TNF T1 OR_S24_TNFR1:TNF

ADDITIONAL INVARIANTS FOR OUTPUT-REACTION OR_S112_Cyt_c:
300.Invariant: Syn_TNFR1 Syn_TNF Syn_TRADD Syn_RIP1 Syn_TRAF2 Syn_clap Syn_TAB Syn_TAK1 2*Syn_NEMO 2*Syn_IKK Syn_LUBAC Syn_CYLD Syn_FADD 2*Syn_Procasp8 Syn_Bid 2*Syn_BAX Syn_SMAC Syn_Cyt_c T1 T2 T3 T4 T5 T6 T50 deg2 T53 T54 T62 diss5 T61 T7 T8 T9 T13 T12 T11 T10 T14 T18 T15 T16 T17 T19 T20 T21 diss1 T65 deg3 T66 T67 T69 T70 T71 deg5 OR_S112_Cyt_c
301.Invariant: Syn_TNFR1 Syn_TNF Syn_TRADD Syn_RIP1 Syn_TRAF2 Syn_clap Syn_TAB Syn_TAK1 2*Syn_NEMO 2*Syn_IKK Syn_LUBAC Syn_CYLD Syn_FADD 2*Syn_Procasp8 Syn_Bid 2*Syn_BAX Syn_SMAC Syn_Cyt_c T1 T2 T3 T4 T5 T6 T49 T43 T44 deg1 T45 T46 diss3 T7 T8 T9 T13 T12 T11 T10 T14 T18 T15 T16 T17 T19 T20 T21 diss1 T65 deg3 T66 T67 T69 T70 T71 deg5 OR_S112_Cyt_c
302.Invariant: Syn_TNFR1 Syn_TNF Syn_TRADD Syn_FADD 2*Syn_Procasp8 Syn_Bid 2*Syn_BAX Syn_SMAC Syn_Cyt_c T1 T2 T42 diss2 T43 T44 T45 T46 diss3 T65 deg3 T66 T67 T69 T70 T71 deg5 OR_S112_Cyt_c
303.Invariant: Syn_TNFR1 Syn_TNF Syn_TRADD Syn_RIP1 Syn_FADD 2*Syn_Procasp8 Syn_Bid 2*Syn_BAX Syn_SMAC Syn_Cyt_c T1 T2 T3 T48 diss2 T49 T43 T44 deg1 T45 T46 diss3 T65 deg3 T66 T67 T69 T70 T71 deg5 OR_S112_Cyt_c
304.Invariant: Syn_TNFR1 Syn_TNF Syn_TRADD Syn_RIP1 Syn_FADD 2*Syn_Procasp8 Syn_Bid 2*Syn_BAX Syn_SMAC Syn_Cyt_c T1 T2 T3 T48 diss2 T50 deg2 T53 T54 T62 diss5 T61 T65 deg3 T66 T67 T69 T70 T71 deg5 OR_S112_Cyt_c

ADDITIONAL INVARIANTS FOR OUTPUT-REACTION OR_S4_RIP1:
305.Invariant: Syn_RIP1 OR_S4_RIP1

ADDITIONAL INVARIANTS FOR OUTPUT-REACTION OR_S75_NF-kB_n2:
306.Invariant: Syn_NF-kB T25 T30 OR_S75_NF-kB_n2

ADDITIONAL INVARIANTS FOR OUTPUT-REACTION OR_S82_CI:CYLD:
307.Invariant: Syn_TNFR1 Syn_TNF Syn_TRADD Syn_RIP1 Syn_TRAF2 Syn_clap Syn_TAB Syn_TAK1 2*Syn_NEMO 2*Syn_IKK Syn_LUBAC Syn_CYLD T1 T2 T3 T4 T5 T6 T7 T8 T9 T13 T12 T11 T10 T14 T18 T15 T16 T17 T19 T20 OR_S82_CI:CYLD

ADDITIONAL INVARIANTS FOR OUTPUT-REACTION OR_S59_MLKL:
308.Invariant: Syn_MLKL OR_S59_MLKL

ADDITIONAL INVARIANTS FOR OUTPUT-REACTION OR_S28_T:T:T:R:T:cIAP:
309.Invariant: Syn_TNFR1 Syn_TNF Syn_TRADD Syn_RIP1 Syn_TRAF2 Syn_clap T1 T2 T3 T4 T5 OR_S28_T:T:T:R:T:cIAP

ADDITIONAL INVARIANTS FOR OUTPUT-REACTION OR_S5_TRAF2:
310.Invariant: Syn_TRAF2 OR_S5_TRAF2

ADDITIONAL INVARIANTS FOR OUTPUT-REACTION OR_S113_XIAP:Pc9:
311.Invariant: Syn_TNFR1 Syn_TNF Syn_TRADD Syn_RIP1 Syn_TRAF2 Syn_clap Syn_TAB Syn_TAK1 2*Syn_NEMO 2*Syn_IKK Syn_LUBAC Syn_CYLD Syn_FADD 2*Syn_Procasp8 Syn_Bid 2*Syn_BAX Syn_SMAC Syn_Cyt_c Syn_Apaf1 Syn_Procasp9 T1 T2 T3 T4 T5 T6 T50 deg2 T53 T54 T62 diss5 T61 T7 T8 T9 T13 T12 T11 T10 T14 T18 T15 T16 T17 T19 T20 T21 diss1 T31 T32 Syn_XIAP T65 deg3 T66 T67 T69 T70 T71 deg5 T75 T72 OR_S113_XIAP:Pc9
312.Invariant: Syn_TNFR1 Syn_TNF Syn_TRADD Syn_RIP1 Syn_TRAF2 Syn_clap Syn_TAB Syn_TAK1 2*Syn_NEMO 2*Syn_IKK Syn_LUBAC Syn_CYLD Syn_FADD 2*Syn_Procasp8 Syn_Bid 2*Syn_BAX Syn_SMAC Syn_Cyt_c Syn_Apaf1 Syn_Procasp9 T1 T2 T3 T4 T5 T6 T49 T43 T44 deg1 T45 T46 diss3 T7 T8 T9 T13 T12 T11 T10 T14 T18 T15 T16 T17 T19 T20 T21 diss1 T31 T32 Syn_XIAP T65 deg3 T66 T67 T69 T70 T71 deg5 T75 T72 OR_S113_XIAP:Pc9
313.Invariant: Syn_TNFR1 Syn_TNF Syn_TRADD Syn_RIP1 Syn_FADD 2*Syn_Procasp8 Syn_Bid 2*Syn_BAX Syn_SMAC Syn_Cyt_c Syn_Apaf1 Syn_Procasp9 T1 T2 T3 T48 diss2 T50 deg2 T53 T54 T62 diss5 T61 T31 T32 Syn_XIAP T65 deg3 T66 T67 T69 T70 T71 deg5 T75 T72 OR_S113_XIAP:Pc9
314.Invariant: Syn_TNFR1 Syn_TNF Syn_TRADD Syn_FADD 2*Syn_Procasp8 Syn_Bid 2*Syn_BAX Syn_SMAC Syn_Cyt_c Syn_Apaf1 Syn_Procasp9 T1 T2 T42 diss2 T43 T44 T45 T46 diss3 T31 T32 Syn_XIAP T65 deg3 T66 T67 T69 T70 T71 deg5 T75 T72 OR_S113_XIAP:Pc9
315.Invariant: Syn_TNFR1 Syn_TNF Syn_TRADD Syn_RIP1 Syn_FADD 2*Syn_Procasp8 Syn_Bid 2*Syn_BAX Syn_SMAC Syn_Cyt_c Syn_Apaf1 Syn_Procasp9 T1 T2 T3 T48 diss2 T49 T43 T44 deg1 T45 T46 diss3 T31 T32 Syn_XIAP T65 deg3 T66 T67 T69 T70 T71 deg5 T75 T72 OR_S113_XIAP:Pc9

ADDITIONAL INVARIANTS FOR OUTPUT-REACTION OR_S25_T:T:TRADD:
316.Invariant: Syn_TNFR1 Syn_TNF Syn_TRADD T1 T2 OR_S25_T:T:TRADD

ADDITIONAL INVARIANTS FOR OUTPUT-REACTION OR_S0_TNFR1:
317.Invariant: Syn_TNFR1 OR_S0_TNFR1

ADDITIONAL INVARIANTS FOR OUTPUT-REACTION OR_S20_BAX:
318.Invariant: Syn_BAX OR_S20_BAX

ADDITIONAL INVARIANTS FOR OUTPUT-REACTION OR_S29_T:T:T:R:T:c_K63ub:
319.Invariant: Syn_TNFR1 Syn_TNF Syn_TRADD Syn_RIP1 Syn_TRAF2 Syn_clap T1 T2 T3 T4 T5 T6 OR_S29_T:T:T:R:T:c_K63ub

ADDITIONAL INVARIANTS FOR OUTPUT-REACTION OR_S54_CASP8_diss:
320.Invariant: Syn_TNFR1 Syn_TNF Syn_TRADD Syn_RIP1 Syn_FADD 2*Syn_Procasp8 Syn_Bid 2*Syn_BAX Syn_SMAC Syn_Cyt_c Syn_Apaf1 Syn_Procasp9 T1 T2 T3 T48 diss2 T49 T43 T44 deg1 T45 T46 diss3 T31 T32 Syn_XIAP T65 T66 T67 T69 T70 T71 T76 Apo_XIAP_inhib T75 T72 OR_S54_CASP8_diss
321.Invariant: Syn_TNFR1 Syn_TNF Syn_TRADD Syn_RIP1 Syn_FADD 2*Syn_Procasp8 Syn_Procasp3 T1 T2 T3 T48 diss2 T49 T43 T44 deg1 T45 T46 diss3 T31 T32 Syn_XIAP T63 T64 CASP3_inhib OR_S54_CASP8_diss
322.Invariant: Syn_TNFR1 Syn_TNF Syn_TRADD Syn_RIP1 Syn_FADD 2*Syn_Procasp8 Syn_Bid 2*Syn_BAX Syn_SMAC Syn_Cyt_c Syn_Apaf1 Syn_Procasp9 T1 T2 T3 T48 diss2 T50 deg2 T53 T54 T62 diss5 T61 T31 T32 Syn_XIAP T65 T66 T67 T69 T70 T71 T76 Apo_XIAP_inhib T75 T72 OR_S54_CASP8_diss
323.Invariant: Syn_TNFR1 Syn_TNF Syn_TRADD Syn_RIP1 Syn_FADD 2*Syn_Procasp8 Syn_Procasp3 T1 T2 T3 T48 diss2 T50 deg2 T53 T54 T62 diss5 T61 T31 T32 Syn_XIAP T63 T64 CASP3_inhib OR_S54_CASP8_diss
324.Invariant: Syn_TNFR1 Syn_TNF Syn_TRADD Syn_RIP1 Syn_FADD 2*Syn_Procasp8 Syn_Bid Syn_BAX T1 T2 T3 T48 diss2 T49 T43 T44 deg1 T45 T46 diss3 T35 T36 Syn_BCL-2 T65 T66 T67 T68 BAX_inhib OR_S54_CASP8_diss
325.Invariant: Syn_TNFR1 Syn_TNF Syn_TRADD Syn_RIP1 Syn_TRAF2 Syn_clap Syn_TAB Syn_TAK1 2*Syn_NEMO 2*Syn_IKK Syn_LUBAC Syn_CYLD Syn_FADD 2*Syn_Procasp8 Syn_Procasp3 Syn_Bid 2*Syn_BAX Syn_SMAC Syn_Cyt_c Syn_Apaf1 2*Syn_Procasp9 T1 T2 T3 T4 T5 T6 T50 deg2 T53 T54 T62 diss5 T61 T7 T8 T9 T13 T12 T11 T10 T14 T18 T15 T16 T17 T19 T20 T21 diss1 Apoptosis T65 T66 T67 T69 T70 T71 deg5 T72 deg6 T74 T73 diss6 OR_S54_CASP8_diss
326.Invariant: Syn_TNFR1 Syn_TNF Syn_TRADD Syn_RIP1 Syn_TRAF2 Syn_clap Syn_TAB Syn_TAK1 2*Syn_NEMO 2*Syn_IKK Syn_LUBAC Syn_CYLD Syn_FADD 2*Syn_Procasp8 Syn_Procasp3 Syn_Bid 2*Syn_BAX Syn_SMAC Syn_Cyt_c Syn_Apaf1 2*Syn_Procasp9 T1 T2 T3 T4 T5 T6 T49 T43 T44 deg1 T45 T46 diss3 T7 T8 T9 T13 T12 T11 T10 T14 T18 T15 T16 T17 T19 T20 T21 diss1 Apoptosis T65 T66 T67 T69 T70 T71 deg5 T72 deg6 T74 T73 diss6 OR_S54_CASP8_diss
327.Invariant: Syn_TNFR1 Syn_TNF Syn_TRADD Syn_FADD 2*Syn_Procasp8 Syn_Procasp3 Syn_Bid 2*Syn_BAX Syn_SMAC Syn_Cyt_c Syn_Apaf1 2*Syn_Procasp9 T1 T2 T42 diss2 T43 T44 T45 T46 diss3 Apoptosis T65 T66 T67 T69 T70 T71 deg5 T72 deg6 T74 T73 diss6 OR_S54_CASP8_diss
328.Invariant: Syn_TNFR1 Syn_TNF Syn_TRADD Syn_RIP1 Syn_FADD 2*Syn_Procasp8 Syn_Procasp3 Syn_Bid 2*Syn_BAX Syn_SMAC Syn_Cyt_c Syn_Apaf1 2*Syn_Procasp9 T1 T2 T3 T48 diss2 T50 deg2 T53 T54 T62 diss5 T61 Apoptosis T65 T66 T67 T69 T70 T71 deg5 T72 deg6 T74 T73 diss6 OR_S54_CASP8_diss
329.Invariant: Syn_TNFR1 Syn_TNF Syn_TRADD Syn_RIP1 Syn_FADD 2*Syn_Procasp8 Syn_Procasp3 Syn_Bid 2*Syn_BAX Syn_SMAC Syn_Cyt_c Syn_Apaf1 2*Syn_Procasp9 T1 T2 T3 T48 diss2 T49 T43 T44 deg1 T45 T46 diss3 Apoptosis T65 T66 T67 T69 T70 T71 deg5 T72 deg6 T74 T73 diss6 OR_S54_CASP8_diss
330.Invariant: Syn_TNFR1 Syn_TNF Syn_TRADD Syn_RIP1 Syn_TRAF2 Syn_clap Syn_TAB Syn_TAK1 2*Syn_NEMO 2*Syn_IKK Syn_LUBAC Syn_CYLD Syn_FADD 2*Syn_Procasp8 Syn_Bid 2*Syn_BAX Syn_SMAC Syn_Cyt_c Syn_Apaf1 Syn_Procasp9 T1 T2 T3 T4 T5 T6 T50 deg2 T53 T54 T62 diss5 T61 T7 T8 T9 T13 T12 T11 T10 T14 T18 T15 T16 T17 T19 T20 T21 diss1 T31 T32 Syn_XIAP T65 T66 T67 T69 T70 T71 deg5 Pc9_inhib T75 T72 OR_S54_CASP8_diss
331.Invariant: Syn_TNFR1 Syn_TNF Syn_TRADD Syn_RIP1 Syn_TRAF2 Syn_clap Syn_TAB Syn_TAK1 2*Syn_NEMO 2*Syn_IKK Syn_LUBAC Syn_CYLD Syn_FADD 2*Syn_Procasp8 Syn_Procasp3 Syn_Bid 2*Syn_BAX Syn_SMAC Syn_Cyt_c Syn_Apaf1 2*Syn_Procasp9 T1 T2 T3 T4 T5 T6 T50 deg2 T53 T54 T62 diss5 T61 T7 T8 T9 T13 T12 T11 T10 T14 T18 T15 T16 T17 T19 T20 T21 diss1 T31 T32 Syn_XIAP T64 CASP3_inhib T65 T66 T67 T69 T70 T71 deg5 T72 deg6 T74 T73 diss6 OR_S54_CASP8_diss
332.Invariant: Syn_TNFR1 Syn_TNF Syn_TRADD Syn_RIP1 Syn_TRAF2 Syn_clap Syn_TAB Syn_TAK1 2*Syn_NEMO 2*Syn_IKK Syn_LUBAC Syn_CYLD Syn_FADD 2*Syn_Procasp8 Syn_Procasp3 T1 T2 T3 T4 T5 T6 T50 deg2 T53 T54 T62 diss5 T61 T7 T8 T9 T13 T12 T11 T10 T14 T18 T15 T16 T17 T19 T20 T21 diss1 T63 Apoptosis OR_S54_CASP8_diss
333.Invariant: Syn_TNFR1 Syn_TNF Syn_TRADD Syn_RIP1 Syn_TRAF2 Syn_clap Syn_TAB Syn_TAK1 2*Syn_NEMO 2*Syn_IKK Syn_LUBAC Syn_CYLD Syn_FADD 2*Syn_Procasp8 Syn_Bid Syn_BAX T1 T2 T3 T4 T5 T6 T50 deg2 T53 T54 T62 diss5 T61 T7 T8 T9 T13 T12 T11 T10 T14 T18 T15 T16 T17 T19 T20 T21 diss1 T35 T36 Syn_BCL-2 T65 T66 T67 T68 BAX_inhib OR_S54_CASP8_diss
334.Invariant: Syn_TNFR1 Syn_TNF Syn_TRADD Syn_RIP1 Syn_TRAF2 Syn_clap Syn_TAB Syn_TAK1 2*Syn_NEMO 2*Syn_IKK Syn_LUBAC Syn_CYLD Syn_FADD 2*Syn_Procasp8 Syn_Procasp3 T1 T2 T3 T4 T5 T6 T50 deg2 T53 T54 T62 diss5 T61 T7 T8 T9 T13 T12 T11 T10 T14 T18 T15 T16 T17 T19 T20 T21 diss1 T31 T32 Syn_XIAP T63 T64 CASP3_inhib OR_S54_CASP8_diss
335.Invariant: Syn_TNFR1 Syn_TNF Syn_TRADD Syn_RIP1 Syn_TRAF2 Syn_clap Syn_TAB Syn_TAK1 2*Syn_NEMO 2*Syn_IKK Syn_LUBAC Syn_CYLD Syn_FADD 2*Syn_Procasp8 Syn_Bid 2*Syn_BAX Syn_SMAC Syn_Cyt_c Syn_Apaf1 Syn_Procasp9 T1 T2 T3 T4 T5 T6 T50 deg2 T53 T54 T62 diss5 T61 T7 T8 T9 T13 T12 T11 T10 T14 T18 T15 T16 T17 T19 T20 T21 diss1 T31 T32 Syn_XIAP T65 T66 T67 T69 T70 T71 T76 Apo_XIAP_inhib T75 T72 OR_S54_CASP8_diss
336.Invariant: Syn_TNFR1 Syn_TNF Syn_TRADD Syn_RIP1 Syn_TRAF2 Syn_clap Syn_TAB Syn_TAK1 2*Syn_NEMO 2*Syn_IKK Syn_LUBAC Syn_CYLD Syn_FADD 2*Syn_Procasp8 Syn_Bid 2*Syn_BAX Syn_SMAC Syn_Cyt_c Syn_Apaf1 Syn_Procasp9 T1 T2 T3 T4 T5 T6 T49 T43 T44 deg1 T45 T46 diss3 T7 T8 T9 T13 T12 T11 T10 T14 T18 T15 T16 T17 T19 T20 T21 diss1 T31 T32 Syn_XIAP T65 T66 T67 T69 T70 T71 deg5 Pc9_inhib T75 T72 OR_S54_CASP8_diss
337.Invariant: Syn_TNFR1 Syn_TNF Syn_TRADD Syn_RIP1 Syn_TRAF2 Syn_clap Syn_TAB Syn_TAK1 2*Syn_NEMO 2*Syn_IKK Syn_LUBAC Syn_CYLD Syn_FADD 2*Syn_Procasp8 Syn_Procasp3 Syn_Bid 2*Syn_BAX Syn_SMAC Syn_Cyt_c Syn_Apaf1 2*Syn_Procasp9 T1 T2 T3 T4 T5 T6 T49 T43 T44 deg1 T45 T46 diss3 T7 T8 T9 T13 T12 T11 T10 T14 T18 T15 T16 T17 T19 T20 T21 diss1 T31 T32 Syn_XIAP T64 CASP3_inhib T65 T66 T67 T69 T70 T71 deg5 T72 deg6 T74 T73 diss6 OR_S54_CASP8_diss
338.Invariant: Syn_TNFR1 Syn_TNF Syn_TRADD Syn_RIP1 Syn_TRAF2 Syn_clap Syn_TAB Syn_TAK1 2*Syn_NEMO 2*Syn_IKK Syn_LUBAC Syn_CYLD Syn_FADD 2*Syn_Procasp8 Syn_Procasp3 T1 T2 T3 T4 T5 T6 T49 T43 T44 deg1 T45 T46 diss3 T7 T8 T9 T13 T12 T11 T10 T14 T18 T15 T16 T17 T19 T20 T21 diss1 T63 Apoptosis OR_S54_CASP8_diss
339.Invariant: Syn_TNFR1 Syn_TNF Syn_TRADD Syn_RIP1 Syn_TRAF2 Syn_clap Syn_TAB Syn_TAK1 2*Syn_NEMO 2*Syn_IKK Syn_LUBAC Syn_CYLD Syn_FADD 2*Syn_Procasp8 Syn_Bid Syn_BAX T1 T2 T3 T4 T5 T6 T49 T43 T44 deg1 T45 T46 diss3 T7 T8 T9 T13 T12 T11 T10 T14 T18 T15 T16 T17 T19 T20 T21 diss1 T35 T36 Syn_BCL-2 T65 T66 T67 T68 BAX_inhib OR_S54_CASP8_diss
340.Invariant: Syn_TNFR1 Syn_TNF Syn_TRADD Syn_RIP1 Syn_TRAF2 Syn_clap Syn_TAB Syn_TAK1 2*Syn_NEMO 2*Syn_IKK Syn_LUBAC Syn_CYLD Syn_FADD 2*Syn_Procasp8 Syn_Procasp3 T1 T2 T3 T4 T5 T6 T49 T43 T44 deg1 T45 T46 diss3 T7 T8 T9 T13 T12 T11 T10 T14 T18 T15 T16 T17 T19 T20 T21 diss1 T31 T32 Syn_XIAP T63 T64 CASP3_inhib OR_S54_CASP8_diss
341.Invariant: Syn_TNFR1 Syn_TNF Syn_TRADD Syn_RIP1 Syn_TRAF2 Syn_clap Syn_TAB Syn_TAK1 2*Syn_NEMO 2*Syn_IKK Syn_LUBAC Syn_CYLD Syn_FADD 2*Syn_Procasp8 Syn_Bid 2*Syn_BAX Syn_SMAC Syn_Cyt_c Syn_Apaf1 Syn_Procasp9 T1 T2 T3 T4 T5 T6 T49 T43 T44 deg1 T45 T46 diss3 T7 T8 T9 T13 T12 T11 T10 T14 T18 T15 T16 T17 T19 T20 T21 diss1 T31 T32 Syn_XIAP T65 T66 T67 T69 T70 T71 T76 Apo_XIAP_inhib T75 T72 OR_S54_CASP8_diss
342.Invariant: Syn_TNFR1 Syn_TNF Syn_TRADD Syn_FADD 2*Syn_Procasp8 Syn_Bid 2*Syn_BAX Syn_SMAC Syn_Cyt_c Syn_Apaf1 Syn_Procasp9 T1 T2 T42 diss2 T43 T44 T45 T46 diss3 T31 T32 Syn_XIAP T65 T66 T67 T69 T70 T71 deg5 Pc9_inhib T75 T72 OR_S54_CASP8_diss
343.Invariant: Syn_TNFR1 Syn_TNF Syn_TRADD Syn_RIP1 Syn_FADD 2*Syn_Procasp8 Syn_Bid 2*Syn_BAX Syn_SMAC Syn_Cyt_c Syn_Apaf1 Syn_Procasp9 T1 T2 T3 T48 diss2 T50 deg2 T53 T54 T62 diss5 T61 T31 T32 Syn_XIAP T65 T66 T67 T69 T70 T71 deg5 Pc9_inhib T75 T72 OR_S54_CASP8_diss
344.Invariant: Syn_TNFR1 Syn_TNF Syn_TRADD Syn_RIP1 Syn_FADD 2*Syn_Procasp8 Syn_Bid 2*Syn_BAX Syn_SMAC Syn_Cyt_c Syn_Apaf1 Syn_Procasp9 T1 T2 T3 T48 diss2 T49 T43 T44 deg1 T45 T46 diss3 T31 T32 Syn_XIAP T65 T66 T67 T69 T70 T71 deg5 Pc9_inhib T75 T72 OR_S54_CASP8_diss
345.Invariant: Syn_TNFR1 Syn_TNF Syn_TRADD Syn_FADD 2*Syn_Procasp8 Syn_Procasp3 Syn_Bid 2*Syn_BAX Syn_SMAC Syn_Cyt_c Syn_Apaf1 2*Syn_Procasp9 T1 T2 T42 diss2 T43 T44 T45 T46 diss3 T31 T32 Syn_XIAP T64 CASP3_inhib T65 T66 T67 T69 T70 T71 deg5 T72 deg6 T74 T73 diss6 OR_S54_CASP8_diss
346.Invariant: Syn_TNFR1 Syn_TNF Syn_TRADD Syn_RIP1 Syn_FADD 2*Syn_Procasp8 Syn_Procasp3 Syn_Bid 2*Syn_BAX Syn_SMAC Syn_Cyt_c Syn_Apaf1 2*Syn_Procasp9 T1 T2 T3 T48 diss2 T50 deg2 T53 T54 T62 diss5 T61 T31 T32 Syn_XIAP T64 CASP3_inhib T65 T66 T67 T69 T70 T71 deg5 T72 deg6 T74 T73 diss6 OR_S54_CASP8_diss
347.Invariant: Syn_TNFR1 Syn_TNF Syn_TRADD Syn_RIP1 Syn_FADD 2*Syn_Procasp8 Syn_Procasp3 Syn_Bid 2*Syn_BAX Syn_SMAC Syn_Cyt_c Syn_Apaf1 2*Syn_Procasp9 T1 T2 T3 T48 diss2 T49 T43 T44 deg1 T45 T46 diss3 T31 T32 Syn_XIAP T64 CASP3_inhib T65 T66 T67 T69 T70 T71 deg5 T72 deg6 T74 T73 diss6 OR_S54_CASP8_diss
348.Invariant: Syn_TNFR1 Syn_TNF Syn_TRADD Syn_FADD 2*Syn_Procasp8 Syn_Procasp3 T1 T2 T42 diss2 T43 T44 T45 T46 diss3 T63 Apoptosis OR_S54_CASP8_diss
349.Invariant: Syn_TNFR1 Syn_TNF Syn_TRADD Syn_FADD 2*Syn_Procasp8 Syn_Bid Syn_BAX T1 T2 T42 diss2 T43 T44 T45 T46 diss3 T35 T36 Syn_BCL-2 T65 T66 T67 T68 BAX_inhib OR_S54_CASP8_diss
350.Invariant: Syn_TNFR1 Syn_TNF Syn_TRADD Syn_FADD 2*Syn_Procasp8 Syn_Procasp3 T1 T2 T42 diss2 T43 T44 T45 T46 diss3 T31 T32 Syn_XIAP T63 T64 CASP3_inhib OR_S54_CASP8_diss
351.Invariant: Syn_TNFR1 Syn_TNF Syn_TRADD Syn_FADD 2*Syn_Procasp8 Syn_Bid 2*Syn_BAX Syn_SMAC Syn_Cyt_c Syn_Apaf1 Syn_Procasp9 T1 T2 T42 diss2 T43 T44 T45 T46 diss3 T31 T32 Syn_XIAP T65 T66 T67 T69 T70 T71 T76 Apo_XIAP_inhib T75 T72 OR_S54_CASP8_diss
352.Invariant: Syn_TNFR1 Syn_TNF Syn_TRADD Syn_RIP1 Syn_FADD 2*Syn_Procasp8 Syn_Procasp3 T1 T2 T3 T48 diss2 T50 deg2 T53 T54 T62 diss5 T61 T63 Apoptosis OR_S54_CASP8_diss
353.Invariant: Syn_TNFR1 Syn_TNF Syn_TRADD Syn_RIP1 Syn_FADD 2*Syn_Procasp8 Syn_Procasp3 T1 T2 T3 T48 diss2 T49 T43 T44 deg1 T45 T46 diss3 T63 Apoptosis OR_S54_CASP8_diss
354.Invariant: Syn_TNFR1 Syn_TNF Syn_TRADD Syn_RIP1 Syn_FADD 2*Syn_Procasp8 Syn_Bid Syn_BAX T1 T2 T3 T48 diss2 T50 deg2 T53 T54 T62 diss5 T61 T35 T36 Syn_BCL-2 T65 T66 T67 T68 BAX_inhib OR_S54_CASP8_diss

ADDITIONAL INVARIANTS FOR OUTPUT-REACTION OR_S47_CIIb:Pc8_2:
355.Invariant: Syn_TNFR1 Syn_TNF Syn_TRADD Syn_RIP1 Syn_TRAF2 Syn_clap Syn_TAB Syn_TAK1 2*Syn_NEMO 2*Syn_IKK Syn_LUBAC Syn_CYLD Syn_FADD 2*Syn_Procasp8 T1 T2 T3 T4 T5 T6 T50 deg2 T53 T54 T61 T7 T8 T9 T13 T12 T11 T10 T14 T18 T15 T16 T17 T19 T20 T21 diss1 OR_S47_CIIb:Pc8_2
356.Invariant: Syn_TNFR1 Syn_TNF Syn_TRADD Syn_RIP1 Syn_FADD 2*Syn_Procasp8 T1 T2 T3 T48 diss2 T50 deg2 T53 T54 T61 OR_S47_CIIb:Pc8_2

ADDITIONAL INVARIANTS FOR OUTPUT-REACTION OR_S76_IkB:
357.Invariant: Syn_IkB T26 T27 OR_S76_IkB

ADDITIONAL INVARIANTS FOR OUTPUT-REACTION OR_S21_SMAC_mito:
358.Invariant: Syn_SMAC OR_S21_SMAC_mito

ADDITIONAL INVARIANTS FOR OUTPUT-REACTION OR_S1_NF-kB_n:
359.Invariant: Syn_NF-kB T25 OR_S1_NF-kB_n

ADDITIONAL INVARIANTS FOR OUTPUT-REACTION OR_S26_T:T:T:RIP:
360.Invariant: Syn_TNFR1 Syn_TNF Syn_TRADD Syn_RIP1 T1 T2 T3 OR_S26_T:T:T:RIP

ADDITIONAL INVARIANTS FOR OUTPUT-REACTION OR_S43_CASP8:
361.Invariant: Syn_TNFR1 Syn_TNF Syn_TRADD Syn_RIP1 Syn_FADD 2*Syn_Procasp8 T1 T2 T3 T48 diss2 T49 T43 T44 deg1 T45 T46 diss3 OR_S43_CASP8
362.Invariant: Syn_TNFR1 Syn_TNF Syn_TRADD Syn_FADD 2*Syn_Procasp8 T1 T2 T42 diss2 T43 T44 T45 T46 diss3 OR_S43_CASP8
363.Invariant: Syn_TNFR1 Syn_TNF Syn_TRADD Syn_RIP1 Syn_FADD 2*Syn_Procasp8 T1 T2 T3 T48 diss2 T50 deg2 T53 T54 T62 diss5 T61 OR_S43_CASP8
364.Invariant: Syn_TNFR1 Syn_TNF Syn_TRADD Syn_RIP1 Syn_TRAF2 Syn_clap Syn_TAB Syn_TAK1 2*Syn_NEMO 2*Syn_IKK Syn_LUBAC Syn_CYLD Syn_FADD 2*Syn_Procasp8 T1 T2 T3 T4 T5 T6 T50 deg2 T53 T54 T62 diss5 T61 T7 T8 T9 T13 T12 T11 T10 T14 T18 T15 T16 T17 T19 T20 T21 diss1 OR_S43_CASP8
365.Invariant: Syn_TNFR1 Syn_TNF Syn_TRADD Syn_RIP1 Syn_TRAF2 Syn_clap Syn_TAB Syn_TAK1 2*Syn_NEMO 2*Syn_IKK Syn_LUBAC Syn_CYLD Syn_FADD 2*Syn_Procasp8 T1 T2 T3 T4 T5 T6 T49 T43 T44 deg1 T45 T46 diss3 T7 T8 T9 T13 T12 T11 T10 T14 T18 T15 T16 T17 T19 T20 T21 diss1 OR_S43_CASP8

ADDITIONAL INVARIANTS FOR OUTPUT-REACTION OR_S22_Cyt_c_mito:
366.Invariant: Syn_Cyt_c OR_S22_Cyt_c_mito

ADDITIONAL INVARIANTS FOR OUTPUT-REACTION OR_S45_CIIb:
367.Invariant: Syn_TNFR1 Syn_TNF Syn_TRADD Syn_RIP1 Syn_TRAF2 Syn_clap Syn_TAB Syn_TAK1 2*Syn_NEMO 2*Syn_IKK Syn_LUBAC Syn_CYLD Syn_FADD Syn_Procasp8 T1 T2 T3 T4 T5 T6 T50 deg2 T53 T54 T7 T8 T9 T13 T12 T11 T10 T14 T18 T15 T16 T17 T19 T20 T21 diss1 OR_S45_CIIb
368.Invariant: Syn_TNFR1 Syn_TNF Syn_TRADD Syn_RIP1 Syn_FADD Syn_Procasp8 T1 T2 T3 T48 diss2 T50 deg2 T53 T54 OR_S45_CIIb

ADDITIONAL INVARIANTS FOR OUTPUT-REACTION OR_S48_CIIb_diss:
369.Invariant: Syn_TNFR1 Syn_TNF Syn_TRADD Syn_RIP1 Syn_FADD 2*Syn_Procasp8 Syn_Procasp3 Syn_Bid 2*Syn_BAX Syn_SMAC Syn_Cyt_c Syn_Apaf1 2*Syn_Procasp9 T1 T2 T3 T48 diss2 T50 deg2 T53 T54 T62 T61 Apoptosis T65 deg3 T66 T67 T69 T70 T71 deg5 T72 deg6 T74 T73 diss6 OR_S48_CIIb_diss
370.Invariant: Syn_TNFR1 Syn_TNF Syn_TRADD Syn_RIP1 Syn_TRAF2 Syn_clap Syn_TAB Syn_TAK1 2*Syn_NEMO 2*Syn_IKK Syn_LUBAC Syn_CYLD Syn_FADD Syn_Procasp8 Syn_cFLIPs Syn_RIP3 Syn_MLKL T1 T2 T3 T4 T5 T6 T50 deg2 T53 T54 T56 T55 T57 T58 Necroptosis T7 T8 T9 T13 T12 T11 T10 T14 T18 T15 T16 T17 T19 T20 T21 diss1 OR_S48_CIIb_diss
371.Invariant: Syn_TNFR1 Syn_TNF Syn_TRADD Syn_RIP1 Syn_FADD 2*Syn_Procasp8 Syn_Procasp3 Syn_Bid 2*Syn_BAX Syn_SMAC Syn_Cyt_c Syn_Apaf1 2*Syn_Procasp9 T1 T2 T3 T48 diss2 T50 deg2 T53 T54 T62 T61 T31 T32 Syn_XIAP T64 CASP3_inhib T65 deg3 T66 T67 T69 T70 T71 deg5 T72 deg6 T74 T73 diss6 OR_S48_CIIb_diss
372.Invariant: Syn_TNFR1 Syn_TNF Syn_TRADD Syn_RIP1 Syn_TRAF2 Syn_clap Syn_TAB Syn_TAK1 2*Syn_NEMO 2*Syn_IKK Syn_LUBAC Syn_CYLD Syn_FADD Syn_Procasp8 Syn_RIP3 T1 T2 T3 T4 T5 T6 T50 deg2 T53 T54 T59 T60 Pc8_inhib RIP1:RIP3_inhib T7 T8 T9 T13 T12 T11 T10 T14 T18 T15 T16 T17 T19 T20 T21 diss1 T33 T34 Syn_cFLIPL OR_S48_CIIb_diss
373.Invariant: Syn_TNFR1 Syn_TNF Syn_TRADD Syn_RIP1 Syn_FADD 2*Syn_Procasp8 Syn_Bid 2*Syn_BAX Syn_SMAC Syn_Cyt_c Syn_Apaf1 Syn_Procasp9 T1 T2 T3 T48 diss2 T50 deg2 T53 T54 T62 T61 T31 T32 Syn_XIAP T65 deg3 T66 T67 T69 T70 T71 deg5 Pc9_inhib T75 T72 OR_S48_CIIb_diss
374.Invariant: Syn_TNFR1 Syn_TNF Syn_TRADD Syn_RIP1 Syn_FADD Syn_Procasp8 Syn_cFLIPs Syn_RIP3 Syn_MLKL T1 T2 T3 T48 diss2 T50 deg2 T53 T54 T56 T55 T57 T58 Necroptosis OR_S48_CIIb_diss
375.Invariant: Syn_TNFR1 Syn_TNF Syn_TRADD Syn_RIP1 Syn_FADD Syn_Procasp8 Syn_RIP3 T1 T2 T3 T48 diss2 T50 deg2 T53 T54 T59 T60 Pc8_inhib RIP1:RIP3_inhib T33 T34 Syn_cFLIPL OR_S48_CIIb_diss
376.Invariant: Syn_TNFR1 Syn_TNF Syn_TRADD Syn_RIP1 Syn_TRAF2 Syn_clap Syn_TAB Syn_TAK1 2*Syn_NEMO 2*Syn_IKK Syn_LUBAC Syn_CYLD Syn_FADD 2*Syn_Procasp8 Syn_Bid Syn_BAX T1 T2 T3 T4 T5 T6 T50 deg2 T53 T54 T62 T61 T7 T8 T9 T13 T12 T11 T10 T14 T18 T15 T16 T17 T19 T20 T21 diss1 T35 T36 Syn_BCL-2 T65 deg3 T66 T67 T68 BAX_inhib OR_S48_CIIb_diss
377.Invariant: Syn_TNFR1 Syn_TNF Syn_TRADD Syn_RIP1 Syn_TRAF2 Syn_clap Syn_TAB Syn_TAK1 2*Syn_NEMO 2*Syn_IKK Syn_LUBAC Syn_CYLD Syn_FADD 2*Syn_Procasp8 Syn_Bid 2*Syn_BAX Syn_SMAC Syn_Cyt_c Syn_Apaf1 Syn_Procasp9 T1 T2 T3 T4 T5 T6 T50 deg2 T53 T54 T62 T61 T7 T8 T9 T13 T12 T11 T10 T14 T18 T15 T16 T17 T19 T20 T21 diss1 T31 T32 Syn_XIAP T65 deg3 T66 T67 T69 T70 T71 T76 Apo_XIAP_inhib T75 T72 OR_S48_CIIb_diss
378.Invariant: Syn_TNFR1 Syn_TNF Syn_TRADD Syn_RIP1 Syn_TRAF2 Syn_clap Syn_TAB Syn_TAK1 2*Syn_NEMO 2*Syn_IKK Syn_LUBAC Syn_CYLD Syn_FADD 2*Syn_Procasp8 Syn_Procasp3 T1 T2 T3 T4 T5 T6 T50 deg2 T53 T54 T62 T61 T7 T8 T9 T13 T12 T11 T10 T14 T18 T15 T16 T17 T19 T20 T21 diss1 T31 T32 Syn_XIAP T63 T64 CASP3_inhib deg3 OR_S48_CIIb_diss
379.Invariant: Syn_TNFR1 Syn_TNF Syn_TRADD Syn_RIP1 Syn_TRAF2 Syn_clap Syn_TAB Syn_TAK1 2*Syn_NEMO 2*Syn_IKK Syn_LUBAC Syn_CYLD Syn_FADD 2*Syn_Procasp8 Syn_Procasp3 T1 T2 T3 T4 T5 T6 T50 deg2 T53 T54 T62 T61 T7 T8 T9 T13 T12 T11 T10 T14 T18 T15 T16 T17 T19 T20 T21 diss1 T63 Apoptosis deg3 OR_S48_CIIb_diss
380.Invariant: Syn_TNFR1 Syn_TNF Syn_TRADD Syn_RIP1 Syn_TRAF2 Syn_clap Syn_TAB Syn_TAK1 2*Syn_NEMO 2*Syn_IKK Syn_LUBAC Syn_CYLD Syn_FADD 2*Syn_Procasp8 Syn_Bid 2*Syn_BAX Syn_SMAC Syn_Cyt_c Syn_Apaf1 Syn_Procasp9 T1 T2 T3 T4 T5 T6 T50 deg2 T53 T54 T62 T61 T7 T8 T9 T13 T12 T11 T10 T14 T18 T15 T16 T17 T19 T20 T21 diss1 T31 T32 Syn_XIAP T65 deg3 T66 T67 T69 T70 T71 deg5 Pc9_inhib T75 T72 OR_S48_CIIb_diss
381.Invariant: Syn_TNFR1 Syn_TNF Syn_TRADD Syn_RIP1 Syn_TRAF2 Syn_clap Syn_TAB Syn_TAK1 2*Syn_NEMO 2*Syn_IKK Syn_LUBAC Syn_CYLD Syn_FADD 2*Syn_Procasp8 Syn_Procasp3 Syn_Bid 2*Syn_BAX Syn_SMAC Syn_Cyt_c Syn_Apaf1 2*Syn_Procasp9 T1 T2 T3 T4 T5 T6 T50 deg2 T53 T54 T62 T61 T7 T8 T9 T13 T12 T11 T10 T14 T18 T15 T16 T17 T19 T20 T21 diss1 T31 T32 Syn_XIAP T64 CASP3_inhib T65 deg3 T66 T67 T69 T70 T71 deg5 T72 deg6 T74 T73 diss6 OR_S48_CIIb_diss
382.Invariant: Syn_TNFR1 Syn_TNF Syn_TRADD Syn_RIP1 Syn_TRAF2 Syn_clap Syn_TAB Syn_TAK1 2*Syn_NEMO 2*Syn_IKK Syn_LUBAC Syn_CYLD Syn_FADD 2*Syn_Procasp8 Syn_Procasp3 Syn_Bid 2*Syn_BAX Syn_SMAC Syn_Cyt_c Syn_Apaf1 2*Syn_Procasp9 T1 T2 T3 T4 T5 T6 T50 deg2 T53 T54 T62 T61 T7 T8 T9 T13 T12 T11 T10 T14 T18 T15 T16 T17 T19 T20 T21 diss1 Apoptosis T65 deg3 T66 T67 T69 T70 T71 deg5 T72 deg6 T74 T73 diss6 OR_S48_CIIb_diss
383.Invariant: Syn_TNFR1 Syn_TNF Syn_TRADD Syn_RIP1 Syn_FADD 2*Syn_Procasp8 Syn_Bid Syn_BAX T1 T2 T3 T48 diss2 T50 deg2 T53 T54 T62 T61 T35 T36 Syn_BCL-2 T65 deg3 T66 T67 T68 BAX_inhib OR_S48_CIIb_diss
384.Invariant: Syn_TNFR1 Syn_TNF Syn_TRADD Syn_RIP1 Syn_FADD 2*Syn_Procasp8 Syn_Bid 2*Syn_BAX Syn_SMAC Syn_Cyt_c Syn_Apaf1 Syn_Procasp9 T1 T2 T3 T48 diss2 T50 deg2 T53 T54 T62 T61 T31 T32 Syn_XIAP T65 deg3 T66 T67 T69 T70 T71 T76 Apo_XIAP_inhib T75 T72 OR_S48_CIIb_diss
385.Invariant: Syn_TNFR1 Syn_TNF Syn_TRADD Syn_RIP1 Syn_FADD 2*Syn_Procasp8 Syn_Procasp3 T1 T2 T3 T48 diss2 T50 deg2 T53 T54 T62 T61 T31 T32 Syn_XIAP T63 T64 CASP3_inhib deg3 OR_S48_CIIb_diss
386.Invariant: Syn_TNFR1 Syn_TNF Syn_TRADD Syn_RIP1 Syn_FADD 2*Syn_Procasp8 Syn_Procasp3 T1 T2 T3 T48 diss2 T50 deg2 T53 T54 T62 T61 T63 Apoptosis deg3 OR_S48_CIIb_diss

ADDITIONAL INVARIANTS FOR OUTPUT-REACTION OR_S55_CIIb:cFs:RIP3:
387.Invariant: Syn_TNFR1 Syn_TNF Syn_TRADD Syn_RIP1 Syn_TRAF2 Syn_clap Syn_TAB Syn_TAK1 2*Syn_NEMO 2*Syn_IKK Syn_LUBAC Syn_CYLD Syn_FADD Syn_Procasp8 Syn_cFLIPs Syn_RIP3 T1 T2 T3 T4 T5 T6 T50 deg2 T53 T54 T56 T55 T7 T8 T9 T13 T12 T11 T10 T14 T18 T15 T16 T17 T19 T20 T21 diss1 OR_S55_CIIb:cFs:RIP3
388.Invariant: Syn_TNFR1 Syn_TNF Syn_TRADD Syn_RIP1 Syn_FADD Syn_Procasp8 Syn_cFLIPs Syn_RIP3 T1 T2 T3 T48 diss2 T50 deg2 T53 T54 T56 T55 OR_S55_CIIb:cFs:RIP3

ADDITIONAL INVARIANTS FOR OUTPUT-REACTION OR_S40_CIIa:cFLIPL:
389.Invariant: Syn_TNFR1 Syn_TNF Syn_TRADD Syn_RIP1 Syn_TRAF2 Syn_clap Syn_TAB Syn_TAK1 2*Syn_NEMO 2*Syn_IKK Syn_LUBAC Syn_CYLD Syn_FADD Syn_Procasp8 T1 T2 T3 T4 T5 T6 T49 T43 T44 deg1 T47 T7 T8 T9 T13 T12 T11 T10 T14 T18 T15 T16 T17 T19 T20 T21 diss1 T33 T34 Syn_cFLIPL OR_S40_CIIa:cFLIPL
390.Invariant: Syn_TNFR1 Syn_TNF Syn_TRADD Syn_FADD Syn_Procasp8 T1 T2 T42 diss2 T43 T44 T47 T33 T34 Syn_cFLIPL OR_S40_CIIa:cFLIPL
391.Invariant: Syn_TNFR1 Syn_TNF Syn_TRADD Syn_RIP1 Syn_FADD Syn_Procasp8 T1 T2 T3 T48 diss2 T49 T43 T44 deg1 T47 T33 T34 Syn_cFLIPL OR_S40_CIIa:cFLIPL

ADDITIONAL INVARIANTS FOR OUTPUT-REACTION OR_S50_RIP1:RIP3_cl:
392.Invariant: Syn_TNFR1 Syn_TNF Syn_TRADD Syn_RIP1 Syn_TRAF2 Syn_clap Syn_TAB Syn_TAK1 2*Syn_NEMO 2*Syn_IKK Syn_LUBAC Syn_CYLD Syn_FADD Syn_Procasp8 Syn_RIP3 T1 T2 T3 T4 T5 T6 T50 deg2 T53 T54 T59 T60 diss5 Pc8_inhib T7 T8 T9 T13 T12 T11 T10 T14 T18 T15 T16 T17 T19 T20 T21 diss1 T33 T34 Syn_cFLIPL OR_S50_RIP1:RIP3_cl
393.Invariant: Syn_TNFR1 Syn_TNF Syn_TRADD Syn_RIP1 Syn_FADD Syn_Procasp8 Syn_RIP3 T1 T2 T3 T48 diss2 T50 deg2 T53 T54 T59 T60 diss5 Pc8_inhib T33 T34 Syn_cFLIPL OR_S50_RIP1:RIP3_cl

ADDITIONAL INVARIANTS FOR OUTPUT-REACTION OR_S44_R:FADD:
394.Invariant: Syn_TNFR1 Syn_TNF Syn_TRADD Syn_RIP1 Syn_TRAF2 Syn_clap Syn_TAB Syn_TAK1 2*Syn_NEMO 2*Syn_IKK Syn_LUBAC Syn_CYLD Syn_FADD T1 T2 T3 T4 T5 T6 T50 deg2 T53 T7 T8 T9 T13 T12 T11 T10 T14 T18 T15 T16 T17 T19 T20 T21 diss1 OR_S44_R:FADD
395.Invariant: Syn_TNFR1 Syn_TNF Syn_TRADD Syn_RIP1 Syn_FADD T1 T2 T3 T48 diss2 T50 deg2 T53 OR_S44_R:FADD

ADDITIONAL INVARIANTS FOR OUTPUT-REACTION OR_S52_RIP1:RIP3:
396.Invariant: Syn_TNFR1 Syn_TNF Syn_TRADD Syn_RIP1 Syn_TRAF2 Syn_clap Syn_TAB Syn_TAK1 2*Syn_NEMO 2*Syn_IKK Syn_LUBAC Syn_CYLD Syn_RIP3 T1 T2 T3 T4 T5 T6 T50 deg2 T51 T7 T8 T9 T13 T12 T11 T10 T14 T18 T15 T16 T17 T19 T20 T21 diss1 OR_S52_RIP1:RIP3
397.Invariant: Syn_TNFR1 Syn_TNF Syn_TRADD Syn_RIP1 Syn_RIP3 T1 T2 T3 T48 diss2 T50 deg2 T51 OR_S52_RIP1:RIP3

ADDITIONAL INVARIANTS FOR OUTPUT-REACTION OR_S2_TNF:
398.Invariant: Syn_TNF OR_S2_TNF

ADDITIONAL INVARIANTS FOR OUTPUT-REACTION OR_S51_RIP3:
399.Invariant: Syn_RIP3 OR_S51_RIP3

ADDITIONAL INVARIANTS FOR OUTPUT-REACTION OR_S41_CIIa:Pc8_2:
400.Invariant: Syn_TNFR1 Syn_TNF Syn_TRADD Syn_FADD 2*Syn_Procasp8 T1 T2 T42 diss2 T43 T44 T45 OR_S41_CIIa:Pc8_2
401.Invariant: Syn_TNFR1 Syn_TNF Syn_TRADD Syn_RIP1 Syn_FADD 2*Syn_Procasp8 T1 T2 T3 T48 diss2 T49 T43 T44 deg1 T45 OR_S41_CIIa:Pc8_2
402.Invariant: Syn_TNFR1 Syn_TNF Syn_TRADD Syn_RIP1 Syn_TRAF2 Syn_clap Syn_TAB Syn_TAK1 2*Syn_NEMO 2*Syn_IKK Syn_LUBAC Syn_CYLD Syn_FADD 2*Syn_Procasp8 T1 T2 T3 T4 T5 T6 T49 T43 T44 deg1 T45 T7 T8 T9 T13 T12 T11 T10 T14 T18 T15 T16 T17 T19 T20 T21 diss1 OR_S41_CIIa:Pc8_2

ADDITIONAL INVARIANTS FOR OUTPUT-REACTION OR_S56_MLKL_PM:
403.Invariant: Syn_TNFR1 Syn_TNF Syn_TRADD Syn_RIP1 Syn_TRAF2 Syn_clap Syn_TAB Syn_TAK1 2*Syn_NEMO 2*Syn_IKK Syn_LUBAC Syn_CYLD Syn_FADD Syn_Procasp8 Syn_cFLIPs Syn_RIP3 Syn_MLKL T1 T2 T3 T4 T5 T6 T50 deg2 T53 T54 diss5 T56 T55 T57 T58 T7 T8 T9 T13 T12 T11 T10 T14 T18 T15 T16 T17 T19 T20 T21 diss1 OR_S56_MLKL_PM
404.Invariant: Syn_TNFR1 Syn_TNF Syn_TRADD Syn_RIP1 Syn_TRAF2 Syn_clap Syn_TAB Syn_TAK1 2*Syn_NEMO 2*Syn_IKK Syn_LUBAC Syn_CYLD Syn_RIP3 Syn_MLKL T1 T2 T3 T4 T5 T6 T50 deg2 T51 T58 T52 diss4 T7 T8 T9 T13 T12 T11 T10 T14 T18 T15 T16 T17 T19 T20 T21 diss1 OR_S56_MLKL_PM
405.Invariant: Syn_TNFR1 Syn_TNF Syn_TRADD Syn_RIP1 Syn_FADD Syn_Procasp8 Syn_cFLIPs Syn_RIP3 Syn_MLKL T1 T2 T3 T48 diss2 T50 deg2 T53 T54 diss5 T56 T55 T57 T58 OR_S56_MLKL_PM
406.Invariant: Syn_TNFR1 Syn_TNF Syn_TRADD Syn_RIP1 Syn_RIP3 Syn_MLKL T1 T2 T3 T48 diss2 T50 deg2 T51 T58 T52 diss4 OR_S56_MLKL_PM

ADDITIONAL INVARIANTS FOR OUTPUT-REACTION OR_S49_Pc8:cFLIPL:
407.Invariant: Syn_TNFR1 Syn_TNF Syn_TRADD Syn_RIP1 Syn_TRAF2 Syn_clap Syn_TAB Syn_TAK1 2*Syn_NEMO 2*Syn_IKK Syn_LUBAC Syn_CYLD Syn_FADD Syn_Procasp8 Syn_RIP3 T1 T2 T3 T4 T5 T6 T50 deg2 T53 T54 T59 T60 diss5 RIP1:RIP3_inhib T7 T8 T9 T13 T12 T11 T10 T14 T18 T15 T16 T17 T19 T20 T21 diss1 T33 T34 Syn_cFLIPL OR_S49_Pc8:cFLIPL
408.Invariant: Syn_TNFR1 Syn_TNF Syn_TRADD Syn_RIP1 Syn_FADD Syn_Procasp8 Syn_RIP3 T1 T2 T3 T48 diss2 T50 deg2 T53 T54 T59 T60 diss5 RIP1:RIP3_inhib T33 T34 Syn_cFLIPL OR_S49_Pc8:cFLIPL

ADDITIONAL INVARIANTS FOR OUTPUT-REACTION OR_S46_CIIb:cFLIPL:
409.Invariant: Syn_TNFR1 Syn_TNF Syn_TRADD Syn_RIP1 Syn_TRAF2 Syn_clap Syn_TAB Syn_TAK1 2*Syn_NEMO 2*Syn_IKK Syn_LUBAC Syn_CYLD Syn_FADD Syn_Procasp8 T1 T2 T3 T4 T5 T6 T50 deg2 T53 T54 T59 T7 T8 T9 T13 T12 T11 T10 T14 T18 T15 T16 T17 T19 T20 T21 diss1 T33 T34 Syn_cFLIPL OR_S46_CIIb:cFLIPL
410.Invariant: Syn_TNFR1 Syn_TNF Syn_TRADD Syn_RIP1 Syn_FADD Syn_Procasp8 T1 T2 T3 T48 diss2 T50 deg2 T53 T54 T59 T33 T34 Syn_cFLIPL OR_S46_CIIb:cFLIPL

ADDITIONAL INVARIANTS FOR OUTPUT-REACTION OR_S53_CIIb:cFLIPs:
411.Invariant: Syn_TNFR1 Syn_TNF Syn_TRADD Syn_RIP1 Syn_TRAF2 Syn_clap Syn_TAB Syn_TAK1 2*Syn_NEMO 2*Syn_IKK Syn_LUBAC Syn_CYLD Syn_FADD Syn_Procasp8 Syn_cFLIPs T1 T2 T3 T4 T5 T6 T50 deg2 T53 T54 T55 T7 T8 T9 T13 T12 T11 T10 T14 T18 T15 T16 T17 T19 T20 T21 diss1 OR_S53_CIIb:cFLIPs
412.Invariant: Syn_TNFR1 Syn_TNF Syn_TRADD Syn_RIP1 Syn_FADD Syn_Procasp8 Syn_cFLIPs T1 T2 T3 T48 diss2 T50 deg2 T53 T54 T55 OR_S53_CIIb:cFLIPs

ADDITIONAL INVARIANTS FOR OUTPUT-REACTION OR_S42_CIIa_diss:
413.Invariant: Syn_TNFR1 Syn_TNF Syn_TRADD Syn_FADD Syn_Procasp8 T1 T2 T42 diss2 T43 T44 T47 Clla_inhib T33 T34 Syn_cFLIPL OR_S42_CIIa_diss
414.Invariant: Syn_TNFR1 Syn_TNF Syn_TRADD Syn_RIP1 Syn_FADD 2*Syn_Procasp8 Syn_Procasp3 Syn_Bid 2*Syn_BAX Syn_SMAC Syn_Cyt_c Syn_Apaf1 2*Syn_Procasp9 T1 T2 T3 T48 diss2 T49 T43 T44 deg1 T45 T46 Apoptosis T65 deg3 T66 T67 T69 T70 T71 deg5 T72 deg6 T74 T73 diss6 OR_S42_CIIa_diss
415.Invariant: Syn_TNFR1 Syn_TNF Syn_TRADD Syn_RIP1 Syn_FADD 2*Syn_Procasp8 Syn_Procasp3 Syn_Bid 2*Syn_BAX Syn_SMAC Syn_Cyt_c Syn_Apaf1 2*Syn_Procasp9 T1 T2 T3 T48 diss2 T49 T43 T44 deg1 T45 T46 T31 T32 Syn_XIAP T64 CASP3_inhib T65 deg3 T66 T67 T69 T70 T71 deg5 T72 deg6 T74 T73 diss6 OR_S42_CIIa_diss
416.Invariant: Syn_TNFR1 Syn_TNF Syn_TRADD Syn_RIP1 Syn_FADD 2*Syn_Procasp8 Syn_Bid 2*Syn_BAX Syn_SMAC Syn_Cyt_c Syn_Apaf1 Syn_Procasp9 T1 T2 T3 T48 diss2 T49 T43 T44 deg1 T45 T46 T31 T32 Syn_XIAP T65 deg3 T66 T67 T69 T70 T71 deg5 Pc9_inhib T75 T72 OR_S42_CIIa_diss
417.Invariant: Syn_TNFR1 Syn_TNF Syn_TRADD Syn_RIP1 Syn_TRAF2 Syn_clap Syn_TAB Syn_TAK1 2*Syn_NEMO 2*Syn_IKK Syn_LUBAC Syn_CYLD Syn_FADD Syn_Procasp8 T1 T2 T3 T4 T5 T6 T49 T43 T44 deg1 T47 Clla_inhib T7 T8 T9 T13 T12 T11 T10 T14 T18 T15 T16 T17 T19 T20 T21 diss1 T33 T34 Syn_cFLIPL OR_S42_CIIa_diss
418.Invariant: Syn_TNFR1 Syn_TNF Syn_TRADD Syn_RIP1 Syn_FADD Syn_Procasp8 T1 T2 T3 T48 diss2 T49 T43 T44 deg1 T47 Clla_inhib T33 T34 Syn_cFLIPL OR_S42_CIIa_diss
419.Invariant: Syn_TNFR1 Syn_TNF Syn_TRADD Syn_RIP1 Syn_FADD 2*Syn_Procasp8 Syn_Procasp3 T1 T2 T3 T48 diss2 T49 T43 T44 deg1 T45 T46 T63 Apoptosis deg3 OR_S42_CIIa_diss
420.Invariant: Syn_TNFR1 Syn_TNF Syn_TRADD Syn_RIP1 Syn_TRAF2 Syn_clap Syn_TAB Syn_TAK1 2*Syn_NEMO 2*Syn_IKK Syn_LUBAC Syn_CYLD Syn_FADD 2*Syn_Procasp8 Syn_Bid 2*Syn_BAX Syn_SMAC Syn_Cyt_c Syn_Apaf1 Syn_Procasp9 T1 T2 T3 T4 T5 T6 T49 T43 T44 deg1 T45 T46 T7 T8 T9 T13 T12 T11 T10 T14 T18 T15 T16 T17 T19 T20 T21 diss1 T31 T32 Syn_XIAP T65 deg3 T66 T67 T69 T70 T71 T76 Apo_XIAP_inhib T75 T72 OR_S42_CIIa_diss
421.Invariant: Syn_TNFR1 Syn_TNF Syn_TRADD Syn_FADD 2*Syn_Procasp8 Syn_Bid 2*Syn_BAX Syn_SMAC Syn_Cyt_c Syn_Apaf1 Syn_Procasp9 T1 T2 T42 diss2 T43 T44 T45 T46 T31 T32 Syn_XIAP T65 deg3 T66 T67 T69 T70 T71 T76 Apo_XIAP_inhib T75 T72 OR_S42_CIIa_diss
422.Invariant: Syn_TNFR1 Syn_TNF Syn_TRADD Syn_RIP1 Syn_FADD 2*Syn_Procasp8 Syn_Bid 2*Syn_BAX Syn_SMAC Syn_Cyt_c Syn_Apaf1 Syn_Procasp9 T1 T2 T3 T48 diss2 T49 T43 T44 deg1 T45 T46 T31 T32 Syn_XIAP T65 deg3 T66 T67 T69 T70 T71 T76 Apo_XIAP_inhib T75 T72 OR_S42_CIIa_diss
423.Invariant: Syn_TNFR1 Syn_TNF Syn_TRADD Syn_RIP1 Syn_TRAF2 Syn_clap Syn_TAB Syn_TAK1 2*Syn_NEMO 2*Syn_IKK Syn_LUBAC Syn_CYLD Syn_FADD 2*Syn_Procasp8 Syn_Procasp3 T1 T2 T3 T4 T5 T6 T49 T43 T44 deg1 T45 T46 T7 T8 T9 T13 T12 T11 T10 T14 T18 T15 T16 T17 T19 T20 T21 diss1 T31 T32 Syn_XIAP T63 T64 CASP3_inhib deg3 OR_S42_CIIa_diss
424.Invariant: Syn_TNFR1 Syn_TNF Syn_TRADD Syn_RIP1 Syn_TRAF2 Syn_clap Syn_TAB Syn_TAK1 2*Syn_NEMO 2*Syn_IKK Syn_LUBAC Syn_CYLD Syn_FADD 2*Syn_Procasp8 Syn_Bid Syn_BAX T1 T2 T3 T4 T5 T6 T49 T43 T44 deg1 T45 T46 T7 T8 T9 T13 T12 T11 T10 T14 T18 T15 T16 T17 T19 T20 T21 diss1 T35 T36 Syn_BCL-2 T65 deg3 T66 T67 T68 BAX_inhib OR_S42_CIIa_diss
425.Invariant: Syn_TNFR1 Syn_TNF Syn_TRADD Syn_RIP1 Syn_TRAF2 Syn_clap Syn_TAB Syn_TAK1 2*Syn_NEMO 2*Syn_IKK Syn_LUBAC Syn_CYLD Syn_FADD 2*Syn_Procasp8 Syn_Procasp3 T1 T2 T3 T4 T5 T6 T49 T43 T44 deg1 T45 T46 T7 T8 T9 T13 T12 T11 T10 T14 T18 T15 T16 T17 T19 T20 T21 diss1 T63 Apoptosis deg3 OR_S42_CIIa_diss
426.Invariant: Syn_TNFR1 Syn_TNF Syn_TRADD Syn_RIP1 Syn_TRAF2 Syn_clap Syn_TAB Syn_TAK1 2*Syn_NEMO 2*Syn_IKK Syn_LUBAC Syn_CYLD Syn_FADD 2*Syn_Procasp8 Syn_Bid 2*Syn_BAX Syn_SMAC Syn_Cyt_c Syn_Apaf1 Syn_Procasp9 T1 T2 T3 T4 T5 T6 T49 T43 T44 deg1 T45 T46 T7 T8 T9 T13 T12 T11 T10 T14 T18 T15 T16 T17 T19 T20 T21 diss1 T31 T32 Syn_XIAP T65 deg3 T66 T67 T69 T70 T71 deg5 Pc9_inhib T75 T72 OR_S42_CIIa_diss
427.Invariant: Syn_TNFR1 Syn_TNF Syn_TRADD Syn_RIP1 Syn_TRAF2 Syn_clap Syn_TAB Syn_TAK1 2*Syn_NEMO 2*Syn_IKK Syn_LUBAC Syn_CYLD Syn_FADD 2*Syn_Procasp8 Syn_Procasp3 Syn_Bid 2*Syn_BAX Syn_SMAC Syn_Cyt_c Syn_Apaf1 2*Syn_Procasp9 T1 T2 T3 T4 T5 T6 T49 T43 T44 deg1 T45 T46 T7 T8 T9 T13 T12 T11 T10 T14 T18 T15 T16 T17 T19 T20 T21 diss1 T31 T32 Syn_XIAP T64 CASP3_inhib T65 deg3 T66 T67 T69 T70 T71 deg5 T72 deg6 T74 T73 diss6 OR_S42_CIIa_diss
428.Invariant: Syn_TNFR1 Syn_TNF Syn_TRADD Syn_RIP1 Syn_TRAF2 Syn_clap Syn_TAB Syn_TAK1 2*Syn_NEMO 2*Syn_IKK Syn_LUBAC Syn_CYLD Syn_FADD 2*Syn_Procasp8 Syn_Procasp3 Syn_Bid 2*Syn_BAX Syn_SMAC Syn_Cyt_c Syn_Apaf1 2*Syn_Procasp9 T1 T2 T3 T4 T5 T6 T49 T43 T44 deg1 T45 T46 T7 T8 T9 T13 T12 T11 T10 T14 T18 T15 T16 T17 T19 T20 T21 diss1 Apoptosis T65 deg3 T66 T67 T69 T70 T71 deg5 T72 deg6 T74 T73 diss6 OR_S42_CIIa_diss
429.Invariant: Syn_TNFR1 Syn_TNF Syn_TRADD Syn_FADD 2*Syn_Procasp8 Syn_Procasp3 T1 T2 T42 diss2 T43 T44 T45 T46 T31 T32 Syn_XIAP T63 T64 CASP3_inhib deg3 OR_S42_CIIa_diss
430.Invariant: Syn_TNFR1 Syn_TNF Syn_TRADD Syn_RIP1 Syn_FADD 2*Syn_Procasp8 Syn_Procasp3 T1 T2 T3 T48 diss2 T49 T43 T44 deg1 T45 T46 T31 T32 Syn_XIAP T63 T64 CASP3_inhib deg3 OR_S42_CIIa_diss
431.Invariant: Syn_TNFR1 Syn_TNF Syn_TRADD Syn_FADD 2*Syn_Procasp8 Syn_Bid Syn_BAX T1 T2 T42 diss2 T43 T44 T45 T46 T35 T36 Syn_BCL-2 T65 deg3 T66 T67 T68 BAX_inhib OR_S42_CIIa_diss
432.Invariant: Syn_TNFR1 Syn_TNF Syn_TRADD Syn_RIP1 Syn_FADD 2*Syn_Procasp8 Syn_Bid Syn_BAX T1 T2 T3 T48 diss2 T49 T43 T44 deg1 T45 T46 T35 T36 Syn_BCL-2 T65 deg3 T66 T67 T68 BAX_inhib OR_S42_CIIa_diss
433.Invariant: Syn_TNFR1 Syn_TNF Syn_TRADD Syn_FADD 2*Syn_Procasp8 Syn_Procasp3 T1 T2 T42 diss2 T43 T44 T45 T46 T63 Apoptosis deg3 OR_S42_CIIa_diss
434.Invariant: Syn_TNFR1 Syn_TNF Syn_TRADD Syn_FADD 2*Syn_Procasp8 Syn_Bid 2*Syn_BAX Syn_SMAC Syn_Cyt_c Syn_Apaf1 Syn_Procasp9 T1 T2 T42 diss2 T43 T44 T45 T46 T31 T32 Syn_XIAP T65 deg3 T66 T67 T69 T70 T71 deg5 Pc9_inhib T75 T72 OR_S42_CIIa_diss
435.Invariant: Syn_TNFR1 Syn_TNF Syn_TRADD Syn_FADD 2*Syn_Procasp8 Syn_Procasp3 Syn_Bid 2*Syn_BAX Syn_SMAC Syn_Cyt_c Syn_Apaf1 2*Syn_Procasp9 T1 T2 T42 diss2 T43 T44 T45 T46 T31 T32 Syn_XIAP T64 CASP3_inhib T65 deg3 T66 T67 T69 T70 T71 deg5 T72 deg6 T74 T73 diss6 OR_S42_CIIa_diss
436.Invariant: Syn_TNFR1 Syn_TNF Syn_TRADD Syn_FADD 2*Syn_Procasp8 Syn_Procasp3 Syn_Bid 2*Syn_BAX Syn_SMAC Syn_Cyt_c Syn_Apaf1 2*Syn_Procasp9 T1 T2 T42 diss2 T43 T44 T45 T46 Apoptosis T65 deg3 T66 T67 T69 T70 T71 deg5 T72 deg6 T74 T73 diss6 OR_S42_CIIa_diss
