# Supplementary material for: Editorial Note: Mathematical modeling of the molecular switch of TNFR1-mediated signaling pathways applying Petri net formalism and in silico knockout analysis
Source: PLoS Comput Biol. 2025 Apr 22;21(4):e1013003. doi: 10.1371/journal.pcbi.1013003 (PMC12013866; doi:10.1371/journal.pcbi.1013003)
Supplement: S10 File — (XML) [file pcbi.1013003.s010.xml]

<?xml version='1.0' encoding='UTF-8' standalone='no'?>
<!-- Created by MonaLisa version MonaLisa R5 1.0.0  on 2025-02-27 at 18:34:15 CET with JSBML version 1.4. -->
<sbml xmlns="http://www.sbml.org/sbml/level3/version1/core" layout:required="false" level="3" version="1" xmlns:layout="http://www.sbml.org/sbml/level3/version1/layout/version1">
  <model id="MonaLisaExport">
    <layout:listOfLayouts xmlns:layout="http://www.sbml.org/sbml/level3/version1/layout/version1" xmlns:xsi="http://www.w3.org/2001/XMLSchema-instance">
      <layout:layout>
        <layout:listOfSpeciesGlyphs>
          <layout:speciesGlyph layout:id="SGP0" layout:species="P0">
            <layout:boundingBox>
              <layout:position layout:x="360" layout:y="20" layout:z="0"/>
            </layout:boundingBox>
          </layout:speciesGlyph>
          <layout:speciesGlyph layout:id="SGP1" layout:species="P1">
            <layout:boundingBox>
              <layout:position layout:x="510" layout:y="810" layout:z="0"/>
            </layout:boundingBox>
          </layout:speciesGlyph>
          <layout:speciesGlyph layout:id="SGP2" layout:species="P2">
            <layout:boundingBox>
              <layout:position layout:x="360" layout:y="50" layout:z="0"/>
            </layout:boundingBox>
          </layout:speciesGlyph>
          <layout:speciesGlyph layout:id="SGP3" layout:species="P3">
            <layout:boundingBox>
              <layout:position layout:x="360" layout:y="80" layout:z="0"/>
            </layout:boundingBox>
          </layout:speciesGlyph>
          <layout:speciesGlyph layout:id="SGP4" layout:species="P4">
            <layout:boundingBox>
              <layout:position layout:x="360" layout:y="160" layout:z="0"/>
            </layout:boundingBox>
          </layout:speciesGlyph>
          <layout:speciesGlyph layout:id="SGP5" layout:species="P5">
            <layout:boundingBox>
              <layout:position layout:x="360" layout:y="240" layout:z="0"/>
            </layout:boundingBox>
          </layout:speciesGlyph>
          <layout:speciesGlyph layout:id="SGP6" layout:species="P6">
            <layout:boundingBox>
              <layout:position layout:x="360" layout:y="300" layout:z="0"/>
            </layout:boundingBox>
          </layout:speciesGlyph>
          <layout:speciesGlyph layout:id="SGP7" layout:species="P7">
            <layout:boundingBox>
              <layout:position layout:x="300" layout:y="440" layout:z="0"/>
            </layout:boundingBox>
          </layout:speciesGlyph>
          <layout:speciesGlyph layout:id="SGP8" layout:species="P8">
            <layout:boundingBox>
              <layout:position layout:x="300" layout:y="590" layout:z="0"/>
            </layout:boundingBox>
          </layout:speciesGlyph>
          <layout:speciesGlyph layout:id="SGP9" layout:species="P9">
            <layout:boundingBox>
              <layout:position layout:x="490" layout:y="440" layout:z="0"/>
            </layout:boundingBox>
          </layout:speciesGlyph>
          <layout:speciesGlyph layout:id="SGP10" layout:species="P10">
            <layout:boundingBox>
              <layout:position layout:x="490" layout:y="590" layout:z="0"/>
            </layout:boundingBox>
          </layout:speciesGlyph>
          <layout:speciesGlyph layout:id="SGP11" layout:species="P11">
            <layout:boundingBox>
              <layout:position layout:x="540" layout:y="350" layout:z="0"/>
            </layout:boundingBox>
          </layout:speciesGlyph>
          <layout:speciesGlyph layout:id="SGP12" layout:species="P12">
            <layout:boundingBox>
              <layout:position layout:x="600" layout:y="380" layout:z="0"/>
            </layout:boundingBox>
          </layout:speciesGlyph>
          <layout:speciesGlyph layout:id="SGP13" layout:species="P13">
            <layout:boundingBox>
              <layout:position layout:x="510" layout:y="760" layout:z="0"/>
            </layout:boundingBox>
          </layout:speciesGlyph>
          <layout:speciesGlyph layout:id="SGP14" layout:species="P14">
            <layout:boundingBox>
              <layout:position layout:x="1380" layout:y="890" layout:z="0"/>
            </layout:boundingBox>
          </layout:speciesGlyph>
          <layout:speciesGlyph layout:id="SGP15" layout:species="P15">
            <layout:boundingBox>
              <layout:position layout:x="890" layout:y="340" layout:z="0"/>
            </layout:boundingBox>
          </layout:speciesGlyph>
          <layout:speciesGlyph layout:id="SGP16" layout:species="P16">
            <layout:boundingBox>
              <layout:position layout:x="630" layout:y="760" layout:z="0"/>
            </layout:boundingBox>
          </layout:speciesGlyph>
          <layout:speciesGlyph layout:id="SGP17" layout:species="P17">
            <layout:boundingBox>
              <layout:position layout:x="830" layout:y="200" layout:z="0"/>
            </layout:boundingBox>
          </layout:speciesGlyph>
          <layout:speciesGlyph layout:id="SGP18" layout:species="P18">
            <layout:boundingBox>
              <layout:position layout:x="1140" layout:y="940" layout:z="0"/>
            </layout:boundingBox>
          </layout:speciesGlyph>
          <layout:speciesGlyph layout:id="SGP19" layout:species="P19">
            <layout:boundingBox>
              <layout:position layout:x="1300" layout:y="350" layout:z="0"/>
            </layout:boundingBox>
          </layout:speciesGlyph>
          <layout:speciesGlyph layout:id="SGP20" layout:species="P20">
            <layout:boundingBox>
              <layout:position layout:x="1240" layout:y="550" layout:z="0"/>
            </layout:boundingBox>
          </layout:speciesGlyph>
          <layout:speciesGlyph layout:id="SGP21" layout:species="P21">
            <layout:boundingBox>
              <layout:position layout:x="1380" layout:y="770" layout:z="0"/>
            </layout:boundingBox>
          </layout:speciesGlyph>
          <layout:speciesGlyph layout:id="SGP22" layout:species="P22">
            <layout:boundingBox>
              <layout:position layout:x="1380" layout:y="800" layout:z="0"/>
            </layout:boundingBox>
          </layout:speciesGlyph>
          <layout:speciesGlyph layout:id="SGP23" layout:species="P23">
            <layout:boundingBox>
              <layout:position layout:x="1380" layout:y="840" layout:z="0"/>
            </layout:boundingBox>
          </layout:speciesGlyph>
          <layout:speciesGlyph layout:id="SGP24" layout:species="P24">
            <layout:boundingBox>
              <layout:position layout:x="420" layout:y="50" layout:z="0"/>
            </layout:boundingBox>
          </layout:speciesGlyph>
          <layout:speciesGlyph layout:id="SGP25" layout:species="P25">
            <layout:boundingBox>
              <layout:position layout:x="420" layout:y="110" layout:z="0"/>
            </layout:boundingBox>
          </layout:speciesGlyph>
          <layout:speciesGlyph layout:id="SGP26" layout:species="P26">
            <layout:boundingBox>
              <layout:position layout:x="420" layout:y="200" layout:z="0"/>
            </layout:boundingBox>
          </layout:speciesGlyph>
          <layout:speciesGlyph layout:id="SGP27" layout:species="P27">
            <layout:boundingBox>
              <layout:position layout:x="420" layout:y="270" layout:z="0"/>
            </layout:boundingBox>
          </layout:speciesGlyph>
          <layout:speciesGlyph layout:id="SGP28" layout:species="P28">
            <layout:boundingBox>
              <layout:position layout:x="420" layout:y="330" layout:z="0"/>
            </layout:boundingBox>
          </layout:speciesGlyph>
          <layout:speciesGlyph layout:id="SGP29" layout:species="P29">
            <layout:boundingBox>
              <layout:position layout:x="420" layout:y="390" layout:z="0"/>
            </layout:boundingBox>
          </layout:speciesGlyph>
          <layout:speciesGlyph layout:id="SGP30" layout:species="P30">
            <layout:boundingBox>
              <layout:position layout:x="610" layout:y="110" layout:z="0"/>
            </layout:boundingBox>
          </layout:speciesGlyph>
          <layout:speciesGlyph layout:id="SGP31" layout:species="P31">
            <layout:boundingBox>
              <layout:position layout:x="500" layout:y="160" layout:z="0"/>
            </layout:boundingBox>
          </layout:speciesGlyph>
          <layout:speciesGlyph layout:id="SGP32" layout:species="P32">
            <layout:boundingBox>
              <layout:position layout:x="610" layout:y="200" layout:z="0"/>
            </layout:boundingBox>
          </layout:speciesGlyph>
          <layout:speciesGlyph layout:id="SGP33" layout:species="P33">
            <layout:boundingBox>
              <layout:position layout:x="660" layout:y="160" layout:z="0"/>
            </layout:boundingBox>
          </layout:speciesGlyph>
          <layout:speciesGlyph layout:id="SGP34" layout:species="P34">
            <layout:boundingBox>
              <layout:position layout:x="650" layout:y="250" layout:z="0"/>
            </layout:boundingBox>
          </layout:speciesGlyph>
          <layout:speciesGlyph layout:id="SGP35" layout:species="P35">
            <layout:boundingBox>
              <layout:position layout:x="670" layout:y="60" layout:z="0"/>
            </layout:boundingBox>
          </layout:speciesGlyph>
          <layout:speciesGlyph layout:id="SGP36" layout:species="P36">
            <layout:boundingBox>
              <layout:position layout:x="740" layout:y="200" layout:z="0"/>
            </layout:boundingBox>
          </layout:speciesGlyph>
          <layout:speciesGlyph layout:id="SGP37" layout:species="P37">
            <layout:boundingBox>
              <layout:position layout:x="790" layout:y="340" layout:z="0"/>
            </layout:boundingBox>
          </layout:speciesGlyph>
          <layout:speciesGlyph layout:id="SGP38" layout:species="P38">
            <layout:boundingBox>
              <layout:position layout:x="800" layout:y="60" layout:z="0"/>
            </layout:boundingBox>
          </layout:speciesGlyph>
          <layout:speciesGlyph layout:id="SGP39" layout:species="P39">
            <layout:boundingBox>
              <layout:position layout:x="990" layout:y="260" layout:z="0"/>
            </layout:boundingBox>
          </layout:speciesGlyph>
          <layout:speciesGlyph layout:id="SGP40" layout:species="P40">
            <layout:boundingBox>
              <layout:position layout:x="870" layout:y="30" layout:z="0"/>
            </layout:boundingBox>
          </layout:speciesGlyph>
          <layout:speciesGlyph layout:id="SGP41" layout:species="P41">
            <layout:boundingBox>
              <layout:position layout:x="980" layout:y="60" layout:z="0"/>
            </layout:boundingBox>
          </layout:speciesGlyph>
          <layout:speciesGlyph layout:id="SGP42" layout:species="P42">
            <layout:boundingBox>
              <layout:position layout:x="1060" layout:y="30" layout:z="0"/>
            </layout:boundingBox>
          </layout:speciesGlyph>
          <layout:speciesGlyph layout:id="SGP43" layout:species="P43">
            <layout:boundingBox>
              <layout:position layout:x="1150" layout:y="380" layout:z="0"/>
            </layout:boundingBox>
          </layout:speciesGlyph>
          <layout:speciesGlyph layout:id="SGP44" layout:species="P44">
            <layout:boundingBox>
              <layout:position layout:x="850" layout:y="310" layout:z="0"/>
            </layout:boundingBox>
          </layout:speciesGlyph>
          <layout:speciesGlyph layout:id="SGP45" layout:species="P45">
            <layout:boundingBox>
              <layout:position layout:x="970" layout:y="310" layout:z="0"/>
            </layout:boundingBox>
          </layout:speciesGlyph>
          <layout:speciesGlyph layout:id="SGP46" layout:species="P46">
            <layout:boundingBox>
              <layout:position layout:x="1090" layout:y="260" layout:z="0"/>
            </layout:boundingBox>
          </layout:speciesGlyph>
          <layout:speciesGlyph layout:id="SGP47" layout:species="P47">
            <layout:boundingBox>
              <layout:position layout:x="1090" layout:y="310" layout:z="0"/>
            </layout:boundingBox>
          </layout:speciesGlyph>
          <layout:speciesGlyph layout:id="SGP48" layout:species="P48">
            <layout:boundingBox>
              <layout:position layout:x="1210" layout:y="310" layout:z="0"/>
            </layout:boundingBox>
          </layout:speciesGlyph>
          <layout:speciesGlyph layout:id="SGP49" layout:species="P49">
            <layout:boundingBox>
              <layout:position layout:x="1210" layout:y="260" layout:z="0"/>
            </layout:boundingBox>
          </layout:speciesGlyph>
          <layout:speciesGlyph layout:id="SGP50" layout:species="P50">
            <layout:boundingBox>
              <layout:position layout:x="1200" layout:y="230" layout:z="0"/>
            </layout:boundingBox>
          </layout:speciesGlyph>
          <layout:speciesGlyph layout:id="SGP51" layout:species="P51">
            <layout:boundingBox>
              <layout:position layout:x="1040" layout:y="230" layout:z="0"/>
            </layout:boundingBox>
          </layout:speciesGlyph>
          <layout:speciesGlyph layout:id="SGP52" layout:species="P52">
            <layout:boundingBox>
              <layout:position layout:x="900" layout:y="150" layout:z="0"/>
            </layout:boundingBox>
          </layout:speciesGlyph>
          <layout:speciesGlyph layout:id="SGP53" layout:species="P53">
            <layout:boundingBox>
              <layout:position layout:x="960" layout:y="200" layout:z="0"/>
            </layout:boundingBox>
          </layout:speciesGlyph>
          <layout:speciesGlyph layout:id="SGP54" layout:species="P54">
            <layout:boundingBox>
              <layout:position layout:x="1220" layout:y="420" layout:z="0"/>
            </layout:boundingBox>
          </layout:speciesGlyph>
          <layout:speciesGlyph layout:id="SGP55" layout:species="P55">
            <layout:boundingBox>
              <layout:position layout:x="1090" layout:y="200" layout:z="0"/>
            </layout:boundingBox>
          </layout:speciesGlyph>
          <layout:speciesGlyph layout:id="SGP56" layout:species="P56">
            <layout:boundingBox>
              <layout:position layout:x="1320" layout:y="200" layout:z="0"/>
            </layout:boundingBox>
          </layout:speciesGlyph>
          <layout:speciesGlyph layout:id="SGP57" layout:species="P57">
            <layout:boundingBox>
              <layout:position layout:x="1200" layout:y="200" layout:z="0"/>
            </layout:boundingBox>
          </layout:speciesGlyph>
          <layout:speciesGlyph layout:id="SGP58" layout:species="P58">
            <layout:boundingBox>
              <layout:position layout:x="1030" layout:y="110" layout:z="0"/>
            </layout:boundingBox>
          </layout:speciesGlyph>
          <layout:speciesGlyph layout:id="SGP59" layout:species="P59">
            <layout:boundingBox>
              <layout:position layout:x="960" layout:y="110" layout:z="0"/>
            </layout:boundingBox>
          </layout:speciesGlyph>
          <layout:speciesGlyph layout:id="SGP60" layout:species="P60">
            <layout:boundingBox>
              <layout:position layout:x="340" layout:y="470" layout:z="0"/>
            </layout:boundingBox>
          </layout:speciesGlyph>
          <layout:speciesGlyph layout:id="SGP61" layout:species="P61">
            <layout:boundingBox>
              <layout:position layout:x="340" layout:y="550" layout:z="0"/>
            </layout:boundingBox>
          </layout:speciesGlyph>
          <layout:speciesGlyph layout:id="SGP62" layout:species="P62">
            <layout:boundingBox>
              <layout:position layout:x="340" layout:y="630" layout:z="0"/>
            </layout:boundingBox>
          </layout:speciesGlyph>
          <layout:speciesGlyph layout:id="SGP63" layout:species="P63">
            <layout:boundingBox>
              <layout:position layout:x="420" layout:y="480" layout:z="0"/>
            </layout:boundingBox>
          </layout:speciesGlyph>
          <layout:speciesGlyph layout:id="SGP64" layout:species="P64">
            <layout:boundingBox>
              <layout:position layout:x="420" layout:y="560" layout:z="0"/>
            </layout:boundingBox>
          </layout:speciesGlyph>
          <layout:speciesGlyph layout:id="SGP65" layout:species="P65">
            <layout:boundingBox>
              <layout:position layout:x="420" layout:y="620" layout:z="0"/>
            </layout:boundingBox>
          </layout:speciesGlyph>
          <layout:speciesGlyph layout:id="SGP66" layout:species="P66">
            <layout:boundingBox>
              <layout:position layout:x="540" layout:y="430" layout:z="0"/>
            </layout:boundingBox>
          </layout:speciesGlyph>
          <layout:speciesGlyph layout:id="SGP67" layout:species="P67">
            <layout:boundingBox>
              <layout:position layout:x="540" layout:y="660" layout:z="0"/>
            </layout:boundingBox>
          </layout:speciesGlyph>
          <layout:speciesGlyph layout:id="SGP68" layout:species="P68">
            <layout:boundingBox>
              <layout:position layout:x="540" layout:y="580" layout:z="0"/>
            </layout:boundingBox>
          </layout:speciesGlyph>
          <layout:speciesGlyph layout:id="SGP69" layout:species="P69">
            <layout:boundingBox>
              <layout:position layout:x="540" layout:y="510" layout:z="0"/>
            </layout:boundingBox>
          </layout:speciesGlyph>
          <layout:speciesGlyph layout:id="SGP70" layout:species="P70">
            <layout:boundingBox>
              <layout:position layout:x="420" layout:y="690" layout:z="0"/>
            </layout:boundingBox>
          </layout:speciesGlyph>
          <layout:speciesGlyph layout:id="SGP71" layout:species="P71">
            <layout:boundingBox>
              <layout:position layout:x="370" layout:y="730" layout:z="0"/>
            </layout:boundingBox>
          </layout:speciesGlyph>
          <layout:speciesGlyph layout:id="SGP72" layout:species="P72">
            <layout:boundingBox>
              <layout:position layout:x="450" layout:y="730" layout:z="0"/>
            </layout:boundingBox>
          </layout:speciesGlyph>
          <layout:speciesGlyph layout:id="SGP73" layout:species="P73">
            <layout:boundingBox>
              <layout:position layout:x="370" layout:y="800" layout:z="0"/>
            </layout:boundingBox>
          </layout:speciesGlyph>
          <layout:speciesGlyph layout:id="SGP74" layout:species="P74">
            <layout:boundingBox>
              <layout:position layout:x="370" layout:y="880" layout:z="0"/>
            </layout:boundingBox>
          </layout:speciesGlyph>
          <layout:speciesGlyph layout:id="SGP75" layout:species="P75">
            <layout:boundingBox>
              <layout:position layout:x="740" layout:y="790" layout:z="0"/>
            </layout:boundingBox>
          </layout:speciesGlyph>
          <layout:speciesGlyph layout:id="SGP76" layout:species="P76">
            <layout:boundingBox>
              <layout:position layout:x="320" layout:y="940" layout:z="0"/>
            </layout:boundingBox>
          </layout:speciesGlyph>
          <layout:speciesGlyph layout:id="SGP77" layout:species="P77">
            <layout:boundingBox>
              <layout:position layout:x="410" layout:y="830" layout:z="0"/>
            </layout:boundingBox>
          </layout:speciesGlyph>
          <layout:speciesGlyph layout:id="SGP78" layout:species="P78">
            <layout:boundingBox>
              <layout:position layout:x="460" layout:y="850" layout:z="0"/>
            </layout:boundingBox>
          </layout:speciesGlyph>
          <layout:speciesGlyph layout:id="SGP79" layout:species="P79">
            <layout:boundingBox>
              <layout:position layout:x="460" layout:y="920" layout:z="0"/>
            </layout:boundingBox>
          </layout:speciesGlyph>
          <layout:speciesGlyph layout:id="SGP80" layout:species="P80">
            <layout:boundingBox>
              <layout:position layout:x="650" layout:y="430" layout:z="0"/>
            </layout:boundingBox>
          </layout:speciesGlyph>
          <layout:speciesGlyph layout:id="SGP81" layout:species="P81">
            <layout:boundingBox>
              <layout:position layout:x="770" layout:y="430" layout:z="0"/>
            </layout:boundingBox>
          </layout:speciesGlyph>
          <layout:speciesGlyph layout:id="SGP82" layout:species="P82">
            <layout:boundingBox>
              <layout:position layout:x="920" layout:y="430" layout:z="0"/>
            </layout:boundingBox>
          </layout:speciesGlyph>
          <layout:speciesGlyph layout:id="SGP83" layout:species="P83">
            <layout:boundingBox>
              <layout:position layout:x="920" layout:y="550" layout:z="0"/>
            </layout:boundingBox>
          </layout:speciesGlyph>
          <layout:speciesGlyph layout:id="SGP84" layout:species="P84">
            <layout:boundingBox>
              <layout:position layout:x="880" layout:y="690" layout:z="0"/>
            </layout:boundingBox>
          </layout:speciesGlyph>
          <layout:speciesGlyph layout:id="SGP85" layout:species="P85">
            <layout:boundingBox>
              <layout:position layout:x="830" layout:y="670" layout:z="0"/>
            </layout:boundingBox>
          </layout:speciesGlyph>
          <layout:speciesGlyph layout:id="SGP86" layout:species="P86">
            <layout:boundingBox>
              <layout:position layout:x="570" layout:y="730" layout:z="0"/>
            </layout:boundingBox>
          </layout:speciesGlyph>
          <layout:speciesGlyph layout:id="SGP87" layout:species="P87">
            <layout:boundingBox>
              <layout:position layout:x="690" layout:y="730" layout:z="0"/>
            </layout:boundingBox>
          </layout:speciesGlyph>
          <layout:speciesGlyph layout:id="SGP88" layout:species="P88">
            <layout:boundingBox>
              <layout:position layout:x="700" layout:y="850" layout:z="0"/>
            </layout:boundingBox>
          </layout:speciesGlyph>
          <layout:speciesGlyph layout:id="SGP89" layout:species="P89">
            <layout:boundingBox>
              <layout:position layout:x="660" layout:y="820" layout:z="0"/>
            </layout:boundingBox>
          </layout:speciesGlyph>
          <layout:speciesGlyph layout:id="SGP90" layout:species="P90">
            <layout:boundingBox>
              <layout:position layout:x="600" layout:y="820" layout:z="0"/>
            </layout:boundingBox>
          </layout:speciesGlyph>
          <layout:speciesGlyph layout:id="SGP91" layout:species="P91">
            <layout:boundingBox>
              <layout:position layout:x="550" layout:y="850" layout:z="0"/>
            </layout:boundingBox>
          </layout:speciesGlyph>
          <layout:speciesGlyph layout:id="SGP92" layout:species="P92">
            <layout:boundingBox>
              <layout:position layout:x="550" layout:y="920" layout:z="0"/>
            </layout:boundingBox>
          </layout:speciesGlyph>
          <layout:speciesGlyph layout:id="SGP93" layout:species="P93">
            <layout:boundingBox>
              <layout:position layout:x="700" layout:y="920" layout:z="0"/>
            </layout:boundingBox>
          </layout:speciesGlyph>
          <layout:speciesGlyph layout:id="SGP94" layout:species="P94">
            <layout:boundingBox>
              <layout:position layout:x="1060" layout:y="560" layout:z="0"/>
            </layout:boundingBox>
          </layout:speciesGlyph>
          <layout:speciesGlyph layout:id="SGP95" layout:species="P95">
            <layout:boundingBox>
              <layout:position layout:x="810" layout:y="920" layout:z="0"/>
            </layout:boundingBox>
          </layout:speciesGlyph>
          <layout:speciesGlyph layout:id="SGP96" layout:species="P96">
            <layout:boundingBox>
              <layout:position layout:x="910" layout:y="920" layout:z="0"/>
            </layout:boundingBox>
          </layout:speciesGlyph>
          <layout:speciesGlyph layout:id="SGP97" layout:species="P97">
            <layout:boundingBox>
              <layout:position layout:x="910" layout:y="850" layout:z="0"/>
            </layout:boundingBox>
          </layout:speciesGlyph>
          <layout:speciesGlyph layout:id="SGP98" layout:species="P98">
            <layout:boundingBox>
              <layout:position layout:x="810" layout:y="850" layout:z="0"/>
            </layout:boundingBox>
          </layout:speciesGlyph>
          <layout:speciesGlyph layout:id="SGP99" layout:species="P99">
            <layout:boundingBox>
              <layout:position layout:x="780" layout:y="820" layout:z="0"/>
            </layout:boundingBox>
          </layout:speciesGlyph>
          <layout:speciesGlyph layout:id="SGP100" layout:species="P100">
            <layout:boundingBox>
              <layout:position layout:x="980" layout:y="820" layout:z="0"/>
            </layout:boundingBox>
          </layout:speciesGlyph>
          <layout:speciesGlyph layout:id="SGP101" layout:species="P101">
            <layout:boundingBox>
              <layout:position layout:x="1430" layout:y="540" layout:z="0"/>
            </layout:boundingBox>
          </layout:speciesGlyph>
          <layout:speciesGlyph layout:id="SGP102" layout:species="P102">
            <layout:boundingBox>
              <layout:position layout:x="1150" layout:y="520" layout:z="0"/>
            </layout:boundingBox>
          </layout:speciesGlyph>
          <layout:speciesGlyph layout:id="SGP103" layout:species="P103">
            <layout:boundingBox>
              <layout:position layout:x="1150" layout:y="620" layout:z="0"/>
            </layout:boundingBox>
          </layout:speciesGlyph>
          <layout:speciesGlyph layout:id="SGP104" layout:species="P104">
            <layout:boundingBox>
              <layout:position layout:x="1300" layout:y="420" layout:z="0"/>
            </layout:boundingBox>
          </layout:speciesGlyph>
          <layout:speciesGlyph layout:id="SGP105" layout:species="P105">
            <layout:boundingBox>
              <layout:position layout:x="1300" layout:y="510" layout:z="0"/>
            </layout:boundingBox>
          </layout:speciesGlyph>
          <layout:speciesGlyph layout:id="SGP106" layout:species="P106">
            <layout:boundingBox>
              <layout:position layout:x="1300" layout:y="580" layout:z="0"/>
            </layout:boundingBox>
          </layout:speciesGlyph>
          <layout:speciesGlyph layout:id="SGP107" layout:species="P107">
            <layout:boundingBox>
              <layout:position layout:x="1300" layout:y="660" layout:z="0"/>
            </layout:boundingBox>
          </layout:speciesGlyph>
          <layout:speciesGlyph layout:id="SGP108" layout:species="P108">
            <layout:boundingBox>
              <layout:position layout:x="1430" layout:y="640" layout:z="0"/>
            </layout:boundingBox>
          </layout:speciesGlyph>
          <layout:speciesGlyph layout:id="SGP109" layout:species="P109">
            <layout:boundingBox>
              <layout:position layout:x="1300" layout:y="730" layout:z="0"/>
            </layout:boundingBox>
          </layout:speciesGlyph>
          <layout:speciesGlyph layout:id="SGP110" layout:species="P110">
            <layout:boundingBox>
              <layout:position layout:x="1250" layout:y="770" layout:z="0"/>
            </layout:boundingBox>
          </layout:speciesGlyph>
          <layout:speciesGlyph layout:id="SGP111" layout:species="P111">
            <layout:boundingBox>
              <layout:position layout:x="1210" layout:y="800" layout:z="0"/>
            </layout:boundingBox>
          </layout:speciesGlyph>
          <layout:speciesGlyph layout:id="SGP112" layout:species="P112">
            <layout:boundingBox>
              <layout:position layout:x="1300" layout:y="800" layout:z="0"/>
            </layout:boundingBox>
          </layout:speciesGlyph>
          <layout:speciesGlyph layout:id="SGP113" layout:species="P113">
            <layout:boundingBox>
              <layout:position layout:x="1210" layout:y="840" layout:z="0"/>
            </layout:boundingBox>
          </layout:speciesGlyph>
          <layout:speciesGlyph layout:id="SGP114" layout:species="P114">
            <layout:boundingBox>
              <layout:position layout:x="1140" layout:y="910" layout:z="0"/>
            </layout:boundingBox>
          </layout:speciesGlyph>
          <layout:speciesGlyph layout:id="SGP115" layout:species="P115">
            <layout:boundingBox>
              <layout:position layout:x="1250" layout:y="940" layout:z="0"/>
            </layout:boundingBox>
          </layout:speciesGlyph>
          <layout:speciesGlyph layout:id="SGP116" layout:species="P116">
            <layout:boundingBox>
              <layout:position layout:x="1380" layout:y="940" layout:z="0"/>
            </layout:boundingBox>
          </layout:speciesGlyph>
          <layout:speciesGlyph layout:id="SGP117" layout:species="P117">
            <layout:boundingBox>
              <layout:position layout:x="1300" layout:y="890" layout:z="0"/>
            </layout:boundingBox>
          </layout:speciesGlyph>
        </layout:listOfSpeciesGlyphs>
        <layout:listOfReactionGlyphs>
          <layout:reactionGlyph layout:id="RGT0" layout:reaction="T0">
            <layout:boundingBox>
              <layout:position layout:x="100" layout:y="20" layout:z="0"/>
            </layout:boundingBox>
          </layout:reactionGlyph>
          <layout:reactionGlyph layout:id="RGT1" layout:reaction="T1">
            <layout:boundingBox>
              <layout:position layout:x="100" layout:y="50" layout:z="0"/>
            </layout:boundingBox>
          </layout:reactionGlyph>
          <layout:reactionGlyph layout:id="RGT2" layout:reaction="T2">
            <layout:boundingBox>
              <layout:position layout:x="100" layout:y="80" layout:z="0"/>
            </layout:boundingBox>
          </layout:reactionGlyph>
          <layout:reactionGlyph layout:id="RGT3" layout:reaction="T3">
            <layout:boundingBox>
              <layout:position layout:x="100" layout:y="110" layout:z="0"/>
            </layout:boundingBox>
          </layout:reactionGlyph>
          <layout:reactionGlyph layout:id="RGT4" layout:reaction="T4">
            <layout:boundingBox>
              <layout:position layout:x="100" layout:y="140" layout:z="0"/>
            </layout:boundingBox>
          </layout:reactionGlyph>
          <layout:reactionGlyph layout:id="RGT5" layout:reaction="T5">
            <layout:boundingBox>
              <layout:position layout:x="100" layout:y="170" layout:z="0"/>
            </layout:boundingBox>
          </layout:reactionGlyph>
          <layout:reactionGlyph layout:id="RGT6" layout:reaction="T6">
            <layout:boundingBox>
              <layout:position layout:x="100" layout:y="200" layout:z="0"/>
            </layout:boundingBox>
          </layout:reactionGlyph>
          <layout:reactionGlyph layout:id="RGT7" layout:reaction="T7">
            <layout:boundingBox>
              <layout:position layout:x="100" layout:y="240" layout:z="0"/>
            </layout:boundingBox>
          </layout:reactionGlyph>
          <layout:reactionGlyph layout:id="RGT8" layout:reaction="T8">
            <layout:boundingBox>
              <layout:position layout:x="100" layout:y="270" layout:z="0"/>
            </layout:boundingBox>
          </layout:reactionGlyph>
          <layout:reactionGlyph layout:id="RGT9" layout:reaction="T9">
            <layout:boundingBox>
              <layout:position layout:x="100" layout:y="300" layout:z="0"/>
            </layout:boundingBox>
          </layout:reactionGlyph>
          <layout:reactionGlyph layout:id="RGT10" layout:reaction="T10">
            <layout:boundingBox>
              <layout:position layout:x="100" layout:y="330" layout:z="0"/>
            </layout:boundingBox>
          </layout:reactionGlyph>
          <layout:reactionGlyph layout:id="RGT11" layout:reaction="T11">
            <layout:boundingBox>
              <layout:position layout:x="100" layout:y="360" layout:z="0"/>
            </layout:boundingBox>
          </layout:reactionGlyph>
          <layout:reactionGlyph layout:id="RGT12" layout:reaction="T12">
            <layout:boundingBox>
              <layout:position layout:x="100" layout:y="390" layout:z="0"/>
            </layout:boundingBox>
          </layout:reactionGlyph>
          <layout:reactionGlyph layout:id="RGT13" layout:reaction="T13">
            <layout:boundingBox>
              <layout:position layout:x="100" layout:y="420" layout:z="0"/>
            </layout:boundingBox>
          </layout:reactionGlyph>
          <layout:reactionGlyph layout:id="RGT14" layout:reaction="T14">
            <layout:boundingBox>
              <layout:position layout:x="100" layout:y="450" layout:z="0"/>
            </layout:boundingBox>
          </layout:reactionGlyph>
          <layout:reactionGlyph layout:id="RGT15" layout:reaction="T15">
            <layout:boundingBox>
              <layout:position layout:x="100" layout:y="480" layout:z="0"/>
            </layout:boundingBox>
          </layout:reactionGlyph>
          <layout:reactionGlyph layout:id="RGT16" layout:reaction="T16">
            <layout:boundingBox>
              <layout:position layout:x="100" layout:y="520" layout:z="0"/>
            </layout:boundingBox>
          </layout:reactionGlyph>
          <layout:reactionGlyph layout:id="RGT17" layout:reaction="T17">
            <layout:boundingBox>
              <layout:position layout:x="100" layout:y="550" layout:z="0"/>
            </layout:boundingBox>
          </layout:reactionGlyph>
          <layout:reactionGlyph layout:id="RGT18" layout:reaction="T18">
            <layout:boundingBox>
              <layout:position layout:x="100" layout:y="580" layout:z="0"/>
            </layout:boundingBox>
          </layout:reactionGlyph>
          <layout:reactionGlyph layout:id="RGT19" layout:reaction="T19">
            <layout:boundingBox>
              <layout:position layout:x="100" layout:y="610" layout:z="0"/>
            </layout:boundingBox>
          </layout:reactionGlyph>
          <layout:reactionGlyph layout:id="RGT20" layout:reaction="T20">
            <layout:boundingBox>
              <layout:position layout:x="100" layout:y="640" layout:z="0"/>
            </layout:boundingBox>
          </layout:reactionGlyph>
          <layout:reactionGlyph layout:id="RGT21" layout:reaction="T21">
            <layout:boundingBox>
              <layout:position layout:x="100" layout:y="670" layout:z="0"/>
            </layout:boundingBox>
          </layout:reactionGlyph>
          <layout:reactionGlyph layout:id="RGT22" layout:reaction="T22">
            <layout:boundingBox>
              <layout:position layout:x="100" layout:y="700" layout:z="0"/>
            </layout:boundingBox>
          </layout:reactionGlyph>
          <layout:reactionGlyph layout:id="RGT23" layout:reaction="T23">
            <layout:boundingBox>
              <layout:position layout:x="100" layout:y="730" layout:z="0"/>
            </layout:boundingBox>
          </layout:reactionGlyph>
          <layout:reactionGlyph layout:id="RGT24" layout:reaction="T24">
            <layout:boundingBox>
              <layout:position layout:x="100" layout:y="760" layout:z="0"/>
            </layout:boundingBox>
          </layout:reactionGlyph>
          <layout:reactionGlyph layout:id="RGT25" layout:reaction="T25">
            <layout:boundingBox>
              <layout:position layout:x="100" layout:y="790" layout:z="0"/>
            </layout:boundingBox>
          </layout:reactionGlyph>
          <layout:reactionGlyph layout:id="RGT26" layout:reaction="T26">
            <layout:boundingBox>
              <layout:position layout:x="420" layout:y="20" layout:z="0"/>
            </layout:boundingBox>
          </layout:reactionGlyph>
          <layout:reactionGlyph layout:id="RGT27" layout:reaction="T27">
            <layout:boundingBox>
              <layout:position layout:x="420" layout:y="80" layout:z="0"/>
            </layout:boundingBox>
          </layout:reactionGlyph>
          <layout:reactionGlyph layout:id="RGT28" layout:reaction="T28">
            <layout:boundingBox>
              <layout:position layout:x="420" layout:y="160" layout:z="0"/>
            </layout:boundingBox>
          </layout:reactionGlyph>
          <layout:reactionGlyph layout:id="RGT29" layout:reaction="T29">
            <layout:boundingBox>
              <layout:position layout:x="420" layout:y="240" layout:z="0"/>
            </layout:boundingBox>
          </layout:reactionGlyph>
          <layout:reactionGlyph layout:id="RGT30" layout:reaction="T30">
            <layout:boundingBox>
              <layout:position layout:x="420" layout:y="300" layout:z="0"/>
            </layout:boundingBox>
          </layout:reactionGlyph>
          <layout:reactionGlyph layout:id="RGT31" layout:reaction="T31">
            <layout:boundingBox>
              <layout:position layout:x="420" layout:y="360" layout:z="0"/>
            </layout:boundingBox>
          </layout:reactionGlyph>
          <layout:reactionGlyph layout:id="RGT32" layout:reaction="T32">
            <layout:boundingBox>
              <layout:position layout:x="500" layout:y="110" layout:z="0"/>
            </layout:boundingBox>
          </layout:reactionGlyph>
          <layout:reactionGlyph layout:id="RGT33" layout:reaction="T33">
            <layout:boundingBox>
              <layout:position layout:x="500" layout:y="200" layout:z="0"/>
            </layout:boundingBox>
          </layout:reactionGlyph>
          <layout:reactionGlyph layout:id="RGT34" layout:reaction="T34">
            <layout:boundingBox>
              <layout:position layout:x="550" layout:y="160" layout:z="0"/>
            </layout:boundingBox>
          </layout:reactionGlyph>
          <layout:reactionGlyph layout:id="RGT35" layout:reaction="T35">
            <layout:boundingBox>
              <layout:position layout:x="610" layout:y="160" layout:z="0"/>
            </layout:boundingBox>
          </layout:reactionGlyph>
          <layout:reactionGlyph layout:id="RGT36" layout:reaction="T36">
            <layout:boundingBox>
              <layout:position layout:x="610" layout:y="60" layout:z="0"/>
            </layout:boundingBox>
          </layout:reactionGlyph>
          <layout:reactionGlyph layout:id="RGT37" layout:reaction="T37">
            <layout:boundingBox>
              <layout:position layout:x="730" layout:y="60" layout:z="0"/>
            </layout:boundingBox>
          </layout:reactionGlyph>
          <layout:reactionGlyph layout:id="RGT38" layout:reaction="T38">
            <layout:boundingBox>
              <layout:position layout:x="700" layout:y="160" layout:z="0"/>
            </layout:boundingBox>
          </layout:reactionGlyph>
          <layout:reactionGlyph layout:id="RGT39" layout:reaction="T39">
            <layout:boundingBox>
              <layout:position layout:x="650" layout:y="200" layout:z="0"/>
            </layout:boundingBox>
          </layout:reactionGlyph>
          <layout:reactionGlyph layout:id="RGT40" layout:reaction="T40">
            <layout:boundingBox>
              <layout:position layout:x="650" layout:y="290" layout:z="0"/>
            </layout:boundingBox>
          </layout:reactionGlyph>
          <layout:reactionGlyph layout:id="RGT41" layout:reaction="T41">
            <layout:boundingBox>
              <layout:position layout:x="790" layout:y="310" layout:z="0"/>
            </layout:boundingBox>
          </layout:reactionGlyph>
          <layout:reactionGlyph layout:id="RGT42" layout:reaction="T42">
            <layout:boundingBox>
              <layout:position layout:x="890" layout:y="310" layout:z="0"/>
            </layout:boundingBox>
          </layout:reactionGlyph>
          <layout:reactionGlyph layout:id="RGT43" layout:reaction="T43">
            <layout:boundingBox>
              <layout:position layout:x="870" layout:y="60" layout:z="0"/>
            </layout:boundingBox>
          </layout:reactionGlyph>
          <layout:reactionGlyph layout:id="RGT44" layout:reaction="T44">
            <layout:boundingBox>
              <layout:position layout:x="800" layout:y="30" layout:z="0"/>
            </layout:boundingBox>
          </layout:reactionGlyph>
          <layout:reactionGlyph layout:id="RGT45" layout:reaction="T45">
            <layout:boundingBox>
              <layout:position layout:x="950" layout:y="30" layout:z="0"/>
            </layout:boundingBox>
          </layout:reactionGlyph>
          <layout:reactionGlyph layout:id="RGT46" layout:reaction="T46">
            <layout:boundingBox>
              <layout:position layout:x="1060" layout:y="60" layout:z="0"/>
            </layout:boundingBox>
          </layout:reactionGlyph>
          <layout:reactionGlyph layout:id="RGT47" layout:reaction="T47">
            <layout:boundingBox>
              <layout:position layout:x="1160" layout:y="30" layout:z="0"/>
            </layout:boundingBox>
          </layout:reactionGlyph>
          <layout:reactionGlyph layout:id="RGT48" layout:reaction="T48">
            <layout:boundingBox>
              <layout:position layout:x="1040" layout:y="260" layout:z="0"/>
            </layout:boundingBox>
          </layout:reactionGlyph>
          <layout:reactionGlyph layout:id="RGT49" layout:reaction="T49">
            <layout:boundingBox>
              <layout:position layout:x="1150" layout:y="260" layout:z="0"/>
            </layout:boundingBox>
          </layout:reactionGlyph>
          <layout:reactionGlyph layout:id="RGT50" layout:reaction="T50">
            <layout:boundingBox>
              <layout:position layout:x="1150" layout:y="310" layout:z="0"/>
            </layout:boundingBox>
          </layout:reactionGlyph>
          <layout:reactionGlyph layout:id="RGT51" layout:reaction="T51">
            <layout:boundingBox>
              <layout:position layout:x="1260" layout:y="310" layout:z="0"/>
            </layout:boundingBox>
          </layout:reactionGlyph>
          <layout:reactionGlyph layout:id="RGT52" layout:reaction="T52">
            <layout:boundingBox>
              <layout:position layout:x="1260" layout:y="260" layout:z="0"/>
            </layout:boundingBox>
          </layout:reactionGlyph>
          <layout:reactionGlyph layout:id="RGT53" layout:reaction="T53">
            <layout:boundingBox>
              <layout:position layout:x="1260" layout:y="230" layout:z="0"/>
            </layout:boundingBox>
          </layout:reactionGlyph>
          <layout:reactionGlyph layout:id="RGT54" layout:reaction="T54">
            <layout:boundingBox>
              <layout:position layout:x="830" layout:y="150" layout:z="0"/>
            </layout:boundingBox>
          </layout:reactionGlyph>
          <layout:reactionGlyph layout:id="RGT55" layout:reaction="T55">
            <layout:boundingBox>
              <layout:position layout:x="1040" layout:y="200" layout:z="0"/>
            </layout:boundingBox>
          </layout:reactionGlyph>
          <layout:reactionGlyph layout:id="RGT56" layout:reaction="T56">
            <layout:boundingBox>
              <layout:position layout:x="900" layout:y="200" layout:z="0"/>
            </layout:boundingBox>
          </layout:reactionGlyph>
          <layout:reactionGlyph layout:id="RGT57" layout:reaction="T57">
            <layout:boundingBox>
              <layout:position layout:x="1150" layout:y="200" layout:z="0"/>
            </layout:boundingBox>
          </layout:reactionGlyph>
          <layout:reactionGlyph layout:id="RGT58" layout:reaction="T58">
            <layout:boundingBox>
              <layout:position layout:x="1260" layout:y="200" layout:z="0"/>
            </layout:boundingBox>
          </layout:reactionGlyph>
          <layout:reactionGlyph layout:id="RGT59" layout:reaction="T59">
            <layout:boundingBox>
              <layout:position layout:x="1360" layout:y="200" layout:z="0"/>
            </layout:boundingBox>
          </layout:reactionGlyph>
          <layout:reactionGlyph layout:id="RGT60" layout:reaction="T60">
            <layout:boundingBox>
              <layout:position layout:x="960" layout:y="150" layout:z="0"/>
            </layout:boundingBox>
          </layout:reactionGlyph>
          <layout:reactionGlyph layout:id="RGT61" layout:reaction="T61">
            <layout:boundingBox>
              <layout:position layout:x="1080" layout:y="110" layout:z="0"/>
            </layout:boundingBox>
          </layout:reactionGlyph>
          <layout:reactionGlyph layout:id="RGT62" layout:reaction="T62">
            <layout:boundingBox>
              <layout:position layout:x="1050" layout:y="310" layout:z="0"/>
            </layout:boundingBox>
          </layout:reactionGlyph>
          <layout:reactionGlyph layout:id="RGT63" layout:reaction="T63">
            <layout:boundingBox>
              <layout:position layout:x="340" layout:y="440" layout:z="0"/>
            </layout:boundingBox>
          </layout:reactionGlyph>
          <layout:reactionGlyph layout:id="RGT64" layout:reaction="T64">
            <layout:boundingBox>
              <layout:position layout:x="340" layout:y="510" layout:z="0"/>
            </layout:boundingBox>
          </layout:reactionGlyph>
          <layout:reactionGlyph layout:id="RGT65" layout:reaction="T65">
            <layout:boundingBox>
              <layout:position layout:x="340" layout:y="590" layout:z="0"/>
            </layout:boundingBox>
          </layout:reactionGlyph>
          <layout:reactionGlyph layout:id="RGT66" layout:reaction="T66">
            <layout:boundingBox>
              <layout:position layout:x="420" layout:y="660" layout:z="0"/>
            </layout:boundingBox>
          </layout:reactionGlyph>
          <layout:reactionGlyph layout:id="RGT67" layout:reaction="T67">
            <layout:boundingBox>
              <layout:position layout:x="420" layout:y="590" layout:z="0"/>
            </layout:boundingBox>
          </layout:reactionGlyph>
          <layout:reactionGlyph layout:id="RGT68" layout:reaction="T68">
            <layout:boundingBox>
              <layout:position layout:x="420" layout:y="510" layout:z="0"/>
            </layout:boundingBox>
          </layout:reactionGlyph>
          <layout:reactionGlyph layout:id="RGT69" layout:reaction="T69">
            <layout:boundingBox>
              <layout:position layout:x="420" layout:y="440" layout:z="0"/>
            </layout:boundingBox>
          </layout:reactionGlyph>
          <layout:reactionGlyph layout:id="RGT70" layout:reaction="T70">
            <layout:boundingBox>
              <layout:position layout:x="540" layout:y="390" layout:z="0"/>
            </layout:boundingBox>
          </layout:reactionGlyph>
          <layout:reactionGlyph layout:id="RGT71" layout:reaction="T71">
            <layout:boundingBox>
              <layout:position layout:x="600" layout:y="430" layout:z="0"/>
            </layout:boundingBox>
          </layout:reactionGlyph>
          <layout:reactionGlyph layout:id="RGT72" layout:reaction="T72">
            <layout:boundingBox>
              <layout:position layout:x="540" layout:y="470" layout:z="0"/>
            </layout:boundingBox>
          </layout:reactionGlyph>
          <layout:reactionGlyph layout:id="RGT73" layout:reaction="T73">
            <layout:boundingBox>
              <layout:position layout:x="540" layout:y="540" layout:z="0"/>
            </layout:boundingBox>
          </layout:reactionGlyph>
          <layout:reactionGlyph layout:id="RGT74" layout:reaction="T74">
            <layout:boundingBox>
              <layout:position layout:x="540" layout:y="610" layout:z="0"/>
            </layout:boundingBox>
          </layout:reactionGlyph>
          <layout:reactionGlyph layout:id="RGT75" layout:reaction="T75">
            <layout:boundingBox>
              <layout:position layout:x="400" layout:y="730" layout:z="0"/>
            </layout:boundingBox>
          </layout:reactionGlyph>
          <layout:reactionGlyph layout:id="RGT76" layout:reaction="T76">
            <layout:boundingBox>
              <layout:position layout:x="320" layout:y="730" layout:z="0"/>
            </layout:boundingBox>
          </layout:reactionGlyph>
          <layout:reactionGlyph layout:id="RGT77" layout:reaction="T77">
            <layout:boundingBox>
              <layout:position layout:x="370" layout:y="760" layout:z="0"/>
            </layout:boundingBox>
          </layout:reactionGlyph>
          <layout:reactionGlyph layout:id="RGT78" layout:reaction="T78">
            <layout:boundingBox>
              <layout:position layout:x="370" layout:y="840" layout:z="0"/>
            </layout:boundingBox>
          </layout:reactionGlyph>
          <layout:reactionGlyph layout:id="RGT79" layout:reaction="T79">
            <layout:boundingBox>
              <layout:position layout:x="370" layout:y="920" layout:z="0"/>
            </layout:boundingBox>
          </layout:reactionGlyph>
          <layout:reactionGlyph layout:id="RGT80" layout:reaction="T80">
            <layout:boundingBox>
              <layout:position layout:x="480" layout:y="760" layout:z="0"/>
            </layout:boundingBox>
          </layout:reactionGlyph>
          <layout:reactionGlyph layout:id="RGT81" layout:reaction="T81">
            <layout:boundingBox>
              <layout:position layout:x="510" layout:y="730" layout:z="0"/>
            </layout:boundingBox>
          </layout:reactionGlyph>
          <layout:reactionGlyph layout:id="RGT82" layout:reaction="T82">
            <layout:boundingBox>
              <layout:position layout:x="510" layout:y="790" layout:z="0"/>
            </layout:boundingBox>
          </layout:reactionGlyph>
          <layout:reactionGlyph layout:id="RGT83" layout:reaction="T83">
            <layout:boundingBox>
              <layout:position layout:x="460" layout:y="940" layout:z="0"/>
            </layout:boundingBox>
          </layout:reactionGlyph>
          <layout:reactionGlyph layout:id="RGT84" layout:reaction="T84">
            <layout:boundingBox>
              <layout:position layout:x="460" layout:y="830" layout:z="0"/>
            </layout:boundingBox>
          </layout:reactionGlyph>
          <layout:reactionGlyph layout:id="RGT85" layout:reaction="T85">
            <layout:boundingBox>
              <layout:position layout:x="460" layout:y="900" layout:z="0"/>
            </layout:boundingBox>
          </layout:reactionGlyph>
          <layout:reactionGlyph layout:id="RGT86" layout:reaction="T86">
            <layout:boundingBox>
              <layout:position layout:x="710" layout:y="430" layout:z="0"/>
            </layout:boundingBox>
          </layout:reactionGlyph>
          <layout:reactionGlyph layout:id="RGT87" layout:reaction="T87">
            <layout:boundingBox>
              <layout:position layout:x="830" layout:y="430" layout:z="0"/>
            </layout:boundingBox>
          </layout:reactionGlyph>
          <layout:reactionGlyph layout:id="RGT88" layout:reaction="T88">
            <layout:boundingBox>
              <layout:position layout:x="920" layout:y="490" layout:z="0"/>
            </layout:boundingBox>
          </layout:reactionGlyph>
          <layout:reactionGlyph layout:id="RGT89" layout:reaction="T89">
            <layout:boundingBox>
              <layout:position layout:x="920" layout:y="600" layout:z="0"/>
            </layout:boundingBox>
          </layout:reactionGlyph>
          <layout:reactionGlyph layout:id="RGT90" layout:reaction="T90">
            <layout:boundingBox>
              <layout:position layout:x="830" layout:y="690" layout:z="0"/>
            </layout:boundingBox>
          </layout:reactionGlyph>
          <layout:reactionGlyph layout:id="RGT91" layout:reaction="T91">
            <layout:boundingBox>
              <layout:position layout:x="630" layout:y="730" layout:z="0"/>
            </layout:boundingBox>
          </layout:reactionGlyph>
          <layout:reactionGlyph layout:id="RGT92" layout:reaction="T92">
            <layout:boundingBox>
              <layout:position layout:x="730" layout:y="730" layout:z="0"/>
            </layout:boundingBox>
          </layout:reactionGlyph>
          <layout:reactionGlyph layout:id="RGT93" layout:reaction="T93">
            <layout:boundingBox>
              <layout:position layout:x="580" layout:y="790" layout:z="0"/>
            </layout:boundingBox>
          </layout:reactionGlyph>
          <layout:reactionGlyph layout:id="RGT94" layout:reaction="T94">
            <layout:boundingBox>
              <layout:position layout:x="550" layout:y="820" layout:z="0"/>
            </layout:boundingBox>
          </layout:reactionGlyph>
          <layout:reactionGlyph layout:id="RGT95" layout:reaction="T95">
            <layout:boundingBox>
              <layout:position layout:x="550" layout:y="890" layout:z="0"/>
            </layout:boundingBox>
          </layout:reactionGlyph>
          <layout:reactionGlyph layout:id="RGT96" layout:reaction="T96">
            <layout:boundingBox>
              <layout:position layout:x="550" layout:y="940" layout:z="0"/>
            </layout:boundingBox>
          </layout:reactionGlyph>
          <layout:reactionGlyph layout:id="RGT97" layout:reaction="T97">
            <layout:boundingBox>
              <layout:position layout:x="700" layout:y="820" layout:z="0"/>
            </layout:boundingBox>
          </layout:reactionGlyph>
          <layout:reactionGlyph layout:id="RGT98" layout:reaction="T98">
            <layout:boundingBox>
              <layout:position layout:x="700" layout:y="890" layout:z="0"/>
            </layout:boundingBox>
          </layout:reactionGlyph>
          <layout:reactionGlyph layout:id="RGT99" layout:reaction="T99">
            <layout:boundingBox>
              <layout:position layout:x="700" layout:y="940" layout:z="0"/>
            </layout:boundingBox>
          </layout:reactionGlyph>
          <layout:reactionGlyph layout:id="RGT100" layout:reaction="T100">
            <layout:boundingBox>
              <layout:position layout:x="810" layout:y="820" layout:z="0"/>
            </layout:boundingBox>
          </layout:reactionGlyph>
          <layout:reactionGlyph layout:id="RGT101" layout:reaction="T101">
            <layout:boundingBox>
              <layout:position layout:x="810" layout:y="890" layout:z="0"/>
            </layout:boundingBox>
          </layout:reactionGlyph>
          <layout:reactionGlyph layout:id="RGT102" layout:reaction="T102">
            <layout:boundingBox>
              <layout:position layout:x="810" layout:y="940" layout:z="0"/>
            </layout:boundingBox>
          </layout:reactionGlyph>
          <layout:reactionGlyph layout:id="RGT103" layout:reaction="T103">
            <layout:boundingBox>
              <layout:position layout:x="910" layout:y="820" layout:z="0"/>
            </layout:boundingBox>
          </layout:reactionGlyph>
          <layout:reactionGlyph layout:id="RGT104" layout:reaction="T104">
            <layout:boundingBox>
              <layout:position layout:x="910" layout:y="890" layout:z="0"/>
            </layout:boundingBox>
          </layout:reactionGlyph>
          <layout:reactionGlyph layout:id="RGT105" layout:reaction="T105">
            <layout:boundingBox>
              <layout:position layout:x="910" layout:y="940" layout:z="0"/>
            </layout:boundingBox>
          </layout:reactionGlyph>
          <layout:reactionGlyph layout:id="RGT106" layout:reaction="T106">
            <layout:boundingBox>
              <layout:position layout:x="1150" layout:y="450" layout:z="0"/>
            </layout:boundingBox>
          </layout:reactionGlyph>
          <layout:reactionGlyph layout:id="RGT107" layout:reaction="T107">
            <layout:boundingBox>
              <layout:position layout:x="1060" layout:y="520" layout:z="0"/>
            </layout:boundingBox>
          </layout:reactionGlyph>
          <layout:reactionGlyph layout:id="RGT108" layout:reaction="T108">
            <layout:boundingBox>
              <layout:position layout:x="1150" layout:y="560" layout:z="0"/>
            </layout:boundingBox>
          </layout:reactionGlyph>
          <layout:reactionGlyph layout:id="RGT109" layout:reaction="T109">
            <layout:boundingBox>
              <layout:position layout:x="1150" layout:y="670" layout:z="0"/>
            </layout:boundingBox>
          </layout:reactionGlyph>
          <layout:reactionGlyph layout:id="RGT110" layout:reaction="T110">
            <layout:boundingBox>
              <layout:position layout:x="1300" layout:y="380" layout:z="0"/>
            </layout:boundingBox>
          </layout:reactionGlyph>
          <layout:reactionGlyph layout:id="RGT111" layout:reaction="T111">
            <layout:boundingBox>
              <layout:position layout:x="1220" layout:y="490" layout:z="0"/>
            </layout:boundingBox>
          </layout:reactionGlyph>
          <layout:reactionGlyph layout:id="RGT112" layout:reaction="T112">
            <layout:boundingBox>
              <layout:position layout:x="1300" layout:y="470" layout:z="0"/>
            </layout:boundingBox>
          </layout:reactionGlyph>
          <layout:reactionGlyph layout:id="RGT113" layout:reaction="T113">
            <layout:boundingBox>
              <layout:position layout:x="1300" layout:y="550" layout:z="0"/>
            </layout:boundingBox>
          </layout:reactionGlyph>
          <layout:reactionGlyph layout:id="RGT114" layout:reaction="T114">
            <layout:boundingBox>
              <layout:position layout:x="1300" layout:y="630" layout:z="0"/>
            </layout:boundingBox>
          </layout:reactionGlyph>
          <layout:reactionGlyph layout:id="RGT115" layout:reaction="T115">
            <layout:boundingBox>
              <layout:position layout:x="1300" layout:y="690" layout:z="0"/>
            </layout:boundingBox>
          </layout:reactionGlyph>
          <layout:reactionGlyph layout:id="RGT116" layout:reaction="T116">
            <layout:boundingBox>
              <layout:position layout:x="1430" layout:y="580" layout:z="0"/>
            </layout:boundingBox>
          </layout:reactionGlyph>
          <layout:reactionGlyph layout:id="RGT117" layout:reaction="T117">
            <layout:boundingBox>
              <layout:position layout:x="1430" layout:y="700" layout:z="0"/>
            </layout:boundingBox>
          </layout:reactionGlyph>
          <layout:reactionGlyph layout:id="RGT118" layout:reaction="T118">
            <layout:boundingBox>
              <layout:position layout:x="1300" layout:y="770" layout:z="0"/>
            </layout:boundingBox>
          </layout:reactionGlyph>
          <layout:reactionGlyph layout:id="RGT119" layout:reaction="T119">
            <layout:boundingBox>
              <layout:position layout:x="1210" layout:y="770" layout:z="0"/>
            </layout:boundingBox>
          </layout:reactionGlyph>
          <layout:reactionGlyph layout:id="RGT120" layout:reaction="T120">
            <layout:boundingBox>
              <layout:position layout:x="1250" layout:y="800" layout:z="0"/>
            </layout:boundingBox>
          </layout:reactionGlyph>
          <layout:reactionGlyph layout:id="RGT121" layout:reaction="T121">
            <layout:boundingBox>
              <layout:position layout:x="1140" layout:y="800" layout:z="0"/>
            </layout:boundingBox>
          </layout:reactionGlyph>
          <layout:reactionGlyph layout:id="RGT122" layout:reaction="T122">
            <layout:boundingBox>
              <layout:position layout:x="1140" layout:y="840" layout:z="0"/>
            </layout:boundingBox>
          </layout:reactionGlyph>
          <layout:reactionGlyph layout:id="RGT123" layout:reaction="T123">
            <layout:boundingBox>
              <layout:position layout:x="1260" layout:y="840" layout:z="0"/>
            </layout:boundingBox>
          </layout:reactionGlyph>
          <layout:reactionGlyph layout:id="RGT124" layout:reaction="T124">
            <layout:boundingBox>
              <layout:position layout:x="1300" layout:y="840" layout:z="0"/>
            </layout:boundingBox>
          </layout:reactionGlyph>
          <layout:reactionGlyph layout:id="RGT125" layout:reaction="T125">
            <layout:boundingBox>
              <layout:position layout:x="1140" layout:y="880" layout:z="0"/>
            </layout:boundingBox>
          </layout:reactionGlyph>
          <layout:reactionGlyph layout:id="RGT126" layout:reaction="T126">
            <layout:boundingBox>
              <layout:position layout:x="1190" layout:y="940" layout:z="0"/>
            </layout:boundingBox>
          </layout:reactionGlyph>
          <layout:reactionGlyph layout:id="RGT127" layout:reaction="T127">
            <layout:boundingBox>
              <layout:position layout:x="1300" layout:y="940" layout:z="0"/>
            </layout:boundingBox>
          </layout:reactionGlyph>
          <layout:reactionGlyph layout:id="RGT128" layout:reaction="T128">
            <layout:boundingBox>
              <layout:position layout:x="1450" layout:y="940" layout:z="0"/>
            </layout:boundingBox>
          </layout:reactionGlyph>
          <layout:reactionGlyph layout:id="RGT129" layout:reaction="T129">
            <layout:boundingBox>
              <layout:position layout:x="930" layout:y="690" layout:z="0"/>
            </layout:boundingBox>
          </layout:reactionGlyph>
        </layout:listOfReactionGlyphs>
      </layout:layout>
    </layout:listOfLayouts>
    <listOfSpecies>
      <species boundaryCondition="false" constant="false" hasOnlySubstanceUnits="true" id="P0" initialAmount="0" name="TNFR1" sboTerm="SBO:0000000"/>
      <species boundaryCondition="false" constant="false" hasOnlySubstanceUnits="true" id="P1" initialAmount="0" name="NF-kB_n" sboTerm="SBO:0000000"/>
      <species boundaryCondition="false" constant="false" hasOnlySubstanceUnits="true" id="P2" initialAmount="0" name="TNF" sboTerm="SBO:0000000"/>
      <species boundaryCondition="false" constant="false" hasOnlySubstanceUnits="true" id="P3" initialAmount="0" name="TRADD" sboTerm="SBO:0000000"/>
      <species boundaryCondition="false" constant="false" hasOnlySubstanceUnits="true" id="P4" initialAmount="0" name="RIP1" sboTerm="SBO:0000000"/>
      <species boundaryCondition="false" constant="false" hasOnlySubstanceUnits="true" id="P5" initialAmount="0" name="TRAF2" sboTerm="SBO:0000000"/>
      <species boundaryCondition="false" constant="false" hasOnlySubstanceUnits="true" id="P6" initialAmount="0" name="clap" sboTerm="SBO:0000000"/>
      <species boundaryCondition="false" constant="false" hasOnlySubstanceUnits="true" id="P7" initialAmount="0" name="TAB" sboTerm="SBO:0000000"/>
      <species boundaryCondition="false" constant="false" hasOnlySubstanceUnits="true" id="P8" initialAmount="0" name="TAK1" sboTerm="SBO:0000000"/>
      <species boundaryCondition="false" constant="false" hasOnlySubstanceUnits="true" id="P9" initialAmount="0" name="Nemo" sboTerm="SBO:0000000"/>
      <species boundaryCondition="false" constant="false" hasOnlySubstanceUnits="true" id="P10" initialAmount="0" name="IKK" sboTerm="SBO:0000000"/>
      <species boundaryCondition="false" constant="false" hasOnlySubstanceUnits="true" id="P11" initialAmount="0" name="LUBAC" sboTerm="SBO:0000000"/>
      <species boundaryCondition="false" constant="false" hasOnlySubstanceUnits="true" id="P12" initialAmount="0" name="CYLD" sboTerm="SBO:0000000"/>
      <species boundaryCondition="false" constant="false" hasOnlySubstanceUnits="true" id="P13" initialAmount="0" name="NF-kB" sboTerm="SBO:0000000"/>
      <species boundaryCondition="false" constant="false" hasOnlySubstanceUnits="true" id="P14" initialAmount="0" name="Procasp9" sboTerm="SBO:0000000"/>
      <species boundaryCondition="false" constant="false" hasOnlySubstanceUnits="true" id="P15" initialAmount="0" name="Procasp8" sboTerm="SBO:0000000"/>
      <species boundaryCondition="false" constant="false" hasOnlySubstanceUnits="true" id="P16" initialAmount="0" name="SCF" sboTerm="SBO:0000000"/>
      <species boundaryCondition="false" constant="false" hasOnlySubstanceUnits="true" id="P17" initialAmount="0" name="cFLIPs" sboTerm="SBO:0000000"/>
      <species boundaryCondition="false" constant="false" hasOnlySubstanceUnits="true" id="P18" initialAmount="0" name="Procasp3" sboTerm="SBO:0000000"/>
      <species boundaryCondition="false" constant="false" hasOnlySubstanceUnits="true" id="P19" initialAmount="0" name="Bid" sboTerm="SBO:0000000"/>
      <species boundaryCondition="false" constant="false" hasOnlySubstanceUnits="true" id="P20" initialAmount="0" name="BAX" sboTerm="SBO:0000000"/>
      <species boundaryCondition="false" constant="false" hasOnlySubstanceUnits="true" id="P21" initialAmount="0" name="SMAC_mito" sboTerm="SBO:0000000"/>
      <species boundaryCondition="false" constant="false" hasOnlySubstanceUnits="true" id="P22" initialAmount="0" name="Cyt_c_mito" sboTerm="SBO:0000000"/>
      <species boundaryCondition="false" constant="false" hasOnlySubstanceUnits="true" id="P23" initialAmount="0" name="Apaf1" sboTerm="SBO:0000000"/>
      <species boundaryCondition="false" constant="false" hasOnlySubstanceUnits="true" id="P24" initialAmount="0" name="TNFR1:TNF" sboTerm="SBO:0000000"/>
      <species boundaryCondition="false" constant="false" hasOnlySubstanceUnits="true" id="P25" initialAmount="0" name="T:T:TRADD" sboTerm="SBO:0000000"/>
      <species boundaryCondition="false" constant="false" hasOnlySubstanceUnits="true" id="P26" initialAmount="0" name="T:T:T:RIP" sboTerm="SBO:0000000"/>
      <species boundaryCondition="false" constant="false" hasOnlySubstanceUnits="true" id="P27" initialAmount="0" name="T:T:T:R:TRAF2" sboTerm="SBO:0000000"/>
      <species boundaryCondition="false" constant="false" hasOnlySubstanceUnits="true" id="P28" initialAmount="0" name="T:T:T:R:T:cIAP" sboTerm="SBO:0000000"/>
      <species boundaryCondition="false" constant="false" hasOnlySubstanceUnits="true" id="P29" initialAmount="0" name="T:T:T:R:T:c_K63ub" sboTerm="SBO:0000000"/>
      <species boundaryCondition="false" constant="false" hasOnlySubstanceUnits="true" id="P30" initialAmount="0" name="TRADD_c" sboTerm="SBO:0000000"/>
      <species boundaryCondition="false" constant="false" hasOnlySubstanceUnits="true" id="P31" initialAmount="0" name="T:T_diss" sboTerm="SBO:0000000"/>
      <species boundaryCondition="false" constant="false" hasOnlySubstanceUnits="true" id="P32" initialAmount="0" name="TRADD:RIP1" sboTerm="SBO:0000000"/>
      <species boundaryCondition="false" constant="false" hasOnlySubstanceUnits="true" id="P33" initialAmount="0" name="RIP_diss" sboTerm="SBO:0000000"/>
      <species boundaryCondition="false" constant="false" hasOnlySubstanceUnits="true" id="P34" initialAmount="0" name="TRADD_diss" sboTerm="SBO:0000000"/>
      <species boundaryCondition="false" constant="false" hasOnlySubstanceUnits="true" id="P35" initialAmount="0" name="T:FADD" sboTerm="SBO:0000000"/>
      <species boundaryCondition="false" constant="false" hasOnlySubstanceUnits="true" id="P36" initialAmount="0" name="RIP1_c" sboTerm="SBO:0000000"/>
      <species boundaryCondition="false" constant="false" hasOnlySubstanceUnits="true" id="P37" initialAmount="0" name="FADD" sboTerm="SBO:0000000"/>
      <species boundaryCondition="false" constant="false" hasOnlySubstanceUnits="true" id="P38" initialAmount="0" name="CIIa" sboTerm="SBO:0000000"/>
      <species boundaryCondition="false" constant="false" hasOnlySubstanceUnits="true" id="P39" initialAmount="0" name="cFLIPL" sboTerm="SBO:0000000"/>
      <species boundaryCondition="false" constant="false" hasOnlySubstanceUnits="true" id="P40" initialAmount="0" name="CIIa:cFLIPL" sboTerm="SBO:0000000"/>
      <species boundaryCondition="false" constant="false" hasOnlySubstanceUnits="true" id="P41" initialAmount="0" name="CIIa:Pc8_2" sboTerm="SBO:0000000"/>
      <species boundaryCondition="false" constant="false" hasOnlySubstanceUnits="true" id="P42" initialAmount="0" name="CIIa_diss" sboTerm="SBO:0000000"/>
      <species boundaryCondition="false" constant="false" hasOnlySubstanceUnits="true" id="P43" initialAmount="0" name="CASP8" sboTerm="SBO:0000000"/>
      <species boundaryCondition="false" constant="false" hasOnlySubstanceUnits="true" id="P44" initialAmount="0" name="R:FADD" sboTerm="SBO:0000000"/>
      <species boundaryCondition="false" constant="false" hasOnlySubstanceUnits="true" id="P45" initialAmount="0" name="CIIb" sboTerm="SBO:0000000"/>
      <species boundaryCondition="false" constant="false" hasOnlySubstanceUnits="true" id="P46" initialAmount="0" name="CIIb:cFLIPL" sboTerm="SBO:0000000"/>
      <species boundaryCondition="false" constant="false" hasOnlySubstanceUnits="true" id="P47" initialAmount="0" name="CIIb:Pc8_2" sboTerm="SBO:0000000"/>
      <species boundaryCondition="false" constant="false" hasOnlySubstanceUnits="true" id="P48" initialAmount="0" name="CIIb_diss" sboTerm="SBO:0000000"/>
      <species boundaryCondition="false" constant="false" hasOnlySubstanceUnits="true" id="P49" initialAmount="0" name="Pc8:cFLIPL" sboTerm="SBO:0000000"/>
      <species boundaryCondition="false" constant="false" hasOnlySubstanceUnits="true" id="P50" initialAmount="0" name="RIP1:RIP3_cl" sboTerm="SBO:0000000"/>
      <species boundaryCondition="false" constant="false" hasOnlySubstanceUnits="true" id="P51" initialAmount="0" name="RIP3" sboTerm="SBO:0000000"/>
      <species boundaryCondition="false" constant="false" hasOnlySubstanceUnits="true" id="P52" initialAmount="0" name="RIP1:RIP3" sboTerm="SBO:0000000"/>
      <species boundaryCondition="false" constant="false" hasOnlySubstanceUnits="true" id="P53" initialAmount="0" name="CIIb:cFLIPs" sboTerm="SBO:0000000"/>
      <species boundaryCondition="false" constant="false" hasOnlySubstanceUnits="true" id="P54" initialAmount="0" name="CASP8_diss" sboTerm="SBO:0000000"/>
      <species boundaryCondition="false" constant="false" hasOnlySubstanceUnits="true" id="P55" initialAmount="0" name="CIIb:cFs:RIP3" sboTerm="SBO:0000000"/>
      <species boundaryCondition="false" constant="false" hasOnlySubstanceUnits="true" id="P56" initialAmount="0" name="MLKL_PM" sboTerm="SBO:0000000"/>
      <species boundaryCondition="false" constant="false" hasOnlySubstanceUnits="true" id="P57" initialAmount="0" name="MLKL_p" sboTerm="SBO:0000000"/>
      <species boundaryCondition="false" constant="false" hasOnlySubstanceUnits="true" id="P58" initialAmount="0" name="R:R_diss" sboTerm="SBO:0000000"/>
      <species boundaryCondition="false" constant="false" hasOnlySubstanceUnits="true" id="P59" initialAmount="0" name="MLKL" sboTerm="SBO:0000000"/>
      <species boundaryCondition="false" constant="false" hasOnlySubstanceUnits="true" id="P60" initialAmount="0" name="K63ub:TAB" sboTerm="SBO:0000000"/>
      <species boundaryCondition="false" constant="false" hasOnlySubstanceUnits="true" id="P61" initialAmount="0" name="TAB_K63ub" sboTerm="SBO:0000000"/>
      <species boundaryCondition="false" constant="false" hasOnlySubstanceUnits="true" id="P62" initialAmount="0" name="TAB:TAK_K63ub" sboTerm="SBO:0000000"/>
      <species boundaryCondition="false" constant="false" hasOnlySubstanceUnits="true" id="P63" initialAmount="0" name="K63ub:NEMO" sboTerm="SBO:0000000"/>
      <species boundaryCondition="false" constant="false" hasOnlySubstanceUnits="true" id="P64" initialAmount="0" name="NEMO_K63ub" sboTerm="SBO:0000000"/>
      <species boundaryCondition="false" constant="false" hasOnlySubstanceUnits="true" id="P65" initialAmount="0" name="NEMO:IKK_K63ub" sboTerm="SBO:0000000"/>
      <species boundaryCondition="false" constant="false" hasOnlySubstanceUnits="true" id="P66" initialAmount="0" name="K63ub:LUBAC" sboTerm="SBO:0000000"/>
      <species boundaryCondition="false" constant="false" hasOnlySubstanceUnits="true" id="P67" initialAmount="0" name="NEMO:IKK_M1ub" sboTerm="SBO:0000000"/>
      <species boundaryCondition="false" constant="false" hasOnlySubstanceUnits="true" id="P68" initialAmount="0" name="NEMO_M1ub" sboTerm="SBO:0000000"/>
      <species boundaryCondition="false" constant="false" hasOnlySubstanceUnits="true" id="P69" initialAmount="0" name="K36ub:LUBAC:M1ub:NEMO" sboTerm="SBO:0000000"/>
      <species boundaryCondition="false" constant="false" hasOnlySubstanceUnits="true" id="P70" initialAmount="0" name="CI" sboTerm="SBO:0000000"/>
      <species boundaryCondition="false" constant="false" hasOnlySubstanceUnits="true" id="P71" initialAmount="0" name="NF-kB:IkB" sboTerm="SBO:0000000"/>
      <species boundaryCondition="false" constant="false" hasOnlySubstanceUnits="true" id="P72" initialAmount="0" name="CI:N:I" sboTerm="SBO:0000000"/>
      <species boundaryCondition="false" constant="false" hasOnlySubstanceUnits="true" id="P73" initialAmount="0" name="NF-kB:IkB_n" sboTerm="SBO:0000000"/>
      <species boundaryCondition="false" constant="false" hasOnlySubstanceUnits="true" id="P74" initialAmount="0" name="IkB_n" sboTerm="SBO:0000000"/>
      <species boundaryCondition="false" constant="false" hasOnlySubstanceUnits="true" id="P75" initialAmount="0" name="NF-kB_n2" sboTerm="SBO:0000000"/>
      <species boundaryCondition="false" constant="false" hasOnlySubstanceUnits="true" id="P76" initialAmount="0" name="IkB" sboTerm="SBO:0000000"/>
      <species boundaryCondition="false" constant="false" hasOnlySubstanceUnits="true" id="P77" initialAmount="0" name="IkB_g" sboTerm="SBO:0000000"/>
      <species boundaryCondition="false" constant="false" hasOnlySubstanceUnits="true" id="P78" initialAmount="0" name="NF-kB_n:IkB_g" sboTerm="SBO:0000000"/>
      <species boundaryCondition="false" constant="false" hasOnlySubstanceUnits="true" id="P79" initialAmount="0" name="IkB_mRNA" sboTerm="SBO:0000000"/>
      <species boundaryCondition="false" constant="false" hasOnlySubstanceUnits="true" id="P80" initialAmount="0" name="K63ub:L:CYLD" sboTerm="SBO:0000000"/>
      <species boundaryCondition="false" constant="false" hasOnlySubstanceUnits="true" id="P81" initialAmount="0" name="LUBAC_K63ub:CYLD" sboTerm="SBO:0000000"/>
      <species boundaryCondition="false" constant="false" hasOnlySubstanceUnits="true" id="P82" initialAmount="0" name="CI:CYLD" sboTerm="SBO:0000000"/>
      <species boundaryCondition="false" constant="false" hasOnlySubstanceUnits="true" id="P83" initialAmount="0" name="CI_diss" sboTerm="SBO:0000000"/>
      <species boundaryCondition="false" constant="false" hasOnlySubstanceUnits="true" id="P84" initialAmount="0" name="CI:A20" sboTerm="SBO:0000000"/>
      <species boundaryCondition="false" constant="false" hasOnlySubstanceUnits="true" id="P85" initialAmount="0" name="A20" sboTerm="SBO:0000000"/>
      <species boundaryCondition="false" constant="false" hasOnlySubstanceUnits="true" id="P86" initialAmount="0" name="IkB_p" sboTerm="SBO:0000000"/>
      <species boundaryCondition="false" constant="false" hasOnlySubstanceUnits="true" id="P87" initialAmount="0" name="IkB_K48ub" sboTerm="SBO:0000000"/>
      <species boundaryCondition="false" constant="false" hasOnlySubstanceUnits="true" id="P88" initialAmount="0" name="NF-kB_n2:XIAP_g" sboTerm="SBO:0000000"/>
      <species boundaryCondition="false" constant="false" hasOnlySubstanceUnits="true" id="P89" initialAmount="0" name="XIAP_g" sboTerm="SBO:0000000"/>
      <species boundaryCondition="false" constant="false" hasOnlySubstanceUnits="true" id="P90" initialAmount="0" name="A20_g" sboTerm="SBO:0000000"/>
      <species boundaryCondition="false" constant="false" hasOnlySubstanceUnits="true" id="P91" initialAmount="0" name="NF-kB_n:A20_g" sboTerm="SBO:0000000"/>
      <species boundaryCondition="false" constant="false" hasOnlySubstanceUnits="true" id="P92" initialAmount="0" name="A20_mRNA" sboTerm="SBO:0000000"/>
      <species boundaryCondition="false" constant="false" hasOnlySubstanceUnits="true" id="P93" initialAmount="0" name="XIAP_mRNA" sboTerm="SBO:0000000"/>
      <species boundaryCondition="false" constant="false" hasOnlySubstanceUnits="true" id="P94" initialAmount="0" name="XIAP" sboTerm="SBO:0000000"/>
      <species boundaryCondition="false" constant="false" hasOnlySubstanceUnits="true" id="P95" initialAmount="0" name="cFLIPL_mRNA" sboTerm="SBO:0000000"/>
      <species boundaryCondition="false" constant="false" hasOnlySubstanceUnits="true" id="P96" initialAmount="0" name="BCL-2_mRNA" sboTerm="SBO:0000000"/>
      <species boundaryCondition="false" constant="false" hasOnlySubstanceUnits="true" id="P97" initialAmount="0" name="NF-kB_n2:BCL-2_g" sboTerm="SBO:0000000"/>
      <species boundaryCondition="false" constant="false" hasOnlySubstanceUnits="true" id="P98" initialAmount="0" name="NF-kB_n2:cFLIP_g" sboTerm="SBO:0000000"/>
      <species boundaryCondition="false" constant="false" hasOnlySubstanceUnits="true" id="P99" initialAmount="0" name="cFLIP_g" sboTerm="SBO:0000000"/>
      <species boundaryCondition="false" constant="false" hasOnlySubstanceUnits="true" id="P100" initialAmount="0" name="BCL-2_g" sboTerm="SBO:0000000"/>
      <species boundaryCondition="false" constant="false" hasOnlySubstanceUnits="true" id="P101" initialAmount="0" name="BCL-2" sboTerm="SBO:0000000"/>
      <species boundaryCondition="false" constant="false" hasOnlySubstanceUnits="true" id="P102" initialAmount="0" name="CASP3" sboTerm="SBO:0000000"/>
      <species boundaryCondition="false" constant="false" hasOnlySubstanceUnits="true" id="P103" initialAmount="0" name="XIAP:CASP3" sboTerm="SBO:0000000"/>
      <species boundaryCondition="false" constant="false" hasOnlySubstanceUnits="true" id="P104" initialAmount="0" name="tBid" sboTerm="SBO:0000000"/>
      <species boundaryCondition="false" constant="false" hasOnlySubstanceUnits="true" id="P105" initialAmount="0" name="tBid_MOM" sboTerm="SBO:0000000"/>
      <species boundaryCondition="false" constant="false" hasOnlySubstanceUnits="true" id="P106" initialAmount="0" name="tBid:BAX" sboTerm="SBO:0000000"/>
      <species boundaryCondition="false" constant="false" hasOnlySubstanceUnits="true" id="P107" initialAmount="0" name="tBid:BAX_2" sboTerm="SBO:0000000"/>
      <species boundaryCondition="false" constant="false" hasOnlySubstanceUnits="true" id="P108" initialAmount="0" name="BCL-2:BAX" sboTerm="SBO:0000000"/>
      <species boundaryCondition="false" constant="false" hasOnlySubstanceUnits="true" id="P109" initialAmount="0" name="BAX:BAX_pore" sboTerm="SBO:0000000"/>
      <species boundaryCondition="false" constant="false" hasOnlySubstanceUnits="true" id="P110" initialAmount="0" name="SMAC" sboTerm="SBO:0000000"/>
      <species boundaryCondition="false" constant="false" hasOnlySubstanceUnits="true" id="P111" initialAmount="0" name="SMAC:XIAP:Pc9" sboTerm="SBO:0000000"/>
      <species boundaryCondition="false" constant="false" hasOnlySubstanceUnits="true" id="P112" initialAmount="0" name="Cyt_c" sboTerm="SBO:0000000"/>
      <species boundaryCondition="false" constant="false" hasOnlySubstanceUnits="true" id="P113" initialAmount="0" name="XIAP:Pc9" sboTerm="SBO:0000000"/>
      <species boundaryCondition="false" constant="false" hasOnlySubstanceUnits="true" id="P114" initialAmount="0" name="CASP9_diss" sboTerm="SBO:0000000"/>
      <species boundaryCondition="false" constant="false" hasOnlySubstanceUnits="true" id="P115" initialAmount="0" name="CASP9" sboTerm="SBO:0000000"/>
      <species boundaryCondition="false" constant="false" hasOnlySubstanceUnits="true" id="P116" initialAmount="0" name="Apoptosome_diss" sboTerm="SBO:0000000"/>
      <species boundaryCondition="false" constant="false" hasOnlySubstanceUnits="true" id="P117" initialAmount="0" name="Apoptosome" sboTerm="SBO:0000000"/>
    </listOfSpecies>
    <listOfReactions>
      <reaction fast="false" id="T0" name="Syn_TNFR1" reversible="false" sboTerm="SBO:0000000">
        <listOfProducts>
          <speciesReference constant="true" species="P0" stoichiometry="1"/>
        </listOfProducts>
      </reaction>
      <reaction fast="false" id="T1" name="Syn_TNF" reversible="false" sboTerm="SBO:0000000">
        <listOfProducts>
          <speciesReference constant="true" species="P2" stoichiometry="1"/>
        </listOfProducts>
      </reaction>
      <reaction fast="false" id="T2" name="Syn_TRADD" reversible="false" sboTerm="SBO:0000000">
        <listOfProducts>
          <speciesReference constant="true" species="P3" stoichiometry="1"/>
        </listOfProducts>
      </reaction>
      <reaction fast="false" id="T3" name="Syn_RIP1" reversible="false" sboTerm="SBO:0000000">
        <listOfProducts>
          <speciesReference constant="true" species="P4" stoichiometry="1"/>
        </listOfProducts>
      </reaction>
      <reaction fast="false" id="T4" name="Syn_TRAF2" reversible="false" sboTerm="SBO:0000000">
        <listOfProducts>
          <speciesReference constant="true" species="P5" stoichiometry="1"/>
        </listOfProducts>
      </reaction>
      <reaction fast="false" id="T5" name="Syn_clap" reversible="false" sboTerm="SBO:0000000">
        <listOfProducts>
          <speciesReference constant="true" species="P6" stoichiometry="1"/>
        </listOfProducts>
      </reaction>
      <reaction fast="false" id="T6" name="Syn_TAB" reversible="false" sboTerm="SBO:0000000">
        <listOfProducts>
          <speciesReference constant="true" species="P7" stoichiometry="1"/>
        </listOfProducts>
      </reaction>
      <reaction fast="false" id="T7" name="Syn_TAK1" reversible="false" sboTerm="SBO:0000000">
        <listOfProducts>
          <speciesReference constant="true" species="P8" stoichiometry="1"/>
        </listOfProducts>
      </reaction>
      <reaction fast="false" id="T8" name="Syn_NEMO" reversible="false" sboTerm="SBO:0000000">
        <listOfProducts>
          <speciesReference constant="true" species="P9" stoichiometry="1"/>
        </listOfProducts>
      </reaction>
      <reaction fast="false" id="T9" name="Syn_IKK" reversible="false" sboTerm="SBO:0000000">
        <listOfProducts>
          <speciesReference constant="true" species="P10" stoichiometry="1"/>
        </listOfProducts>
      </reaction>
      <reaction fast="false" id="T10" name="Syn_LUBAC" reversible="false" sboTerm="SBO:0000000">
        <listOfProducts>
          <speciesReference constant="true" species="P11" stoichiometry="1"/>
        </listOfProducts>
      </reaction>
      <reaction fast="false" id="T11" name="Syn_CYLD" reversible="false" sboTerm="SBO:0000000">
        <listOfProducts>
          <speciesReference constant="true" species="P12" stoichiometry="1"/>
        </listOfProducts>
      </reaction>
      <reaction fast="false" id="T12" name="Syn_NF-kB" reversible="false" sboTerm="SBO:0000000">
        <listOfProducts>
          <speciesReference constant="true" species="P13" stoichiometry="1"/>
        </listOfProducts>
      </reaction>
      <reaction fast="false" id="T13" name="Syn_FADD" reversible="false" sboTerm="SBO:0000000">
        <listOfProducts>
          <speciesReference constant="true" species="P37" stoichiometry="1"/>
        </listOfProducts>
      </reaction>
      <reaction fast="false" id="T14" name="Syn_Procasp8" reversible="false" sboTerm="SBO:0000000">
        <listOfProducts>
          <speciesReference constant="true" species="P15" stoichiometry="1"/>
        </listOfProducts>
      </reaction>
      <reaction fast="false" id="T15" name="Syn_SCF" reversible="false" sboTerm="SBO:0000000">
        <listOfProducts>
          <speciesReference constant="true" species="P16" stoichiometry="1"/>
        </listOfProducts>
      </reaction>
      <reaction fast="false" id="T16" name="Syn_cFLIPs" reversible="false" sboTerm="SBO:0000000">
        <listOfProducts>
          <speciesReference constant="true" species="P17" stoichiometry="1"/>
        </listOfProducts>
      </reaction>
      <reaction fast="false" id="T17" name="Syn_RIP3" reversible="false" sboTerm="SBO:0000000">
        <listOfProducts>
          <speciesReference constant="true" species="P51" stoichiometry="1"/>
        </listOfProducts>
      </reaction>
      <reaction fast="false" id="T18" name="Syn_MLKL" reversible="false" sboTerm="SBO:0000000">
        <listOfProducts>
          <speciesReference constant="true" species="P59" stoichiometry="1"/>
        </listOfProducts>
      </reaction>
      <reaction fast="false" id="T19" name="Syn_Procasp3" reversible="false" sboTerm="SBO:0000000">
        <listOfProducts>
          <speciesReference constant="true" species="P18" stoichiometry="1"/>
        </listOfProducts>
      </reaction>
      <reaction fast="false" id="T20" name="Syn_Bid" reversible="false" sboTerm="SBO:0000000">
        <listOfProducts>
          <speciesReference constant="true" species="P19" stoichiometry="1"/>
        </listOfProducts>
      </reaction>
      <reaction fast="false" id="T21" name="Syn_BAX" reversible="false" sboTerm="SBO:0000000">
        <listOfProducts>
          <speciesReference constant="true" species="P20" stoichiometry="1"/>
        </listOfProducts>
      </reaction>
      <reaction fast="false" id="T22" name="Syn_SMAC" reversible="false" sboTerm="SBO:0000000">
        <listOfProducts>
          <speciesReference constant="true" species="P21" stoichiometry="1"/>
        </listOfProducts>
      </reaction>
      <reaction fast="false" id="T23" name="Syn_Cyt_c" reversible="false" sboTerm="SBO:0000000">
        <listOfProducts>
          <speciesReference constant="true" species="P22" stoichiometry="1"/>
        </listOfProducts>
      </reaction>
      <reaction fast="false" id="T24" name="Syn_Apaf1" reversible="false" sboTerm="SBO:0000000">
        <listOfProducts>
          <speciesReference constant="true" species="P23" stoichiometry="1"/>
        </listOfProducts>
      </reaction>
      <reaction fast="false" id="T25" name="Syn_Procasp9" reversible="false" sboTerm="SBO:0000000">
        <listOfProducts>
          <speciesReference constant="true" species="P14" stoichiometry="1"/>
        </listOfProducts>
      </reaction>
      <reaction fast="false" id="T26" name="T1" reversible="false" sboTerm="SBO:0000000">
        <listOfReactants>
          <speciesReference constant="true" species="P0" stoichiometry="1"/>
          <speciesReference constant="true" species="P2" stoichiometry="1"/>
        </listOfReactants>
        <listOfProducts>
          <speciesReference constant="true" species="P24" stoichiometry="1"/>
        </listOfProducts>
      </reaction>
      <reaction fast="false" id="T27" name="T2" reversible="false" sboTerm="SBO:0000000">
        <listOfReactants>
          <speciesReference constant="true" species="P3" stoichiometry="1"/>
          <speciesReference constant="true" species="P24" stoichiometry="1"/>
        </listOfReactants>
        <listOfProducts>
          <speciesReference constant="true" species="P25" stoichiometry="1"/>
        </listOfProducts>
      </reaction>
      <reaction fast="false" id="T28" name="T3" reversible="false" sboTerm="SBO:0000000">
        <listOfReactants>
          <speciesReference constant="true" species="P4" stoichiometry="1"/>
          <speciesReference constant="true" species="P25" stoichiometry="1"/>
        </listOfReactants>
        <listOfProducts>
          <speciesReference constant="true" species="P26" stoichiometry="1"/>
        </listOfProducts>
      </reaction>
      <reaction fast="false" id="T29" name="T4" reversible="false" sboTerm="SBO:0000000">
        <listOfReactants>
          <speciesReference constant="true" species="P5" stoichiometry="1"/>
          <speciesReference constant="true" species="P26" stoichiometry="1"/>
        </listOfReactants>
        <listOfProducts>
          <speciesReference constant="true" species="P27" stoichiometry="1"/>
        </listOfProducts>
      </reaction>
      <reaction fast="false" id="T30" name="T5" reversible="false" sboTerm="SBO:0000000">
        <listOfReactants>
          <speciesReference constant="true" species="P6" stoichiometry="1"/>
          <speciesReference constant="true" species="P27" stoichiometry="1"/>
        </listOfReactants>
        <listOfProducts>
          <speciesReference constant="true" species="P28" stoichiometry="1"/>
        </listOfProducts>
      </reaction>
      <reaction fast="false" id="T31" name="T6" reversible="false" sboTerm="SBO:0000000">
        <listOfReactants>
          <speciesReference constant="true" species="P28" stoichiometry="1"/>
        </listOfReactants>
        <listOfProducts>
          <speciesReference constant="true" species="P29" stoichiometry="1"/>
        </listOfProducts>
      </reaction>
      <reaction fast="false" id="T32" name="T42" reversible="false" sboTerm="SBO:0000000">
        <listOfReactants>
          <speciesReference constant="true" species="P25" stoichiometry="1"/>
        </listOfReactants>
        <listOfProducts>
          <speciesReference constant="true" species="P31" stoichiometry="1"/>
          <speciesReference constant="true" species="P30" stoichiometry="1"/>
        </listOfProducts>
      </reaction>
      <reaction fast="false" id="T33" name="T48" reversible="false" sboTerm="SBO:0000000">
        <listOfReactants>
          <speciesReference constant="true" species="P26" stoichiometry="1"/>
        </listOfReactants>
        <listOfProducts>
          <speciesReference constant="true" species="P31" stoichiometry="1"/>
          <speciesReference constant="true" species="P32" stoichiometry="1"/>
        </listOfProducts>
      </reaction>
      <reaction fast="false" id="T34" name="diss2" reversible="false" sboTerm="SBO:0000000">
        <listOfReactants>
          <speciesReference constant="true" species="P31" stoichiometry="1"/>
        </listOfReactants>
      </reaction>
      <reaction fast="false" id="T35" name="T49" reversible="false" sboTerm="SBO:0000000">
        <listOfReactants>
          <speciesReference constant="true" species="P32" stoichiometry="1"/>
        </listOfReactants>
        <listOfProducts>
          <speciesReference constant="true" species="P33" stoichiometry="1"/>
          <speciesReference constant="true" species="P30" stoichiometry="1"/>
        </listOfProducts>
      </reaction>
      <reaction fast="false" id="T36" name="T43" reversible="false" sboTerm="SBO:0000000">
        <listOfReactants>
          <speciesReference constant="true" species="P30" stoichiometry="1"/>
          <speciesReference constant="true" species="P37" stoichiometry="1"/>
        </listOfReactants>
        <listOfProducts>
          <speciesReference constant="true" species="P35" stoichiometry="1"/>
        </listOfProducts>
      </reaction>
      <reaction fast="false" id="T37" name="T44" reversible="false" sboTerm="SBO:0000000">
        <listOfReactants>
          <speciesReference constant="true" species="P15" stoichiometry="1"/>
          <speciesReference constant="true" species="P35" stoichiometry="1"/>
        </listOfReactants>
        <listOfProducts>
          <speciesReference constant="true" species="P38" stoichiometry="1"/>
        </listOfProducts>
      </reaction>
      <reaction fast="false" id="T38" name="deg1" reversible="false" sboTerm="SBO:0000000">
        <listOfReactants>
          <speciesReference constant="true" species="P33" stoichiometry="1"/>
        </listOfReactants>
      </reaction>
      <reaction fast="false" id="T39" name="T50" reversible="false" sboTerm="SBO:0000000">
        <listOfReactants>
          <speciesReference constant="true" species="P32" stoichiometry="1"/>
        </listOfReactants>
        <listOfProducts>
          <speciesReference constant="true" species="P36" stoichiometry="1"/>
          <speciesReference constant="true" species="P34" stoichiometry="1"/>
        </listOfProducts>
      </reaction>
      <reaction fast="false" id="T40" name="deg2" reversible="false" sboTerm="SBO:0000000">
        <listOfReactants>
          <speciesReference constant="true" species="P34" stoichiometry="1"/>
        </listOfReactants>
      </reaction>
      <reaction fast="false" id="T41" name="T53" reversible="false" sboTerm="SBO:0000000">
        <listOfReactants>
          <speciesReference constant="true" species="P36" stoichiometry="1"/>
          <speciesReference constant="true" species="P37" stoichiometry="1"/>
        </listOfReactants>
        <listOfProducts>
          <speciesReference constant="true" species="P44" stoichiometry="1"/>
        </listOfProducts>
      </reaction>
      <reaction fast="false" id="T42" name="T54" reversible="false" sboTerm="SBO:0000000">
        <listOfReactants>
          <speciesReference constant="true" species="P15" stoichiometry="1"/>
          <speciesReference constant="true" species="P44" stoichiometry="1"/>
        </listOfReactants>
        <listOfProducts>
          <speciesReference constant="true" species="P45" stoichiometry="1"/>
        </listOfProducts>
      </reaction>
      <reaction fast="false" id="T43" name="T45" reversible="false" sboTerm="SBO:0000000">
        <listOfReactants>
          <speciesReference constant="true" species="P15" stoichiometry="1"/>
          <speciesReference constant="true" species="P38" stoichiometry="1"/>
        </listOfReactants>
        <listOfProducts>
          <speciesReference constant="true" species="P41" stoichiometry="1"/>
        </listOfProducts>
      </reaction>
      <reaction fast="false" id="T44" name="T47" reversible="false" sboTerm="SBO:0000000">
        <listOfReactants>
          <speciesReference constant="true" species="P38" stoichiometry="1"/>
          <speciesReference constant="true" species="P39" stoichiometry="1"/>
        </listOfReactants>
        <listOfProducts>
          <speciesReference constant="true" species="P40" stoichiometry="1"/>
        </listOfProducts>
      </reaction>
      <reaction fast="false" id="T45" name="Clla_inhib" reversible="false" sboTerm="SBO:0000000">
        <listOfReactants>
          <speciesReference constant="true" species="P40" stoichiometry="1"/>
        </listOfReactants>
        <listOfProducts>
          <speciesReference constant="true" species="P42" stoichiometry="1"/>
        </listOfProducts>
      </reaction>
      <reaction fast="false" id="T46" name="T46" reversible="false" sboTerm="SBO:0000000">
        <listOfReactants>
          <speciesReference constant="true" species="P41" stoichiometry="1"/>
        </listOfReactants>
        <listOfProducts>
          <speciesReference constant="true" species="P42" stoichiometry="1"/>
          <speciesReference constant="true" species="P43" stoichiometry="1"/>
        </listOfProducts>
      </reaction>
      <reaction fast="false" id="T47" name="diss3" reversible="false" sboTerm="SBO:0000000">
        <listOfReactants>
          <speciesReference constant="true" species="P42" stoichiometry="1"/>
        </listOfReactants>
      </reaction>
      <reaction fast="false" id="T48" name="T59" reversible="false" sboTerm="SBO:0000000">
        <listOfReactants>
          <speciesReference constant="true" species="P39" stoichiometry="1"/>
          <speciesReference constant="true" species="P45" stoichiometry="1"/>
        </listOfReactants>
        <listOfProducts>
          <speciesReference constant="true" species="P46" stoichiometry="1"/>
        </listOfProducts>
      </reaction>
      <reaction fast="false" id="T49" name="T60" reversible="false" sboTerm="SBO:0000000">
        <listOfReactants>
          <speciesReference constant="true" species="P46" stoichiometry="1"/>
          <speciesReference constant="true" species="P51" stoichiometry="1"/>
        </listOfReactants>
        <listOfProducts>
          <speciesReference constant="true" species="P50" stoichiometry="1"/>
          <speciesReference constant="true" species="P49" stoichiometry="1"/>
          <speciesReference constant="true" species="P48" stoichiometry="1"/>
        </listOfProducts>
      </reaction>
      <reaction fast="false" id="T50" name="T62" reversible="false" sboTerm="SBO:0000000">
        <listOfReactants>
          <speciesReference constant="true" species="P47" stoichiometry="1"/>
        </listOfReactants>
        <listOfProducts>
          <speciesReference constant="true" species="P48" stoichiometry="1"/>
          <speciesReference constant="true" species="P43" stoichiometry="1"/>
        </listOfProducts>
      </reaction>
      <reaction fast="false" id="T51" name="diss5" reversible="false" sboTerm="SBO:0000000">
        <listOfReactants>
          <speciesReference constant="true" species="P48" stoichiometry="1"/>
        </listOfReactants>
      </reaction>
      <reaction fast="false" id="T52" name="Pc8_inhib" reversible="false" sboTerm="SBO:0000000">
        <listOfReactants>
          <speciesReference constant="true" species="P49" stoichiometry="1"/>
        </listOfReactants>
      </reaction>
      <reaction fast="false" id="T53" name="RIP1:RIP3_inhib" reversible="false" sboTerm="SBO:0000000">
        <listOfReactants>
          <speciesReference constant="true" species="P50" stoichiometry="1"/>
        </listOfReactants>
      </reaction>
      <reaction fast="false" id="T54" name="T51" reversible="false" sboTerm="SBO:0000000">
        <listOfReactants>
          <speciesReference constant="true" species="P36" stoichiometry="1"/>
          <speciesReference constant="true" species="P51" stoichiometry="1"/>
        </listOfReactants>
        <listOfProducts>
          <speciesReference constant="true" species="P52" stoichiometry="1"/>
        </listOfProducts>
      </reaction>
      <reaction fast="false" id="T55" name="T56" reversible="false" sboTerm="SBO:0000000">
        <listOfReactants>
          <speciesReference constant="true" species="P51" stoichiometry="1"/>
          <speciesReference constant="true" species="P53" stoichiometry="1"/>
        </listOfReactants>
        <listOfProducts>
          <speciesReference constant="true" species="P55" stoichiometry="1"/>
        </listOfProducts>
      </reaction>
      <reaction fast="false" id="T56" name="T55" reversible="false" sboTerm="SBO:0000000">
        <listOfReactants>
          <speciesReference constant="true" species="P17" stoichiometry="1"/>
          <speciesReference constant="true" species="P45" stoichiometry="1"/>
        </listOfReactants>
        <listOfProducts>
          <speciesReference constant="true" species="P53" stoichiometry="1"/>
        </listOfProducts>
      </reaction>
      <reaction fast="false" id="T57" name="T57" reversible="false" sboTerm="SBO:0000000">
        <listOfReactants>
          <speciesReference constant="true" species="P55" stoichiometry="1"/>
          <speciesReference constant="true" species="P59" stoichiometry="1"/>
        </listOfReactants>
        <listOfProducts>
          <speciesReference constant="true" species="P48" stoichiometry="1"/>
          <speciesReference constant="true" species="P57" stoichiometry="1"/>
        </listOfProducts>
      </reaction>
      <reaction fast="false" id="T58" name="T58" reversible="false" sboTerm="SBO:0000000">
        <listOfReactants>
          <speciesReference constant="true" species="P57" stoichiometry="1"/>
        </listOfReactants>
        <listOfProducts>
          <speciesReference constant="true" species="P56" stoichiometry="1"/>
        </listOfProducts>
      </reaction>
      <reaction fast="false" id="T59" name="Necroptosis" reversible="false" sboTerm="SBO:0000000">
        <listOfReactants>
          <speciesReference constant="true" species="P56" stoichiometry="1"/>
        </listOfReactants>
      </reaction>
      <reaction fast="false" id="T60" name="T52" reversible="false" sboTerm="SBO:0000000">
        <listOfReactants>
          <speciesReference constant="true" species="P52" stoichiometry="1"/>
          <speciesReference constant="true" species="P59" stoichiometry="1"/>
        </listOfReactants>
        <listOfProducts>
          <speciesReference constant="true" species="P58" stoichiometry="1"/>
          <speciesReference constant="true" species="P57" stoichiometry="1"/>
        </listOfProducts>
      </reaction>
      <reaction fast="false" id="T61" name="diss4" reversible="false" sboTerm="SBO:0000000">
        <listOfReactants>
          <speciesReference constant="true" species="P58" stoichiometry="1"/>
        </listOfReactants>
      </reaction>
      <reaction fast="false" id="T62" name="T61" reversible="false" sboTerm="SBO:0000000">
        <listOfReactants>
          <speciesReference constant="true" species="P15" stoichiometry="1"/>
          <speciesReference constant="true" species="P45" stoichiometry="1"/>
        </listOfReactants>
        <listOfProducts>
          <speciesReference constant="true" species="P47" stoichiometry="1"/>
        </listOfProducts>
      </reaction>
      <reaction fast="false" id="T63" name="T7" reversible="false" sboTerm="SBO:0000000">
        <listOfReactants>
          <speciesReference constant="true" species="P7" stoichiometry="1"/>
          <speciesReference constant="true" species="P29" stoichiometry="1"/>
        </listOfReactants>
        <listOfProducts>
          <speciesReference constant="true" species="P60" stoichiometry="1"/>
        </listOfProducts>
      </reaction>
      <reaction fast="false" id="T64" name="T8" reversible="false" sboTerm="SBO:0000000">
        <listOfReactants>
          <speciesReference constant="true" species="P60" stoichiometry="1"/>
        </listOfReactants>
        <listOfProducts>
          <speciesReference constant="true" species="P61" stoichiometry="1"/>
          <speciesReference constant="true" species="P29" stoichiometry="1"/>
        </listOfProducts>
      </reaction>
      <reaction fast="false" id="T65" name="T9" reversible="false" sboTerm="SBO:0000000">
        <listOfReactants>
          <speciesReference constant="true" species="P8" stoichiometry="1"/>
          <speciesReference constant="true" species="P61" stoichiometry="1"/>
        </listOfReactants>
        <listOfProducts>
          <speciesReference constant="true" species="P62" stoichiometry="1"/>
        </listOfProducts>
      </reaction>
      <reaction fast="false" id="T66" name="T13" reversible="false" sboTerm="SBO:0000000">
        <listOfReactants>
          <speciesReference constant="true" species="P62" stoichiometry="1"/>
          <speciesReference constant="true" species="P65" stoichiometry="1"/>
          <speciesReference constant="true" species="P67" stoichiometry="1"/>
          <speciesReference constant="true" species="P29" stoichiometry="1"/>
        </listOfReactants>
        <listOfProducts>
          <speciesReference constant="true" species="P70" stoichiometry="1"/>
        </listOfProducts>
      </reaction>
      <reaction fast="false" id="T67" name="T12" reversible="false" sboTerm="SBO:0000000">
        <listOfReactants>
          <speciesReference constant="true" species="P10" stoichiometry="1"/>
          <speciesReference constant="true" species="P64" stoichiometry="1"/>
        </listOfReactants>
        <listOfProducts>
          <speciesReference constant="true" species="P65" stoichiometry="1"/>
        </listOfProducts>
      </reaction>
      <reaction fast="false" id="T68" name="T11" reversible="false" sboTerm="SBO:0000000">
        <listOfReactants>
          <speciesReference constant="true" species="P63" stoichiometry="1"/>
        </listOfReactants>
        <listOfProducts>
          <speciesReference constant="true" species="P64" stoichiometry="1"/>
          <speciesReference constant="true" species="P29" stoichiometry="1"/>
        </listOfProducts>
      </reaction>
      <reaction fast="false" id="T69" name="T10" reversible="false" sboTerm="SBO:0000000">
        <listOfReactants>
          <speciesReference constant="true" species="P9" stoichiometry="1"/>
          <speciesReference constant="true" species="P29" stoichiometry="1"/>
        </listOfReactants>
        <listOfProducts>
          <speciesReference constant="true" species="P63" stoichiometry="1"/>
        </listOfProducts>
      </reaction>
      <reaction fast="false" id="T70" name="T14" reversible="false" sboTerm="SBO:0000000">
        <listOfReactants>
          <speciesReference constant="true" species="P11" stoichiometry="1"/>
          <speciesReference constant="true" species="P29" stoichiometry="1"/>
        </listOfReactants>
        <listOfProducts>
          <speciesReference constant="true" species="P66" stoichiometry="1"/>
        </listOfProducts>
      </reaction>
      <reaction fast="false" id="T71" name="T18" reversible="false" sboTerm="SBO:0000000">
        <listOfReactants>
          <speciesReference constant="true" species="P12" stoichiometry="1"/>
          <speciesReference constant="true" species="P66" stoichiometry="1"/>
        </listOfReactants>
        <listOfProducts>
          <speciesReference constant="true" species="P80" stoichiometry="1"/>
        </listOfProducts>
      </reaction>
      <reaction fast="false" id="T72" name="T15" reversible="false" sboTerm="SBO:0000000">
        <listOfReactants>
          <speciesReference constant="true" species="P9" stoichiometry="1"/>
          <speciesReference constant="true" species="P66" stoichiometry="1"/>
        </listOfReactants>
        <listOfProducts>
          <speciesReference constant="true" species="P69" stoichiometry="1"/>
        </listOfProducts>
      </reaction>
      <reaction fast="false" id="T73" name="T16" reversible="false" sboTerm="SBO:0000000">
        <listOfReactants>
          <speciesReference constant="true" species="P69" stoichiometry="1"/>
        </listOfReactants>
        <listOfProducts>
          <speciesReference constant="true" species="P68" stoichiometry="1"/>
          <speciesReference constant="true" species="P29" stoichiometry="1"/>
        </listOfProducts>
      </reaction>
      <reaction fast="false" id="T74" name="T17" reversible="false" sboTerm="SBO:0000000">
        <listOfReactants>
          <speciesReference constant="true" species="P10" stoichiometry="1"/>
          <speciesReference constant="true" species="P68" stoichiometry="1"/>
        </listOfReactants>
        <listOfProducts>
          <speciesReference constant="true" species="P67" stoichiometry="1"/>
        </listOfProducts>
      </reaction>
      <reaction fast="false" id="T75" name="T22" reversible="false" sboTerm="SBO:0000000">
        <listOfReactants>
          <speciesReference constant="true" species="P70" stoichiometry="1"/>
          <speciesReference constant="true" species="P71" stoichiometry="1"/>
        </listOfReactants>
        <listOfProducts>
          <speciesReference constant="true" species="P72" stoichiometry="1"/>
        </listOfProducts>
      </reaction>
      <reaction fast="false" id="T76" name="T37" reversible="false" sboTerm="SBO:0000000">
        <listOfReactants>
          <speciesReference constant="true" species="P13" stoichiometry="1"/>
          <speciesReference constant="true" species="P76" stoichiometry="1"/>
        </listOfReactants>
        <listOfProducts>
          <speciesReference constant="true" species="P71" stoichiometry="1"/>
        </listOfProducts>
      </reaction>
      <reaction fast="false" id="T77" name="T40" reversible="false" sboTerm="SBO:0000000">
        <listOfReactants>
          <speciesReference constant="true" species="P73" stoichiometry="1"/>
        </listOfReactants>
        <listOfProducts>
          <speciesReference constant="true" species="P71" stoichiometry="1"/>
        </listOfProducts>
      </reaction>
      <reaction fast="false" id="T78" name="T39" reversible="false" sboTerm="SBO:0000000">
        <listOfReactants>
          <speciesReference constant="true" species="P74" stoichiometry="1"/>
          <speciesReference constant="true" species="P75" stoichiometry="1"/>
        </listOfReactants>
        <listOfProducts>
          <speciesReference constant="true" species="P73" stoichiometry="1"/>
        </listOfProducts>
      </reaction>
      <reaction fast="false" id="T79" name="T38" reversible="false" sboTerm="SBO:0000000">
        <listOfReactants>
          <speciesReference constant="true" species="P76" stoichiometry="1"/>
        </listOfReactants>
        <listOfProducts>
          <speciesReference constant="true" species="P74" stoichiometry="1"/>
        </listOfProducts>
      </reaction>
      <reaction fast="false" id="T80" name="deg4" reversible="false" sboTerm="SBO:0000000">
        <listOfReactants>
          <speciesReference constant="true" species="P13" stoichiometry="1"/>
        </listOfReactants>
      </reaction>
      <reaction fast="false" id="T81" name="T23" reversible="false" sboTerm="SBO:0000000">
        <listOfReactants>
          <speciesReference constant="true" species="P72" stoichiometry="1"/>
        </listOfReactants>
        <listOfProducts>
          <speciesReference constant="true" species="P13" stoichiometry="1"/>
          <speciesReference constant="true" species="P70" stoichiometry="1"/>
          <speciesReference constant="true" species="P86" stoichiometry="1"/>
        </listOfProducts>
      </reaction>
      <reaction fast="false" id="T82" name="T25" reversible="false" sboTerm="SBO:0000000">
        <listOfReactants>
          <speciesReference constant="true" species="P13" stoichiometry="1"/>
        </listOfReactants>
        <listOfProducts>
          <speciesReference constant="true" species="P1" stoichiometry="1"/>
        </listOfProducts>
      </reaction>
      <reaction fast="false" id="T83" name="Syn_IkB" reversible="false" sboTerm="SBO:0000000">
        <listOfReactants>
          <speciesReference constant="true" species="P79" stoichiometry="1"/>
        </listOfReactants>
        <listOfProducts>
          <speciesReference constant="true" species="P76" stoichiometry="1"/>
        </listOfProducts>
      </reaction>
      <reaction fast="false" id="T84" name="T26" reversible="false" sboTerm="SBO:0000000">
        <listOfReactants>
          <speciesReference constant="true" species="P1" stoichiometry="1"/>
          <speciesReference constant="true" species="P77" stoichiometry="1"/>
        </listOfReactants>
        <listOfProducts>
          <speciesReference constant="true" species="P78" stoichiometry="1"/>
        </listOfProducts>
      </reaction>
      <reaction fast="false" id="T85" name="T27" reversible="false" sboTerm="SBO:0000000">
        <listOfReactants>
          <speciesReference constant="true" species="P78" stoichiometry="1"/>
        </listOfReactants>
        <listOfProducts>
          <speciesReference constant="true" species="P77" stoichiometry="1"/>
          <speciesReference constant="true" species="P79" stoichiometry="1"/>
          <speciesReference constant="true" species="P1" stoichiometry="1"/>
        </listOfProducts>
      </reaction>
      <reaction fast="false" id="T86" name="T19" reversible="false" sboTerm="SBO:0000000">
        <listOfReactants>
          <speciesReference constant="true" species="P80" stoichiometry="1"/>
        </listOfReactants>
        <listOfProducts>
          <speciesReference constant="true" species="P81" stoichiometry="1"/>
          <speciesReference constant="true" species="P66" stoichiometry="1"/>
        </listOfProducts>
      </reaction>
      <reaction fast="false" id="T87" name="T20" reversible="false" sboTerm="SBO:0000000">
        <listOfReactants>
          <speciesReference constant="true" species="P70" stoichiometry="1"/>
          <speciesReference constant="true" species="P81" stoichiometry="1"/>
        </listOfReactants>
        <listOfProducts>
          <speciesReference constant="true" species="P82" stoichiometry="1"/>
        </listOfProducts>
      </reaction>
      <reaction fast="false" id="T88" name="T21" reversible="false" sboTerm="SBO:0000000">
        <listOfReactants>
          <speciesReference constant="true" species="P82" stoichiometry="1"/>
        </listOfReactants>
        <listOfProducts>
          <speciesReference constant="true" species="P32" stoichiometry="1"/>
          <speciesReference constant="true" species="P83" stoichiometry="1"/>
        </listOfProducts>
      </reaction>
      <reaction fast="false" id="T89" name="diss1" reversible="false" sboTerm="SBO:0000000">
        <listOfReactants>
          <speciesReference constant="true" species="P83" stoichiometry="1"/>
        </listOfReactants>
      </reaction>
      <reaction fast="false" id="T90" name="T41" reversible="false" sboTerm="SBO:0000000">
        <listOfReactants>
          <speciesReference constant="true" species="P70" stoichiometry="1"/>
          <speciesReference constant="true" species="P85" stoichiometry="1"/>
        </listOfReactants>
        <listOfProducts>
          <speciesReference constant="true" species="P84" stoichiometry="1"/>
        </listOfProducts>
      </reaction>
      <reaction fast="false" id="T91" name="T24" reversible="false" sboTerm="SBO:0000000">
        <listOfReactants>
          <speciesReference constant="true" species="P16" stoichiometry="1"/>
          <speciesReference constant="true" species="P86" stoichiometry="1"/>
        </listOfReactants>
        <listOfProducts>
          <speciesReference constant="true" species="P87" stoichiometry="1"/>
        </listOfProducts>
      </reaction>
      <reaction fast="false" id="T92" name="deg7" reversible="false" sboTerm="SBO:0000000">
        <listOfReactants>
          <speciesReference constant="true" species="P87" stoichiometry="1"/>
        </listOfReactants>
      </reaction>
      <reaction fast="false" id="T93" name="T30" reversible="false" sboTerm="SBO:0000000">
        <listOfReactants>
          <speciesReference constant="true" species="P1" stoichiometry="1"/>
        </listOfReactants>
        <listOfProducts>
          <speciesReference constant="true" species="P75" stoichiometry="1"/>
        </listOfProducts>
      </reaction>
      <reaction fast="false" id="T94" name="T28" reversible="false" sboTerm="SBO:0000000">
        <listOfReactants>
          <speciesReference constant="true" species="P1" stoichiometry="1"/>
          <speciesReference constant="true" species="P90" stoichiometry="1"/>
        </listOfReactants>
        <listOfProducts>
          <speciesReference constant="true" species="P91" stoichiometry="1"/>
        </listOfProducts>
      </reaction>
      <reaction fast="false" id="T95" name="T29" reversible="false" sboTerm="SBO:0000000">
        <listOfReactants>
          <speciesReference constant="true" species="P91" stoichiometry="1"/>
        </listOfReactants>
        <listOfProducts>
          <speciesReference constant="true" species="P92" stoichiometry="1"/>
          <speciesReference constant="true" species="P1" stoichiometry="1"/>
          <speciesReference constant="true" species="P90" stoichiometry="1"/>
        </listOfProducts>
      </reaction>
      <reaction fast="false" id="T96" name="Syn_A20" reversible="false" sboTerm="SBO:0000000">
        <listOfReactants>
          <speciesReference constant="true" species="P92" stoichiometry="1"/>
        </listOfReactants>
        <listOfProducts>
          <speciesReference constant="true" species="P85" stoichiometry="1"/>
        </listOfProducts>
      </reaction>
      <reaction fast="false" id="T97" name="T31" reversible="false" sboTerm="SBO:0000000">
        <listOfReactants>
          <speciesReference constant="true" species="P75" stoichiometry="1"/>
          <speciesReference constant="true" species="P89" stoichiometry="1"/>
        </listOfReactants>
        <listOfProducts>
          <speciesReference constant="true" species="P88" stoichiometry="1"/>
        </listOfProducts>
      </reaction>
      <reaction fast="false" id="T98" name="T32" reversible="false" sboTerm="SBO:0000000">
        <listOfReactants>
          <speciesReference constant="true" species="P88" stoichiometry="1"/>
        </listOfReactants>
        <listOfProducts>
          <speciesReference constant="true" species="P75" stoichiometry="1"/>
          <speciesReference constant="true" species="P89" stoichiometry="1"/>
          <speciesReference constant="true" species="P93" stoichiometry="1"/>
        </listOfProducts>
      </reaction>
      <reaction fast="false" id="T99" name="Syn_XIAP" reversible="false" sboTerm="SBO:0000000">
        <listOfReactants>
          <speciesReference constant="true" species="P93" stoichiometry="1"/>
        </listOfReactants>
        <listOfProducts>
          <speciesReference constant="true" species="P94" stoichiometry="1"/>
        </listOfProducts>
      </reaction>
      <reaction fast="false" id="T100" name="T33" reversible="false" sboTerm="SBO:0000000">
        <listOfReactants>
          <speciesReference constant="true" species="P75" stoichiometry="1"/>
          <speciesReference constant="true" species="P99" stoichiometry="1"/>
        </listOfReactants>
        <listOfProducts>
          <speciesReference constant="true" species="P98" stoichiometry="1"/>
        </listOfProducts>
      </reaction>
      <reaction fast="false" id="T101" name="T34" reversible="false" sboTerm="SBO:0000000">
        <listOfReactants>
          <speciesReference constant="true" species="P98" stoichiometry="1"/>
        </listOfReactants>
        <listOfProducts>
          <speciesReference constant="true" species="P75" stoichiometry="1"/>
          <speciesReference constant="true" species="P99" stoichiometry="1"/>
          <speciesReference constant="true" species="P95" stoichiometry="1"/>
        </listOfProducts>
      </reaction>
      <reaction fast="false" id="T102" name="Syn_cFLIPL" reversible="false" sboTerm="SBO:0000000">
        <listOfReactants>
          <speciesReference constant="true" species="P95" stoichiometry="1"/>
        </listOfReactants>
        <listOfProducts>
          <speciesReference constant="true" species="P39" stoichiometry="1"/>
        </listOfProducts>
      </reaction>
      <reaction fast="false" id="T103" name="T35" reversible="false" sboTerm="SBO:0000000">
        <listOfReactants>
          <speciesReference constant="true" species="P75" stoichiometry="1"/>
          <speciesReference constant="true" species="P100" stoichiometry="1"/>
        </listOfReactants>
        <listOfProducts>
          <speciesReference constant="true" species="P97" stoichiometry="1"/>
        </listOfProducts>
      </reaction>
      <reaction fast="false" id="T104" name="T36" reversible="false" sboTerm="SBO:0000000">
        <listOfReactants>
          <speciesReference constant="true" species="P97" stoichiometry="1"/>
        </listOfReactants>
        <listOfProducts>
          <speciesReference constant="true" species="P75" stoichiometry="1"/>
          <speciesReference constant="true" species="P100" stoichiometry="1"/>
          <speciesReference constant="true" species="P96" stoichiometry="1"/>
        </listOfProducts>
      </reaction>
      <reaction fast="false" id="T105" name="Syn_BCL-2" reversible="false" sboTerm="SBO:0000000">
        <listOfReactants>
          <speciesReference constant="true" species="P96" stoichiometry="1"/>
        </listOfReactants>
        <listOfProducts>
          <speciesReference constant="true" species="P101" stoichiometry="1"/>
        </listOfProducts>
      </reaction>
      <reaction fast="false" id="T106" name="T63" reversible="false" sboTerm="SBO:0000000">
        <listOfReactants>
          <speciesReference constant="true" species="P18" stoichiometry="1"/>
          <speciesReference constant="true" species="P43" stoichiometry="1"/>
        </listOfReactants>
        <listOfProducts>
          <speciesReference constant="true" species="P102" stoichiometry="1"/>
          <speciesReference constant="true" species="P54" stoichiometry="1"/>
        </listOfProducts>
      </reaction>
      <reaction fast="false" id="T107" name="Apoptosis" reversible="false" sboTerm="SBO:0000000">
        <listOfReactants>
          <speciesReference constant="true" species="P102" stoichiometry="1"/>
        </listOfReactants>
      </reaction>
      <reaction fast="false" id="T108" name="T64" reversible="false" sboTerm="SBO:0000000">
        <listOfReactants>
          <speciesReference constant="true" species="P94" stoichiometry="1"/>
          <speciesReference constant="true" species="P102" stoichiometry="1"/>
        </listOfReactants>
        <listOfProducts>
          <speciesReference constant="true" species="P103" stoichiometry="1"/>
        </listOfProducts>
      </reaction>
      <reaction fast="false" id="T109" name="CASP3_inhib" reversible="false" sboTerm="SBO:0000000">
        <listOfReactants>
          <speciesReference constant="true" species="P103" stoichiometry="1"/>
        </listOfReactants>
      </reaction>
      <reaction fast="false" id="T110" name="T65" reversible="false" sboTerm="SBO:0000000">
        <listOfReactants>
          <speciesReference constant="true" species="P19" stoichiometry="1"/>
          <speciesReference constant="true" species="P43" stoichiometry="1"/>
        </listOfReactants>
        <listOfProducts>
          <speciesReference constant="true" species="P54" stoichiometry="1"/>
          <speciesReference constant="true" species="P104" stoichiometry="1"/>
        </listOfProducts>
      </reaction>
      <reaction fast="false" id="T111" name="deg3" reversible="false" sboTerm="SBO:0000000">
        <listOfReactants>
          <speciesReference constant="true" species="P54" stoichiometry="1"/>
        </listOfReactants>
      </reaction>
      <reaction fast="false" id="T112" name="T66" reversible="false" sboTerm="SBO:0000000">
        <listOfReactants>
          <speciesReference constant="true" species="P104" stoichiometry="1"/>
        </listOfReactants>
        <listOfProducts>
          <speciesReference constant="true" species="P105" stoichiometry="1"/>
        </listOfProducts>
      </reaction>
      <reaction fast="false" id="T113" name="T67" reversible="false" sboTerm="SBO:0000000">
        <listOfReactants>
          <speciesReference constant="true" species="P20" stoichiometry="1"/>
          <speciesReference constant="true" species="P105" stoichiometry="1"/>
        </listOfReactants>
        <listOfProducts>
          <speciesReference constant="true" species="P106" stoichiometry="1"/>
        </listOfProducts>
      </reaction>
      <reaction fast="false" id="T114" name="T69" reversible="false" sboTerm="SBO:0000000">
        <listOfReactants>
          <speciesReference constant="true" species="P20" stoichiometry="1"/>
          <speciesReference constant="true" species="P106" stoichiometry="1"/>
        </listOfReactants>
        <listOfProducts>
          <speciesReference constant="true" species="P107" stoichiometry="1"/>
        </listOfProducts>
      </reaction>
      <reaction fast="false" id="T115" name="T70" reversible="false" sboTerm="SBO:0000000">
        <listOfReactants>
          <speciesReference constant="true" species="P107" stoichiometry="1"/>
        </listOfReactants>
        <listOfProducts>
          <speciesReference constant="true" species="P109" stoichiometry="1"/>
        </listOfProducts>
      </reaction>
      <reaction fast="false" id="T116" name="T68" reversible="false" sboTerm="SBO:0000000">
        <listOfReactants>
          <speciesReference constant="true" species="P101" stoichiometry="1"/>
          <speciesReference constant="true" species="P106" stoichiometry="1"/>
        </listOfReactants>
        <listOfProducts>
          <speciesReference constant="true" species="P108" stoichiometry="1"/>
        </listOfProducts>
      </reaction>
      <reaction fast="false" id="T117" name="BAX_inhib" reversible="false" sboTerm="SBO:0000000">
        <listOfReactants>
          <speciesReference constant="true" species="P108" stoichiometry="1"/>
        </listOfReactants>
      </reaction>
      <reaction fast="false" id="T118" name="T71" reversible="false" sboTerm="SBO:0000000">
        <listOfReactants>
          <speciesReference constant="true" species="P21" stoichiometry="1"/>
          <speciesReference constant="true" species="P22" stoichiometry="1"/>
          <speciesReference constant="true" species="P109" stoichiometry="1"/>
        </listOfReactants>
        <listOfProducts>
          <speciesReference constant="true" species="P110" stoichiometry="1"/>
          <speciesReference constant="true" species="P112" stoichiometry="1"/>
        </listOfProducts>
      </reaction>
      <reaction fast="false" id="T119" name="deg5" reversible="false" sboTerm="SBO:0000000">
        <listOfReactants>
          <speciesReference constant="true" species="P110" stoichiometry="1"/>
        </listOfReactants>
      </reaction>
      <reaction fast="false" id="T120" name="T76" reversible="false" sboTerm="SBO:0000000">
        <listOfReactants>
          <speciesReference constant="true" species="P110" stoichiometry="1"/>
          <speciesReference constant="true" species="P113" stoichiometry="1"/>
        </listOfReactants>
        <listOfProducts>
          <speciesReference constant="true" species="P111" stoichiometry="1"/>
        </listOfProducts>
      </reaction>
      <reaction fast="false" id="T121" name="Apo_XIAP_inhib" reversible="false" sboTerm="SBO:0000000">
        <listOfReactants>
          <speciesReference constant="true" species="P111" stoichiometry="1"/>
        </listOfReactants>
      </reaction>
      <reaction fast="false" id="T122" name="Pc9_inhib" reversible="false" sboTerm="SBO:0000000">
        <listOfReactants>
          <speciesReference constant="true" species="P113" stoichiometry="1"/>
        </listOfReactants>
      </reaction>
      <reaction fast="false" id="T123" name="T75" reversible="false" sboTerm="SBO:0000000">
        <listOfReactants>
          <speciesReference constant="true" species="P94" stoichiometry="1"/>
          <speciesReference constant="true" species="P117" stoichiometry="1"/>
        </listOfReactants>
        <listOfProducts>
          <speciesReference constant="true" species="P113" stoichiometry="1"/>
        </listOfProducts>
      </reaction>
      <reaction fast="false" id="T124" name="T72" reversible="false" sboTerm="SBO:0000000">
        <listOfReactants>
          <speciesReference constant="true" species="P14" stoichiometry="1"/>
          <speciesReference constant="true" species="P23" stoichiometry="1"/>
          <speciesReference constant="true" species="P112" stoichiometry="1"/>
        </listOfReactants>
        <listOfProducts>
          <speciesReference constant="true" species="P117" stoichiometry="1"/>
        </listOfProducts>
      </reaction>
      <reaction fast="false" id="T125" name="deg6" reversible="false" sboTerm="SBO:0000000">
        <listOfReactants>
          <speciesReference constant="true" species="P114" stoichiometry="1"/>
        </listOfReactants>
      </reaction>
      <reaction fast="false" id="T126" name="T74" reversible="false" sboTerm="SBO:0000000">
        <listOfReactants>
          <speciesReference constant="true" species="P18" stoichiometry="1"/>
          <speciesReference constant="true" species="P115" stoichiometry="1"/>
        </listOfReactants>
        <listOfProducts>
          <speciesReference constant="true" species="P114" stoichiometry="1"/>
          <speciesReference constant="true" species="P102" stoichiometry="1"/>
        </listOfProducts>
      </reaction>
      <reaction fast="false" id="T127" name="T73" reversible="false" sboTerm="SBO:0000000">
        <listOfReactants>
          <speciesReference constant="true" species="P14" stoichiometry="1"/>
          <speciesReference constant="true" species="P117" stoichiometry="1"/>
        </listOfReactants>
        <listOfProducts>
          <speciesReference constant="true" species="P115" stoichiometry="1"/>
          <speciesReference constant="true" species="P116" stoichiometry="1"/>
        </listOfProducts>
      </reaction>
      <reaction fast="false" id="T128" name="diss6" reversible="false" sboTerm="SBO:0000000">
        <listOfReactants>
          <speciesReference constant="true" species="P116" stoichiometry="1"/>
        </listOfReactants>
      </reaction>
      <reaction fast="false" id="T129" name="CI_diss" reversible="false" sboTerm="SBO:0000000">
        <listOfReactants>
          <speciesReference constant="true" species="P84" stoichiometry="1"/>
        </listOfReactants>
      </reaction>
    </listOfReactions>
  </model>
</sbml>
