# Supplementary material for: Editorial Note: Mathematical modeling of the molecular switch of TNFR1-mediated signaling pathways applying Petri net formalism and in silico knockout analysis
Source: PLoS Comput Biol. 2025 Apr 22;21(4):e1013003. doi: 10.1371/journal.pcbi.1013003 (PMC12013866; doi:10.1371/journal.pcbi.1013003)
Supplement: S11 File — (XML) [file pcbi.1013003.s011.xml]

<?xml version="1.0" encoding="UTF-8"?>
<Layoutdata>
  <LogicalPlaces>
    <LogicalPlace Name="LogicalPlaceID0">
      <MasterNode>TNFR1</MasterNode>
      <IncomingEdges>
        <IncomingEdgeFrom>Syn_TNFR1</IncomingEdgeFrom>
      </IncomingEdges>
      <OutgoingEdges />
      <X>170.0</X>
      <Y>20.0</Y>
    </LogicalPlace>
    <LogicalPlace Name="LogicalPlaceID1">
      <MasterNode>TNF</MasterNode>
      <IncomingEdges>
        <IncomingEdgeFrom>Syn_TNF</IncomingEdgeFrom>
      </IncomingEdges>
      <OutgoingEdges />
      <X>170.0</X>
      <Y>50.0</Y>
    </LogicalPlace>
    <LogicalPlace Name="LogicalPlaceID2">
      <MasterNode>TRADD</MasterNode>
      <IncomingEdges>
        <IncomingEdgeFrom>Syn_TRADD</IncomingEdgeFrom>
      </IncomingEdges>
      <OutgoingEdges />
      <X>170.0</X>
      <Y>80.0</Y>
    </LogicalPlace>
    <LogicalPlace Name="LogicalPlaceID3">
      <MasterNode>RIP1</MasterNode>
      <IncomingEdges>
        <IncomingEdgeFrom>Syn_RIP1</IncomingEdgeFrom>
      </IncomingEdges>
      <OutgoingEdges />
      <X>170.0</X>
      <Y>110.0</Y>
    </LogicalPlace>
    <LogicalPlace Name="LogicalPlaceID4">
      <MasterNode>TRAF2</MasterNode>
      <IncomingEdges>
        <IncomingEdgeFrom>Syn_TRAF2</IncomingEdgeFrom>
      </IncomingEdges>
      <OutgoingEdges />
      <X>170.0</X>
      <Y>140.0</Y>
    </LogicalPlace>
    <LogicalPlace Name="LogicalPlaceID5">
      <MasterNode>clap</MasterNode>
      <IncomingEdges>
        <IncomingEdgeFrom>Syn_clap</IncomingEdgeFrom>
      </IncomingEdges>
      <OutgoingEdges />
      <X>170.0</X>
      <Y>170.0</Y>
    </LogicalPlace>
    <LogicalPlace Name="LogicalPlaceID6">
      <MasterNode>TAB</MasterNode>
      <IncomingEdges>
        <IncomingEdgeFrom>Syn_TAB</IncomingEdgeFrom>
      </IncomingEdges>
      <OutgoingEdges />
      <X>170.0</X>
      <Y>200.0</Y>
    </LogicalPlace>
    <LogicalPlace Name="LogicalPlaceID7">
      <MasterNode>TAK1</MasterNode>
      <IncomingEdges>
        <IncomingEdgeFrom>Syn_TAK1</IncomingEdgeFrom>
      </IncomingEdges>
      <OutgoingEdges />
      <X>170.0</X>
      <Y>240.0</Y>
    </LogicalPlace>
    <LogicalPlace Name="LogicalPlaceID8">
      <MasterNode>Nemo</MasterNode>
      <IncomingEdges>
        <IncomingEdgeFrom>Syn_NEMO</IncomingEdgeFrom>
      </IncomingEdges>
      <OutgoingEdges />
      <X>170.0</X>
      <Y>270.0</Y>
    </LogicalPlace>
    <LogicalPlace Name="LogicalPlaceID9">
      <MasterNode>IKK</MasterNode>
      <IncomingEdges>
        <IncomingEdgeFrom>Syn_IKK</IncomingEdgeFrom>
      </IncomingEdges>
      <OutgoingEdges />
      <X>170.0</X>
      <Y>300.0</Y>
    </LogicalPlace>
    <LogicalPlace Name="LogicalPlaceID10">
      <MasterNode>LUBAC</MasterNode>
      <IncomingEdges>
        <IncomingEdgeFrom>Syn_LUBAC</IncomingEdgeFrom>
      </IncomingEdges>
      <OutgoingEdges />
      <X>170.0</X>
      <Y>330.0</Y>
    </LogicalPlace>
    <LogicalPlace Name="LogicalPlaceID11">
      <MasterNode>CYLD</MasterNode>
      <IncomingEdges>
        <IncomingEdgeFrom>Syn_CYLD</IncomingEdgeFrom>
      </IncomingEdges>
      <OutgoingEdges />
      <X>170.0</X>
      <Y>360.0</Y>
    </LogicalPlace>
    <LogicalPlace Name="LogicalPlaceID12">
      <MasterNode>NF-kB</MasterNode>
      <IncomingEdges>
        <IncomingEdgeFrom>Syn_NF-kB</IncomingEdgeFrom>
      </IncomingEdges>
      <OutgoingEdges />
      <X>170.0</X>
      <Y>390.0</Y>
    </LogicalPlace>
    <LogicalPlace Name="LogicalPlaceID13">
      <MasterNode>NF-kB</MasterNode>
      <IncomingEdges />
      <OutgoingEdges>
        <OutgoingEdgeTo>T37</OutgoingEdgeTo>
      </OutgoingEdges>
      <X>320.0</X>
      <Y>690.0</Y>
    </LogicalPlace>
    <LogicalPlace Name="LogicalPlaceID14">
      <MasterNode>Procasp9</MasterNode>
      <IncomingEdges>
        <IncomingEdgeFrom>Syn_Procasp9</IncomingEdgeFrom>
      </IncomingEdges>
      <OutgoingEdges />
      <X>170.0</X>
      <Y>790.0</Y>
    </LogicalPlace>
    <LogicalPlace Name="LogicalPlaceID15">
      <MasterNode>Procasp8</MasterNode>
      <IncomingEdges>
        <IncomingEdgeFrom>Syn_Procasp8</IncomingEdgeFrom>
      </IncomingEdges>
      <OutgoingEdges />
      <X>170.0</X>
      <Y>450.0</Y>
    </LogicalPlace>
    <LogicalPlace Name="LogicalPlaceID16">
      <MasterNode>Procasp8</MasterNode>
      <IncomingEdges />
      <OutgoingEdges>
        <OutgoingEdgeTo>T44</OutgoingEdgeTo>
        <OutgoingEdgeTo>T45</OutgoingEdgeTo>
        <OutgoingEdgeTo>BendNodeID8</OutgoingEdgeTo>
      </OutgoingEdges>
      <X>730.0</X>
      <Y>100.0</Y>
    </LogicalPlace>
    <LogicalPlace Name="LogicalPlaceID17">
      <MasterNode>SCF</MasterNode>
      <IncomingEdges>
        <IncomingEdgeFrom>Syn_SCF</IncomingEdgeFrom>
      </IncomingEdges>
      <OutgoingEdges />
      <X>170.0</X>
      <Y>480.0</Y>
    </LogicalPlace>
    <LogicalPlace Name="LogicalPlaceID18">
      <MasterNode>cFLIPs</MasterNode>
      <IncomingEdges>
        <IncomingEdgeFrom>Syn_cFLIPs</IncomingEdgeFrom>
      </IncomingEdges>
      <OutgoingEdges />
      <X>170.0</X>
      <Y>520.0</Y>
    </LogicalPlace>
    <LogicalPlace Name="LogicalPlaceID19">
      <MasterNode>Procasp3</MasterNode>
      <IncomingEdges>
        <IncomingEdgeFrom>Syn_Procasp3</IncomingEdgeFrom>
      </IncomingEdges>
      <OutgoingEdges />
      <X>170.0</X>
      <Y>610.0</Y>
    </LogicalPlace>
    <LogicalPlace Name="LogicalPlaceID20">
      <MasterNode>Procasp3</MasterNode>
      <IncomingEdges />
      <OutgoingEdges>
        <OutgoingEdgeTo>T63</OutgoingEdgeTo>
      </OutgoingEdges>
      <X>1110.0</X>
      <Y>450.0</Y>
    </LogicalPlace>
    <LogicalPlace Name="LogicalPlaceID21">
      <MasterNode>Bid</MasterNode>
      <IncomingEdges>
        <IncomingEdgeFrom>Syn_Bid</IncomingEdgeFrom>
      </IncomingEdges>
      <OutgoingEdges />
      <X>170.0</X>
      <Y>640.0</Y>
    </LogicalPlace>
    <LogicalPlace Name="LogicalPlaceID22">
      <MasterNode>BAX</MasterNode>
      <IncomingEdges>
        <IncomingEdgeFrom>Syn_BAX</IncomingEdgeFrom>
      </IncomingEdges>
      <OutgoingEdges />
      <X>170.0</X>
      <Y>670.0</Y>
    </LogicalPlace>
    <LogicalPlace Name="LogicalPlaceID23">
      <MasterNode>SMAC_mito</MasterNode>
      <IncomingEdges>
        <IncomingEdgeFrom>Syn_SMAC</IncomingEdgeFrom>
      </IncomingEdges>
      <OutgoingEdges />
      <X>170.0</X>
      <Y>700.0</Y>
    </LogicalPlace>
    <LogicalPlace Name="LogicalPlaceID24">
      <MasterNode>Cyt_c_mito</MasterNode>
      <IncomingEdges>
        <IncomingEdgeFrom>Syn_Cyt_c</IncomingEdgeFrom>
      </IncomingEdges>
      <OutgoingEdges />
      <X>170.0</X>
      <Y>730.0</Y>
    </LogicalPlace>
    <LogicalPlace Name="LogicalPlaceID25">
      <MasterNode>Apaf1</MasterNode>
      <IncomingEdges>
        <IncomingEdgeFrom>Syn_Apaf1</IncomingEdgeFrom>
      </IncomingEdges>
      <OutgoingEdges />
      <X>170.0</X>
      <Y>760.0</Y>
    </LogicalPlace>
    <LogicalPlace Name="LogicalPlaceID26">
      <MasterNode>TRADD:RIP1</MasterNode>
      <IncomingEdges>
        <IncomingEdgeFrom>T21</IncomingEdgeFrom>
      </IncomingEdges>
      <OutgoingEdges />
      <X>960.0</X>
      <Y>490.0</Y>
    </LogicalPlace>
    <LogicalPlace Name="LogicalPlaceID27">
      <MasterNode>FADD</MasterNode>
      <IncomingEdges>
        <IncomingEdgeFrom>Syn_FADD</IncomingEdgeFrom>
      </IncomingEdges>
      <OutgoingEdges />
      <X>170.0</X>
      <Y>420.0</Y>
    </LogicalPlace>
    <LogicalPlace Name="LogicalPlaceID28">
      <MasterNode>FADD</MasterNode>
      <IncomingEdges />
      <OutgoingEdges>
        <OutgoingEdgeTo>T43</OutgoingEdgeTo>
      </OutgoingEdges>
      <X>610.0</X>
      <Y>10.0</Y>
    </LogicalPlace>
    <LogicalPlace Name="LogicalPlaceID29">
      <MasterNode>cFLIPL</MasterNode>
      <IncomingEdges>
        <IncomingEdgeFrom>Syn_cFLIPL</IncomingEdgeFrom>
      </IncomingEdges>
      <OutgoingEdges />
      <X>770.0</X>
      <Y>940.0</Y>
    </LogicalPlace>
    <LogicalPlace Name="LogicalPlaceID30">
      <MasterNode>cFLIPL</MasterNode>
      <IncomingEdges />
      <OutgoingEdges>
        <OutgoingEdgeTo>T47</OutgoingEdgeTo>
      </OutgoingEdges>
      <X>760.0</X>
      <Y>30.0</Y>
    </LogicalPlace>
    <LogicalPlace Name="LogicalPlaceID31">
      <MasterNode>CASP8</MasterNode>
      <IncomingEdges>
        <IncomingEdgeFrom>T46</IncomingEdgeFrom>
      </IncomingEdges>
      <OutgoingEdges />
      <X>1150.0</X>
      <Y>60.0</Y>
    </LogicalPlace>
    <LogicalPlace Name="LogicalPlaceID32">
      <MasterNode>CIIb_diss</MasterNode>
      <IncomingEdges>
        <IncomingEdgeFrom>T57</IncomingEdgeFrom>
      </IncomingEdges>
      <OutgoingEdges />
      <X>1200.0</X>
      <Y>150.0</Y>
    </LogicalPlace>
    <LogicalPlace Name="LogicalPlaceID33">
      <MasterNode>RIP3</MasterNode>
      <IncomingEdges>
        <IncomingEdgeFrom>Syn_RIP3</IncomingEdgeFrom>
      </IncomingEdges>
      <OutgoingEdges />
      <X>170.0</X>
      <Y>550.0</Y>
    </LogicalPlace>
    <LogicalPlace Name="LogicalPlaceID34">
      <MasterNode>RIP3</MasterNode>
      <IncomingEdges />
      <OutgoingEdges>
        <OutgoingEdgeTo>T51</OutgoingEdgeTo>
      </OutgoingEdges>
      <X>830.0</X>
      <Y>120.0</Y>
    </LogicalPlace>
    <LogicalPlace Name="LogicalPlaceID35">
      <MasterNode>MLKL_p</MasterNode>
      <IncomingEdges>
        <IncomingEdgeFrom>T52</IncomingEdgeFrom>
      </IncomingEdges>
      <OutgoingEdges />
      <X>1030.0</X>
      <Y>150.0</Y>
    </LogicalPlace>
    <LogicalPlace Name="LogicalPlaceID36">
      <MasterNode>MLKL</MasterNode>
      <IncomingEdges>
        <IncomingEdgeFrom>Syn_MLKL</IncomingEdgeFrom>
      </IncomingEdges>
      <OutgoingEdges />
      <X>170.0</X>
      <Y>580.0</Y>
    </LogicalPlace>
    <LogicalPlace Name="LogicalPlaceID37">
      <MasterNode>MLKL</MasterNode>
      <IncomingEdges />
      <OutgoingEdges>
        <OutgoingEdgeTo>T57</OutgoingEdgeTo>
      </OutgoingEdges>
      <X>1150.0</X>
      <Y>150.0</Y>
    </LogicalPlace>
    <LogicalPlace Name="LogicalPlaceID38">
      <MasterNode>NF-kB_n2</MasterNode>
      <IncomingEdges />
      <OutgoingEdges>
        <OutgoingEdgeTo>T39</OutgoingEdgeTo>
      </OutgoingEdges>
      <X>340.0</X>
      <Y>840.0</Y>
    </LogicalPlace>
    <LogicalPlace Name="LogicalPlaceID39">
      <MasterNode>A20</MasterNode>
      <IncomingEdges>
        <IncomingEdgeFrom>Syn_A20</IncomingEdgeFrom>
      </IncomingEdges>
      <OutgoingEdges />
      <X>520.0</X>
      <Y>940.0</Y>
    </LogicalPlace>
    <LogicalPlace Name="LogicalPlaceID40">
      <MasterNode>XIAP</MasterNode>
      <IncomingEdges>
        <IncomingEdgeFrom>Syn_XIAP</IncomingEdgeFrom>
      </IncomingEdges>
      <OutgoingEdges />
      <X>670.0</X>
      <Y>940.0</Y>
    </LogicalPlace>
    <LogicalPlace Name="LogicalPlaceID41">
      <MasterNode>XIAP</MasterNode>
      <IncomingEdges />
      <OutgoingEdges>
        <OutgoingEdgeTo>T75</OutgoingEdgeTo>
      </OutgoingEdges>
      <X>1220.0</X>
      <Y>870.0</Y>
    </LogicalPlace>
    <LogicalPlace Name="LogicalPlaceID42">
      <MasterNode>BCL-2</MasterNode>
      <IncomingEdges>
        <IncomingEdgeFrom>Syn_BCL-2</IncomingEdgeFrom>
      </IncomingEdges>
      <OutgoingEdges />
      <X>870.0</X>
      <Y>940.0</Y>
    </LogicalPlace>
    <LogicalPlace Name="LogicalPlaceID43">
      <MasterNode>CASP3</MasterNode>
      <IncomingEdges>
        <IncomingEdgeFrom>T74</IncomingEdgeFrom>
      </IncomingEdges>
      <OutgoingEdges />
      <X>1190.0</X>
      <Y>910.0</Y>
    </LogicalPlace>
  </LogicalPlaces>
  <BendEdges>
    <BendEdge Name="BendNodeID0">
      <X>910.0</X>
      <Y>790.0</Y>
      <IncomingEdgeFrom>NF-kB_n2</IncomingEdgeFrom>
      <OutgoingEdgeTo>T35</OutgoingEdgeTo>
    </BendEdge>
    <BendEdge Name="BendNodeID1">
      <X>860.0</X>
      <Y>890.0</Y>
      <IncomingEdgeFrom>T36</IncomingEdgeFrom>
      <OutgoingEdgeTo>BendNodeID2</OutgoingEdgeTo>
    </BendEdge>
    <BendEdge Name="BendNodeID2">
      <X>860.0</X>
      <Y>810.0</Y>
      <IncomingEdgeFrom>BendNodeID1</IncomingEdgeFrom>
      <OutgoingEdgeTo>NF-kB_n2</OutgoingEdgeTo>
    </BendEdge>
    <BendEdge Name="BendNodeID3">
      <X>750.0</X>
      <Y>890.0</Y>
      <IncomingEdgeFrom>T34</IncomingEdgeFrom>
      <OutgoingEdgeTo>BendNodeID4</OutgoingEdgeTo>
    </BendEdge>
    <BendEdge Name="BendNodeID4">
      <X>750.0</X>
      <Y>830.0</Y>
      <IncomingEdgeFrom>BendNodeID3</IncomingEdgeFrom>
      <OutgoingEdgeTo>NF-kB_n2</OutgoingEdgeTo>
    </BendEdge>
    <BendEdge Name="BendNodeID5">
      <X>740.0</X>
      <Y>890.0</Y>
      <IncomingEdgeFrom>T32</IncomingEdgeFrom>
      <OutgoingEdgeTo>NF-kB_n2</OutgoingEdgeTo>
    </BendEdge>
    <BendEdge Name="BendNodeID6">
      <X>830.0</X>
      <Y>630.0</Y>
      <IncomingEdgeFrom>CI</IncomingEdgeFrom>
      <OutgoingEdgeTo>T20</OutgoingEdgeTo>
    </BendEdge>
    <BendEdge Name="BendNodeID7">
      <X>610.0</X>
      <Y>480.0</Y>
      <IncomingEdgeFrom>T19</IncomingEdgeFrom>
      <OutgoingEdgeTo>K63ub:LUBAC</OutgoingEdgeTo>
    </BendEdge>
    <BendEdge Name="BendNodeID8">
      <X>870.0</X>
      <Y>100.0</Y>
      <IncomingEdgeFrom>LogicalPlaceID16</IncomingEdgeFrom>
      <OutgoingEdgeTo>T45</OutgoingEdgeTo>
    </BendEdge>
    <BendEdge Name="BendNodeID9">
      <X>1050.0</X>
      <Y>340.0</Y>
      <IncomingEdgeFrom>Procasp8</IncomingEdgeFrom>
      <OutgoingEdgeTo>T61</OutgoingEdgeTo>
    </BendEdge>
    <BendEdge Name="BendNodeID10">
      <X>470.0</X>
      <Y>510.0</Y>
      <IncomingEdgeFrom>T11</IncomingEdgeFrom>
      <OutgoingEdgeTo>T:T:T:R:T:c_K63ub</OutgoingEdgeTo>
    </BendEdge>
    <BendEdge Name="BendNodeID11">
      <X>380.0</X>
      <Y>530.0</Y>
      <IncomingEdgeFrom>T:T:T:R:T:c_K63ub</IncomingEdgeFrom>
      <OutgoingEdgeTo>T13</OutgoingEdgeTo>
    </BendEdge>
  </BendEdges>
  <AdditionalInformationAboutNodes>
    <Node Name="TNFR1">
      <LabelPosition>W</LabelPosition>
      <Color>java.awt.Color[r=128,g=128,b=128]</Color>
      <Corners>0</Corners>
      <StrokeColor>java.awt.Color[r=0,g=0,b=0]</StrokeColor>
    </Node>
    <Node Name="Syn_TNFR1">
      <LabelPosition>W</LabelPosition>
      <Color>java.awt.Color[r=0,g=0,b=0]</Color>
      <Corners>4</Corners>
      <StrokeColor>java.awt.Color[r=0,g=0,b=0]</StrokeColor>
    </Node>
    <Node Name="NF-kB_n">
      <LabelPosition>W</LabelPosition>
      <Color>java.awt.Color[r=255,g=255,b=255]</Color>
      <Corners>0</Corners>
      <StrokeColor>java.awt.Color[r=0,g=0,b=0]</StrokeColor>
    </Node>
    <Node Name="Syn_TNF">
      <LabelPosition>W</LabelPosition>
      <Color>java.awt.Color[r=0,g=0,b=0]</Color>
      <Corners>4</Corners>
      <StrokeColor>java.awt.Color[r=0,g=0,b=0]</StrokeColor>
    </Node>
    <Node Name="TNF">
      <LabelPosition>W</LabelPosition>
      <Color>java.awt.Color[r=128,g=128,b=128]</Color>
      <Corners>0</Corners>
      <StrokeColor>java.awt.Color[r=0,g=0,b=0]</StrokeColor>
    </Node>
    <Node Name="Syn_TRADD">
      <LabelPosition>W</LabelPosition>
      <Color>java.awt.Color[r=0,g=0,b=0]</Color>
      <Corners>4</Corners>
      <StrokeColor>java.awt.Color[r=0,g=0,b=0]</StrokeColor>
    </Node>
    <Node Name="TRADD">
      <LabelPosition>W</LabelPosition>
      <Color>java.awt.Color[r=128,g=128,b=128]</Color>
      <Corners>0</Corners>
      <StrokeColor>java.awt.Color[r=0,g=0,b=0]</StrokeColor>
    </Node>
    <Node Name="Syn_RIP1">
      <LabelPosition>W</LabelPosition>
      <Color>java.awt.Color[r=0,g=0,b=0]</Color>
      <Corners>4</Corners>
      <StrokeColor>java.awt.Color[r=0,g=0,b=0]</StrokeColor>
    </Node>
    <Node Name="RIP1">
      <LabelPosition>W</LabelPosition>
      <Color>java.awt.Color[r=128,g=128,b=128]</Color>
      <Corners>0</Corners>
      <StrokeColor>java.awt.Color[r=0,g=0,b=0]</StrokeColor>
    </Node>
    <Node Name="Syn_TRAF2">
      <LabelPosition>W</LabelPosition>
      <Color>java.awt.Color[r=0,g=0,b=0]</Color>
      <Corners>4</Corners>
      <StrokeColor>java.awt.Color[r=0,g=0,b=0]</StrokeColor>
    </Node>
    <Node Name="TRAF2">
      <LabelPosition>W</LabelPosition>
      <Color>java.awt.Color[r=128,g=128,b=128]</Color>
      <Corners>0</Corners>
      <StrokeColor>java.awt.Color[r=0,g=0,b=0]</StrokeColor>
    </Node>
    <Node Name="Syn_clap">
      <LabelPosition>W</LabelPosition>
      <Color>java.awt.Color[r=0,g=0,b=0]</Color>
      <Corners>4</Corners>
      <StrokeColor>java.awt.Color[r=0,g=0,b=0]</StrokeColor>
    </Node>
    <Node Name="clap">
      <LabelPosition>W</LabelPosition>
      <Color>java.awt.Color[r=128,g=128,b=128]</Color>
      <Corners>0</Corners>
      <StrokeColor>java.awt.Color[r=0,g=0,b=0]</StrokeColor>
    </Node>
    <Node Name="Syn_TAB">
      <LabelPosition>W</LabelPosition>
      <Color>java.awt.Color[r=0,g=0,b=0]</Color>
      <Corners>4</Corners>
      <StrokeColor>java.awt.Color[r=0,g=0,b=0]</StrokeColor>
    </Node>
    <Node Name="TAB">
      <LabelPosition>W</LabelPosition>
      <Color>java.awt.Color[r=128,g=128,b=128]</Color>
      <Corners>0</Corners>
      <StrokeColor>java.awt.Color[r=0,g=0,b=0]</StrokeColor>
    </Node>
    <Node Name="Syn_TAK1">
      <LabelPosition>W</LabelPosition>
      <Color>java.awt.Color[r=0,g=0,b=0]</Color>
      <Corners>4</Corners>
      <StrokeColor>java.awt.Color[r=0,g=0,b=0]</StrokeColor>
    </Node>
    <Node Name="TAK1">
      <LabelPosition>W</LabelPosition>
      <Color>java.awt.Color[r=128,g=128,b=128]</Color>
      <Corners>0</Corners>
      <StrokeColor>java.awt.Color[r=0,g=0,b=0]</StrokeColor>
    </Node>
    <Node Name="Syn_NEMO">
      <LabelPosition>W</LabelPosition>
      <Color>java.awt.Color[r=0,g=0,b=0]</Color>
      <Corners>4</Corners>
      <StrokeColor>java.awt.Color[r=0,g=0,b=0]</StrokeColor>
    </Node>
    <Node Name="Nemo">
      <LabelPosition>N</LabelPosition>
      <Color>java.awt.Color[r=128,g=128,b=128]</Color>
      <Corners>0</Corners>
      <StrokeColor>java.awt.Color[r=0,g=0,b=0]</StrokeColor>
    </Node>
    <Node Name="Syn_IKK">
      <LabelPosition>W</LabelPosition>
      <Color>java.awt.Color[r=0,g=0,b=0]</Color>
      <Corners>4</Corners>
      <StrokeColor>java.awt.Color[r=0,g=0,b=0]</StrokeColor>
    </Node>
    <Node Name="IKK">
      <LabelPosition>N</LabelPosition>
      <Color>java.awt.Color[r=128,g=128,b=128]</Color>
      <Corners>0</Corners>
      <StrokeColor>java.awt.Color[r=0,g=0,b=0]</StrokeColor>
    </Node>
    <Node Name="Syn_LUBAC">
      <LabelPosition>W</LabelPosition>
      <Color>java.awt.Color[r=0,g=0,b=0]</Color>
      <Corners>4</Corners>
      <StrokeColor>java.awt.Color[r=0,g=0,b=0]</StrokeColor>
    </Node>
    <Node Name="LUBAC">
      <LabelPosition>N</LabelPosition>
      <Color>java.awt.Color[r=128,g=128,b=128]</Color>
      <Corners>0</Corners>
      <StrokeColor>java.awt.Color[r=0,g=0,b=0]</StrokeColor>
    </Node>
    <Node Name="Syn_CYLD">
      <LabelPosition>W</LabelPosition>
      <Color>java.awt.Color[r=0,g=0,b=0]</Color>
      <Corners>4</Corners>
      <StrokeColor>java.awt.Color[r=0,g=0,b=0]</StrokeColor>
    </Node>
    <Node Name="CYLD">
      <LabelPosition>N</LabelPosition>
      <Color>java.awt.Color[r=128,g=128,b=128]</Color>
      <Corners>0</Corners>
      <StrokeColor>java.awt.Color[r=0,g=0,b=0]</StrokeColor>
    </Node>
    <Node Name="Syn_NF-kB">
      <LabelPosition>W</LabelPosition>
      <Color>java.awt.Color[r=0,g=0,b=0]</Color>
      <Corners>4</Corners>
      <StrokeColor>java.awt.Color[r=0,g=0,b=0]</StrokeColor>
    </Node>
    <Node Name="NF-kB">
      <LabelPosition>E</LabelPosition>
      <Color>java.awt.Color[r=128,g=128,b=128]</Color>
      <Corners>0</Corners>
      <StrokeColor>java.awt.Color[r=0,g=0,b=0]</StrokeColor>
    </Node>
    <Node Name="Syn_FADD">
      <LabelPosition>W</LabelPosition>
      <Color>java.awt.Color[r=0,g=0,b=0]</Color>
      <Corners>4</Corners>
      <StrokeColor>java.awt.Color[r=0,g=0,b=0]</StrokeColor>
    </Node>
    <Node Name="Procasp9">
      <LabelPosition>E</LabelPosition>
      <Color>java.awt.Color[r=128,g=128,b=128]</Color>
      <Corners>0</Corners>
      <StrokeColor>java.awt.Color[r=0,g=0,b=0]</StrokeColor>
    </Node>
    <Node Name="Syn_Procasp8">
      <LabelPosition>W</LabelPosition>
      <Color>java.awt.Color[r=0,g=0,b=0]</Color>
      <Corners>4</Corners>
      <StrokeColor>java.awt.Color[r=0,g=0,b=0]</StrokeColor>
    </Node>
    <Node Name="Procasp8">
      <LabelPosition>S</LabelPosition>
      <Color>java.awt.Color[r=128,g=128,b=128]</Color>
      <Corners>0</Corners>
      <StrokeColor>java.awt.Color[r=0,g=0,b=0]</StrokeColor>
    </Node>
    <Node Name="Syn_SCF">
      <LabelPosition>W</LabelPosition>
      <Color>java.awt.Color[r=0,g=0,b=0]</Color>
      <Corners>4</Corners>
      <StrokeColor>java.awt.Color[r=0,g=0,b=0]</StrokeColor>
    </Node>
    <Node Name="SCF">
      <LabelPosition>W</LabelPosition>
      <Color>java.awt.Color[r=128,g=128,b=128]</Color>
      <Corners>0</Corners>
      <StrokeColor>java.awt.Color[r=0,g=0,b=0]</StrokeColor>
    </Node>
    <Node Name="Syn_cFLIPs">
      <LabelPosition>W</LabelPosition>
      <Color>java.awt.Color[r=0,g=0,b=0]</Color>
      <Corners>4</Corners>
      <StrokeColor>java.awt.Color[r=0,g=0,b=0]</StrokeColor>
    </Node>
    <Node Name="cFLIPs">
      <LabelPosition>S</LabelPosition>
      <Color>java.awt.Color[r=128,g=128,b=128]</Color>
      <Corners>0</Corners>
      <StrokeColor>java.awt.Color[r=0,g=0,b=0]</StrokeColor>
    </Node>
    <Node Name="Syn_RIP3">
      <LabelPosition>W</LabelPosition>
      <Color>java.awt.Color[r=0,g=0,b=0]</Color>
      <Corners>4</Corners>
      <StrokeColor>java.awt.Color[r=0,g=0,b=0]</StrokeColor>
    </Node>
    <Node Name="Procasp3">
      <LabelPosition>W</LabelPosition>
      <Color>java.awt.Color[r=128,g=128,b=128]</Color>
      <Corners>0</Corners>
      <StrokeColor>java.awt.Color[r=0,g=0,b=0]</StrokeColor>
    </Node>
    <Node Name="Syn_MLKL">
      <LabelPosition>W</LabelPosition>
      <Color>java.awt.Color[r=0,g=0,b=0]</Color>
      <Corners>4</Corners>
      <StrokeColor>java.awt.Color[r=0,g=0,b=0]</StrokeColor>
    </Node>
    <Node Name="Bid">
      <LabelPosition>E</LabelPosition>
      <Color>java.awt.Color[r=128,g=128,b=128]</Color>
      <Corners>0</Corners>
      <StrokeColor>java.awt.Color[r=0,g=0,b=0]</StrokeColor>
    </Node>
    <Node Name="Syn_Procasp3">
      <LabelPosition>W</LabelPosition>
      <Color>java.awt.Color[r=0,g=0,b=0]</Color>
      <Corners>4</Corners>
      <StrokeColor>java.awt.Color[r=0,g=0,b=0]</StrokeColor>
    </Node>
    <Node Name="BAX">
      <LabelPosition>N</LabelPosition>
      <Color>java.awt.Color[r=128,g=128,b=128]</Color>
      <Corners>0</Corners>
      <StrokeColor>java.awt.Color[r=0,g=0,b=0]</StrokeColor>
    </Node>
    <Node Name="Syn_Bid">
      <LabelPosition>W</LabelPosition>
      <Color>java.awt.Color[r=0,g=0,b=0]</Color>
      <Corners>4</Corners>
      <StrokeColor>java.awt.Color[r=0,g=0,b=0]</StrokeColor>
    </Node>
    <Node Name="SMAC_mito">
      <LabelPosition>E</LabelPosition>
      <Color>java.awt.Color[r=128,g=128,b=128]</Color>
      <Corners>0</Corners>
      <StrokeColor>java.awt.Color[r=0,g=0,b=0]</StrokeColor>
    </Node>
    <Node Name="Syn_BAX">
      <LabelPosition>W</LabelPosition>
      <Color>java.awt.Color[r=0,g=0,b=0]</Color>
      <Corners>4</Corners>
      <StrokeColor>java.awt.Color[r=0,g=0,b=0]</StrokeColor>
    </Node>
    <Node Name="Cyt_c_mito">
      <LabelPosition>E</LabelPosition>
      <Color>java.awt.Color[r=128,g=128,b=128]</Color>
      <Corners>0</Corners>
      <StrokeColor>java.awt.Color[r=0,g=0,b=0]</StrokeColor>
    </Node>
    <Node Name="Syn_SMAC">
      <LabelPosition>W</LabelPosition>
      <Color>java.awt.Color[r=0,g=0,b=0]</Color>
      <Corners>4</Corners>
      <StrokeColor>java.awt.Color[r=0,g=0,b=0]</StrokeColor>
    </Node>
    <Node Name="Apaf1">
      <LabelPosition>E</LabelPosition>
      <Color>java.awt.Color[r=128,g=128,b=128]</Color>
      <Corners>0</Corners>
      <StrokeColor>java.awt.Color[r=0,g=0,b=0]</StrokeColor>
    </Node>
    <Node Name="Syn_Cyt_c">
      <LabelPosition>W</LabelPosition>
      <Color>java.awt.Color[r=0,g=0,b=0]</Color>
      <Corners>4</Corners>
      <StrokeColor>java.awt.Color[r=0,g=0,b=0]</StrokeColor>
    </Node>
    <Node Name="TNFR1:TNF">
      <LabelPosition>E</LabelPosition>
      <Color>java.awt.Color[r=255,g=255,b=255]</Color>
      <Corners>0</Corners>
      <StrokeColor>java.awt.Color[r=0,g=0,b=0]</StrokeColor>
    </Node>
    <Node Name="Syn_Apaf1">
      <LabelPosition>W</LabelPosition>
      <Color>java.awt.Color[r=0,g=0,b=0]</Color>
      <Corners>4</Corners>
      <StrokeColor>java.awt.Color[r=0,g=0,b=0]</StrokeColor>
    </Node>
    <Node Name="T:T:TRADD">
      <LabelPosition>W</LabelPosition>
      <Color>java.awt.Color[r=255,g=255,b=255]</Color>
      <Corners>0</Corners>
      <StrokeColor>java.awt.Color[r=0,g=0,b=0]</StrokeColor>
    </Node>
    <Node Name="Syn_Procasp9">
      <LabelPosition>W</LabelPosition>
      <Color>java.awt.Color[r=0,g=0,b=0]</Color>
      <Corners>4</Corners>
      <StrokeColor>java.awt.Color[r=0,g=0,b=0]</StrokeColor>
    </Node>
    <Node Name="T:T:T:RIP">
      <LabelPosition>W</LabelPosition>
      <Color>java.awt.Color[r=255,g=255,b=255]</Color>
      <Corners>0</Corners>
      <StrokeColor>java.awt.Color[r=0,g=0,b=0]</StrokeColor>
    </Node>
    <Node Name="T1">
      <LabelPosition>E</LabelPosition>
      <Color>java.awt.Color[r=0,g=0,b=0]</Color>
      <Corners>4</Corners>
      <StrokeColor>java.awt.Color[r=0,g=0,b=0]</StrokeColor>
    </Node>
    <Node Name="T:T:T:R:TRAF2">
      <LabelPosition>E</LabelPosition>
      <Color>java.awt.Color[r=255,g=255,b=255]</Color>
      <Corners>0</Corners>
      <StrokeColor>java.awt.Color[r=0,g=0,b=0]</StrokeColor>
    </Node>
    <Node Name="T2">
      <LabelPosition>E</LabelPosition>
      <Color>java.awt.Color[r=0,g=0,b=0]</Color>
      <Corners>4</Corners>
      <StrokeColor>java.awt.Color[r=0,g=0,b=0]</StrokeColor>
    </Node>
    <Node Name="T:T:T:R:T:cIAP">
      <LabelPosition>W</LabelPosition>
      <Color>java.awt.Color[r=255,g=255,b=255]</Color>
      <Corners>0</Corners>
      <StrokeColor>java.awt.Color[r=0,g=0,b=0]</StrokeColor>
    </Node>
    <Node Name="T3">
      <LabelPosition>E</LabelPosition>
      <Color>java.awt.Color[r=0,g=0,b=0]</Color>
      <Corners>4</Corners>
      <StrokeColor>java.awt.Color[r=0,g=0,b=0]</StrokeColor>
    </Node>
    <Node Name="T:T:T:R:T:c_K63ub">
      <LabelPosition>W</LabelPosition>
      <Color>java.awt.Color[r=255,g=255,b=255]</Color>
      <Corners>0</Corners>
      <StrokeColor>java.awt.Color[r=0,g=0,b=0]</StrokeColor>
    </Node>
    <Node Name="T4">
      <LabelPosition>E</LabelPosition>
      <Color>java.awt.Color[r=0,g=0,b=0]</Color>
      <Corners>4</Corners>
      <StrokeColor>java.awt.Color[r=0,g=0,b=0]</StrokeColor>
    </Node>
    <Node Name="TRADD_c">
      <LabelPosition>E</LabelPosition>
      <Color>java.awt.Color[r=255,g=255,b=255]</Color>
      <Corners>0</Corners>
      <StrokeColor>java.awt.Color[r=0,g=0,b=0]</StrokeColor>
    </Node>
    <Node Name="T5">
      <LabelPosition>E</LabelPosition>
      <Color>java.awt.Color[r=0,g=0,b=0]</Color>
      <Corners>4</Corners>
      <StrokeColor>java.awt.Color[r=0,g=0,b=0]</StrokeColor>
    </Node>
    <Node Name="T:T_diss">
      <LabelPosition>W</LabelPosition>
      <Color>java.awt.Color[r=255,g=255,b=255]</Color>
      <Corners>0</Corners>
      <StrokeColor>java.awt.Color[r=0,g=0,b=0]</StrokeColor>
    </Node>
    <Node Name="T6">
      <LabelPosition>E</LabelPosition>
      <Color>java.awt.Color[r=0,g=0,b=0]</Color>
      <Corners>4</Corners>
      <StrokeColor>java.awt.Color[r=0,g=0,b=0]</StrokeColor>
    </Node>
    <Node Name="TRADD:RIP1">
      <LabelPosition>S</LabelPosition>
      <Color>java.awt.Color[r=128,g=128,b=128]</Color>
      <Corners>0</Corners>
      <StrokeColor>java.awt.Color[r=0,g=0,b=0]</StrokeColor>
    </Node>
    <Node Name="T42">
      <LabelPosition>N</LabelPosition>
      <Color>java.awt.Color[r=0,g=0,b=0]</Color>
      <Corners>4</Corners>
      <StrokeColor>java.awt.Color[r=0,g=0,b=0]</StrokeColor>
    </Node>
    <Node Name="RIP_diss">
      <LabelPosition>N</LabelPosition>
      <Color>java.awt.Color[r=255,g=255,b=255]</Color>
      <Corners>0</Corners>
      <StrokeColor>java.awt.Color[r=0,g=0,b=0]</StrokeColor>
    </Node>
    <Node Name="T48">
      <LabelPosition>S</LabelPosition>
      <Color>java.awt.Color[r=0,g=0,b=0]</Color>
      <Corners>4</Corners>
      <StrokeColor>java.awt.Color[r=0,g=0,b=0]</StrokeColor>
    </Node>
    <Node Name="TRADD_diss">
      <LabelPosition>W</LabelPosition>
      <Color>java.awt.Color[r=255,g=255,b=255]</Color>
      <Corners>0</Corners>
      <StrokeColor>java.awt.Color[r=0,g=0,b=0]</StrokeColor>
    </Node>
    <Node Name="diss2">
      <LabelPosition>E</LabelPosition>
      <Color>java.awt.Color[r=0,g=0,b=0]</Color>
      <Corners>4</Corners>
      <StrokeColor>java.awt.Color[r=0,g=0,b=0]</StrokeColor>
    </Node>
    <Node Name="T:FADD">
      <LabelPosition>N</LabelPosition>
      <Color>java.awt.Color[r=255,g=255,b=255]</Color>
      <Corners>0</Corners>
      <StrokeColor>java.awt.Color[r=0,g=0,b=0]</StrokeColor>
    </Node>
    <Node Name="T49">
      <LabelPosition>SE</LabelPosition>
      <Color>java.awt.Color[r=0,g=0,b=0]</Color>
      <Corners>4</Corners>
      <StrokeColor>java.awt.Color[r=0,g=0,b=0]</StrokeColor>
    </Node>
    <Node Name="RIP1_c">
      <LabelPosition>E</LabelPosition>
      <Color>java.awt.Color[r=255,g=255,b=255]</Color>
      <Corners>0</Corners>
      <StrokeColor>java.awt.Color[r=0,g=0,b=0]</StrokeColor>
    </Node>
    <Node Name="T43">
      <LabelPosition>SE</LabelPosition>
      <Color>java.awt.Color[r=0,g=0,b=0]</Color>
      <Corners>4</Corners>
      <StrokeColor>java.awt.Color[r=0,g=0,b=0]</StrokeColor>
    </Node>
    <Node Name="FADD">
      <LabelPosition>S</LabelPosition>
      <Color>java.awt.Color[r=128,g=128,b=128]</Color>
      <Corners>0</Corners>
      <StrokeColor>java.awt.Color[r=0,g=0,b=0]</StrokeColor>
    </Node>
    <Node Name="T44">
      <LabelPosition>SE</LabelPosition>
      <Color>java.awt.Color[r=0,g=0,b=0]</Color>
      <Corners>4</Corners>
      <StrokeColor>java.awt.Color[r=0,g=0,b=0]</StrokeColor>
    </Node>
    <Node Name="CIIa">
      <LabelPosition>S</LabelPosition>
      <Color>java.awt.Color[r=255,g=255,b=255]</Color>
      <Corners>0</Corners>
      <StrokeColor>java.awt.Color[r=0,g=0,b=0]</StrokeColor>
    </Node>
    <Node Name="deg1">
      <LabelPosition>E</LabelPosition>
      <Color>java.awt.Color[r=0,g=0,b=0]</Color>
      <Corners>4</Corners>
      <StrokeColor>java.awt.Color[r=0,g=0,b=0]</StrokeColor>
    </Node>
    <Node Name="cFLIPL">
      <LabelPosition>N</LabelPosition>
      <Color>java.awt.Color[r=128,g=128,b=128]</Color>
      <Corners>0</Corners>
      <StrokeColor>java.awt.Color[r=0,g=0,b=0]</StrokeColor>
    </Node>
    <Node Name="T50">
      <LabelPosition>N</LabelPosition>
      <Color>java.awt.Color[r=0,g=0,b=0]</Color>
      <Corners>4</Corners>
      <StrokeColor>java.awt.Color[r=0,g=0,b=0]</StrokeColor>
    </Node>
    <Node Name="CIIa:cFLIPL">
      <LabelPosition>S</LabelPosition>
      <Color>java.awt.Color[r=255,g=255,b=255]</Color>
      <Corners>0</Corners>
      <StrokeColor>java.awt.Color[r=0,g=0,b=0]</StrokeColor>
    </Node>
    <Node Name="deg2">
      <LabelPosition>S</LabelPosition>
      <Color>java.awt.Color[r=0,g=0,b=0]</Color>
      <Corners>4</Corners>
      <StrokeColor>java.awt.Color[r=0,g=0,b=0]</StrokeColor>
    </Node>
    <Node Name="CIIa:Pc8_2">
      <LabelPosition>S</LabelPosition>
      <Color>java.awt.Color[r=255,g=255,b=255]</Color>
      <Corners>0</Corners>
      <StrokeColor>java.awt.Color[r=0,g=0,b=0]</StrokeColor>
    </Node>
    <Node Name="T53">
      <LabelPosition>W</LabelPosition>
      <Color>java.awt.Color[r=0,g=0,b=0]</Color>
      <Corners>4</Corners>
      <StrokeColor>java.awt.Color[r=0,g=0,b=0]</StrokeColor>
    </Node>
    <Node Name="CIIa_diss">
      <LabelPosition>SE</LabelPosition>
      <Color>java.awt.Color[r=255,g=255,b=255]</Color>
      <Corners>0</Corners>
      <StrokeColor>java.awt.Color[r=0,g=0,b=0]</StrokeColor>
    </Node>
    <Node Name="T54">
      <LabelPosition>N</LabelPosition>
      <Color>java.awt.Color[r=0,g=0,b=0]</Color>
      <Corners>4</Corners>
      <StrokeColor>java.awt.Color[r=0,g=0,b=0]</StrokeColor>
    </Node>
    <Node Name="CASP8">
      <LabelPosition>W</LabelPosition>
      <Color>java.awt.Color[r=128,g=128,b=128]</Color>
      <Corners>0</Corners>
      <StrokeColor>java.awt.Color[r=0,g=0,b=0]</StrokeColor>
    </Node>
    <Node Name="T45">
      <LabelPosition>SE</LabelPosition>
      <Color>java.awt.Color[r=0,g=0,b=0]</Color>
      <Corners>4</Corners>
      <StrokeColor>java.awt.Color[r=0,g=0,b=0]</StrokeColor>
    </Node>
    <Node Name="R:FADD">
      <LabelPosition>S</LabelPosition>
      <Color>java.awt.Color[r=255,g=255,b=255]</Color>
      <Corners>0</Corners>
      <StrokeColor>java.awt.Color[r=0,g=0,b=0]</StrokeColor>
    </Node>
    <Node Name="T47">
      <LabelPosition>N</LabelPosition>
      <Color>java.awt.Color[r=0,g=0,b=0]</Color>
      <Corners>4</Corners>
      <StrokeColor>java.awt.Color[r=0,g=0,b=0]</StrokeColor>
    </Node>
    <Node Name="CIIb">
      <LabelPosition>S</LabelPosition>
      <Color>java.awt.Color[r=255,g=255,b=255]</Color>
      <Corners>0</Corners>
      <StrokeColor>java.awt.Color[r=0,g=0,b=0]</StrokeColor>
    </Node>
    <Node Name="Clla_inhib">
      <LabelPosition>N</LabelPosition>
      <Color>java.awt.Color[r=0,g=0,b=0]</Color>
      <Corners>4</Corners>
      <StrokeColor>java.awt.Color[r=0,g=0,b=0]</StrokeColor>
    </Node>
    <Node Name="CIIb:cFLIPL">
      <LabelPosition>SE</LabelPosition>
      <Color>java.awt.Color[r=255,g=255,b=255]</Color>
      <Corners>0</Corners>
      <StrokeColor>java.awt.Color[r=0,g=0,b=0]</StrokeColor>
    </Node>
    <Node Name="T46">
      <LabelPosition>S</LabelPosition>
      <Color>java.awt.Color[r=0,g=0,b=0]</Color>
      <Corners>4</Corners>
      <StrokeColor>java.awt.Color[r=0,g=0,b=0]</StrokeColor>
    </Node>
    <Node Name="CIIb:Pc8_2">
      <LabelPosition>S</LabelPosition>
      <Color>java.awt.Color[r=255,g=255,b=255]</Color>
      <Corners>0</Corners>
      <StrokeColor>java.awt.Color[r=0,g=0,b=0]</StrokeColor>
    </Node>
    <Node Name="diss3">
      <LabelPosition>E</LabelPosition>
      <Color>java.awt.Color[r=0,g=0,b=0]</Color>
      <Corners>4</Corners>
      <StrokeColor>java.awt.Color[r=0,g=0,b=0]</StrokeColor>
    </Node>
    <Node Name="CIIb_diss">
      <LabelPosition>S</LabelPosition>
      <Color>java.awt.Color[r=128,g=128,b=128]</Color>
      <Corners>0</Corners>
      <StrokeColor>java.awt.Color[r=0,g=0,b=0]</StrokeColor>
    </Node>
    <Node Name="T59">
      <LabelPosition>N</LabelPosition>
      <Color>java.awt.Color[r=0,g=0,b=0]</Color>
      <Corners>4</Corners>
      <StrokeColor>java.awt.Color[r=0,g=0,b=0]</StrokeColor>
    </Node>
    <Node Name="Pc8:cFLIPL">
      <LabelPosition>S</LabelPosition>
      <Color>java.awt.Color[r=255,g=255,b=255]</Color>
      <Corners>0</Corners>
      <StrokeColor>java.awt.Color[r=0,g=0,b=0]</StrokeColor>
    </Node>
    <Node Name="T60">
      <LabelPosition>N</LabelPosition>
      <Color>java.awt.Color[r=0,g=0,b=0]</Color>
      <Corners>4</Corners>
      <StrokeColor>java.awt.Color[r=0,g=0,b=0]</StrokeColor>
    </Node>
    <Node Name="RIP1:RIP3_cl">
      <LabelPosition>N</LabelPosition>
      <Color>java.awt.Color[r=255,g=255,b=255]</Color>
      <Corners>0</Corners>
      <StrokeColor>java.awt.Color[r=0,g=0,b=0]</StrokeColor>
    </Node>
    <Node Name="T62">
      <LabelPosition>N</LabelPosition>
      <Color>java.awt.Color[r=0,g=0,b=0]</Color>
      <Corners>4</Corners>
      <StrokeColor>java.awt.Color[r=0,g=0,b=0]</StrokeColor>
    </Node>
    <Node Name="RIP3">
      <LabelPosition>W</LabelPosition>
      <Color>java.awt.Color[r=128,g=128,b=128]</Color>
      <Corners>0</Corners>
      <StrokeColor>java.awt.Color[r=0,g=0,b=0]</StrokeColor>
    </Node>
    <Node Name="diss5">
      <LabelPosition>E</LabelPosition>
      <Color>java.awt.Color[r=0,g=0,b=0]</Color>
      <Corners>4</Corners>
      <StrokeColor>java.awt.Color[r=0,g=0,b=0]</StrokeColor>
    </Node>
    <Node Name="RIP1:RIP3">
      <LabelPosition>N</LabelPosition>
      <Color>java.awt.Color[r=255,g=255,b=255]</Color>
      <Corners>0</Corners>
      <StrokeColor>java.awt.Color[r=0,g=0,b=0]</StrokeColor>
    </Node>
    <Node Name="Pc8_inhib">
      <LabelPosition>E</LabelPosition>
      <Color>java.awt.Color[r=0,g=0,b=0]</Color>
      <Corners>4</Corners>
      <StrokeColor>java.awt.Color[r=0,g=0,b=0]</StrokeColor>
    </Node>
    <Node Name="CIIb:cFLIPs">
      <LabelPosition>S</LabelPosition>
      <Color>java.awt.Color[r=255,g=255,b=255]</Color>
      <Corners>0</Corners>
      <StrokeColor>java.awt.Color[r=0,g=0,b=0]</StrokeColor>
    </Node>
    <Node Name="RIP1:RIP3_inhib">
      <LabelPosition>E</LabelPosition>
      <Color>java.awt.Color[r=0,g=0,b=0]</Color>
      <Corners>4</Corners>
      <StrokeColor>java.awt.Color[r=0,g=0,b=0]</StrokeColor>
    </Node>
    <Node Name="CASP8_diss">
      <LabelPosition>SE</LabelPosition>
      <Color>java.awt.Color[r=255,g=255,b=255]</Color>
      <Corners>0</Corners>
      <StrokeColor>java.awt.Color[r=0,g=0,b=0]</StrokeColor>
    </Node>
    <Node Name="T51">
      <LabelPosition>SE</LabelPosition>
      <Color>java.awt.Color[r=0,g=0,b=0]</Color>
      <Corners>4</Corners>
      <StrokeColor>java.awt.Color[r=0,g=0,b=0]</StrokeColor>
    </Node>
    <Node Name="CIIb:cFs:RIP3">
      <LabelPosition>S</LabelPosition>
      <Color>java.awt.Color[r=255,g=255,b=255]</Color>
      <Corners>0</Corners>
      <StrokeColor>java.awt.Color[r=0,g=0,b=0]</StrokeColor>
    </Node>
    <Node Name="T56">
      <LabelPosition>N</LabelPosition>
      <Color>java.awt.Color[r=0,g=0,b=0]</Color>
      <Corners>4</Corners>
      <StrokeColor>java.awt.Color[r=0,g=0,b=0]</StrokeColor>
    </Node>
    <Node Name="MLKL_PM">
      <LabelPosition>N</LabelPosition>
      <Color>java.awt.Color[r=255,g=255,b=255]</Color>
      <Corners>0</Corners>
      <StrokeColor>java.awt.Color[r=0,g=0,b=0]</StrokeColor>
    </Node>
    <Node Name="T55">
      <LabelPosition>N</LabelPosition>
      <Color>java.awt.Color[r=0,g=0,b=0]</Color>
      <Corners>4</Corners>
      <StrokeColor>java.awt.Color[r=0,g=0,b=0]</StrokeColor>
    </Node>
    <Node Name="MLKL_p">
      <LabelPosition>N</LabelPosition>
      <Color>java.awt.Color[r=128,g=128,b=128]</Color>
      <Corners>0</Corners>
      <StrokeColor>java.awt.Color[r=0,g=0,b=0]</StrokeColor>
    </Node>
    <Node Name="T57">
      <LabelPosition>S</LabelPosition>
      <Color>java.awt.Color[r=0,g=0,b=0]</Color>
      <Corners>4</Corners>
      <StrokeColor>java.awt.Color[r=0,g=0,b=0]</StrokeColor>
    </Node>
    <Node Name="R:R_diss">
      <LabelPosition>N</LabelPosition>
      <Color>java.awt.Color[r=255,g=255,b=255]</Color>
      <Corners>0</Corners>
      <StrokeColor>java.awt.Color[r=0,g=0,b=0]</StrokeColor>
    </Node>
    <Node Name="T58">
      <LabelPosition>N</LabelPosition>
      <Color>java.awt.Color[r=0,g=0,b=0]</Color>
      <Corners>4</Corners>
      <StrokeColor>java.awt.Color[r=0,g=0,b=0]</StrokeColor>
    </Node>
    <Node Name="MLKL">
      <LabelPosition>E</LabelPosition>
      <Color>java.awt.Color[r=128,g=128,b=128]</Color>
      <Corners>0</Corners>
      <StrokeColor>java.awt.Color[r=0,g=0,b=0]</StrokeColor>
    </Node>
    <Node Name="Necroptosis">
      <LabelPosition>E</LabelPosition>
      <Color>java.awt.Color[r=0,g=0,b=0]</Color>
      <Corners>4</Corners>
      <StrokeColor>java.awt.Color[r=0,g=0,b=0]</StrokeColor>
    </Node>
    <Node Name="K63ub:TAB">
      <LabelPosition>W</LabelPosition>
      <Color>java.awt.Color[r=255,g=255,b=255]</Color>
      <Corners>0</Corners>
      <StrokeColor>java.awt.Color[r=0,g=0,b=0]</StrokeColor>
    </Node>
    <Node Name="T52">
      <LabelPosition>S</LabelPosition>
      <Color>java.awt.Color[r=0,g=0,b=0]</Color>
      <Corners>4</Corners>
      <StrokeColor>java.awt.Color[r=0,g=0,b=0]</StrokeColor>
    </Node>
    <Node Name="TAB_K63ub">
      <LabelPosition>W</LabelPosition>
      <Color>java.awt.Color[r=255,g=255,b=255]</Color>
      <Corners>0</Corners>
      <StrokeColor>java.awt.Color[r=0,g=0,b=0]</StrokeColor>
    </Node>
    <Node Name="diss4">
      <LabelPosition>E</LabelPosition>
      <Color>java.awt.Color[r=0,g=0,b=0]</Color>
      <Corners>4</Corners>
      <StrokeColor>java.awt.Color[r=0,g=0,b=0]</StrokeColor>
    </Node>
    <Node Name="TAB:TAK_K63ub">
      <LabelPosition>W</LabelPosition>
      <Color>java.awt.Color[r=255,g=255,b=255]</Color>
      <Corners>0</Corners>
      <StrokeColor>java.awt.Color[r=0,g=0,b=0]</StrokeColor>
    </Node>
    <Node Name="T61">
      <LabelPosition>N</LabelPosition>
      <Color>java.awt.Color[r=0,g=0,b=0]</Color>
      <Corners>4</Corners>
      <StrokeColor>java.awt.Color[r=0,g=0,b=0]</StrokeColor>
    </Node>
    <Node Name="K63ub:NEMO">
      <LabelPosition>E</LabelPosition>
      <Color>java.awt.Color[r=255,g=255,b=255]</Color>
      <Corners>0</Corners>
      <StrokeColor>java.awt.Color[r=0,g=0,b=0]</StrokeColor>
    </Node>
    <Node Name="T7">
      <LabelPosition>SE</LabelPosition>
      <Color>java.awt.Color[r=0,g=0,b=0]</Color>
      <Corners>4</Corners>
      <StrokeColor>java.awt.Color[r=0,g=0,b=0]</StrokeColor>
    </Node>
    <Node Name="NEMO_K63ub">
      <LabelPosition>E</LabelPosition>
      <Color>java.awt.Color[r=255,g=255,b=255]</Color>
      <Corners>0</Corners>
      <StrokeColor>java.awt.Color[r=0,g=0,b=0]</StrokeColor>
    </Node>
    <Node Name="T8">
      <LabelPosition>W</LabelPosition>
      <Color>java.awt.Color[r=0,g=0,b=0]</Color>
      <Corners>4</Corners>
      <StrokeColor>java.awt.Color[r=0,g=0,b=0]</StrokeColor>
    </Node>
    <Node Name="NEMO:IKK_K63ub">
      <LabelPosition>E</LabelPosition>
      <Color>java.awt.Color[r=255,g=255,b=255]</Color>
      <Corners>0</Corners>
      <StrokeColor>java.awt.Color[r=0,g=0,b=0]</StrokeColor>
    </Node>
    <Node Name="T9">
      <LabelPosition>E</LabelPosition>
      <Color>java.awt.Color[r=0,g=0,b=0]</Color>
      <Corners>4</Corners>
      <StrokeColor>java.awt.Color[r=0,g=0,b=0]</StrokeColor>
    </Node>
    <Node Name="K63ub:LUBAC">
      <LabelPosition>N</LabelPosition>
      <Color>java.awt.Color[r=255,g=255,b=255]</Color>
      <Corners>0</Corners>
      <StrokeColor>java.awt.Color[r=0,g=0,b=0]</StrokeColor>
    </Node>
    <Node Name="T13">
      <LabelPosition>SE</LabelPosition>
      <Color>java.awt.Color[r=0,g=0,b=0]</Color>
      <Corners>4</Corners>
      <StrokeColor>java.awt.Color[r=0,g=0,b=0]</StrokeColor>
    </Node>
    <Node Name="NEMO:IKK_M1ub">
      <LabelPosition>E</LabelPosition>
      <Color>java.awt.Color[r=255,g=255,b=255]</Color>
      <Corners>0</Corners>
      <StrokeColor>java.awt.Color[r=0,g=0,b=0]</StrokeColor>
    </Node>
    <Node Name="T12">
      <LabelPosition>W</LabelPosition>
      <Color>java.awt.Color[r=0,g=0,b=0]</Color>
      <Corners>4</Corners>
      <StrokeColor>java.awt.Color[r=0,g=0,b=0]</StrokeColor>
    </Node>
    <Node Name="NEMO_M1ub">
      <LabelPosition>E</LabelPosition>
      <Color>java.awt.Color[r=255,g=255,b=255]</Color>
      <Corners>0</Corners>
      <StrokeColor>java.awt.Color[r=0,g=0,b=0]</StrokeColor>
    </Node>
    <Node Name="T11">
      <LabelPosition>W</LabelPosition>
      <Color>java.awt.Color[r=0,g=0,b=0]</Color>
      <Corners>4</Corners>
      <StrokeColor>java.awt.Color[r=0,g=0,b=0]</StrokeColor>
    </Node>
    <Node Name="K36ub:LUBAC:M1ub:NEMO">
      <LabelPosition>E</LabelPosition>
      <Color>java.awt.Color[r=255,g=255,b=255]</Color>
      <Corners>0</Corners>
      <StrokeColor>java.awt.Color[r=0,g=0,b=0]</StrokeColor>
    </Node>
    <Node Name="T10">
      <LabelPosition>SE</LabelPosition>
      <Color>java.awt.Color[r=0,g=0,b=0]</Color>
      <Corners>4</Corners>
      <StrokeColor>java.awt.Color[r=0,g=0,b=0]</StrokeColor>
    </Node>
    <Node Name="CI">
      <LabelPosition>W</LabelPosition>
      <Color>java.awt.Color[r=255,g=255,b=255]</Color>
      <Corners>0</Corners>
      <StrokeColor>java.awt.Color[r=0,g=0,b=0]</StrokeColor>
    </Node>
    <Node Name="T14">
      <LabelPosition>E</LabelPosition>
      <Color>java.awt.Color[r=0,g=0,b=0]</Color>
      <Corners>4</Corners>
      <StrokeColor>java.awt.Color[r=0,g=0,b=0]</StrokeColor>
    </Node>
    <Node Name="NF-kB:IkB">
      <LabelPosition>N</LabelPosition>
      <Color>java.awt.Color[r=255,g=255,b=255]</Color>
      <Corners>0</Corners>
      <StrokeColor>java.awt.Color[r=0,g=0,b=0]</StrokeColor>
    </Node>
    <Node Name="T18">
      <LabelPosition>S</LabelPosition>
      <Color>java.awt.Color[r=0,g=0,b=0]</Color>
      <Corners>4</Corners>
      <StrokeColor>java.awt.Color[r=0,g=0,b=0]</StrokeColor>
    </Node>
    <Node Name="CI:N:I">
      <LabelPosition>S</LabelPosition>
      <Color>java.awt.Color[r=255,g=255,b=255]</Color>
      <Corners>0</Corners>
      <StrokeColor>java.awt.Color[r=0,g=0,b=0]</StrokeColor>
    </Node>
    <Node Name="T15">
      <LabelPosition>E</LabelPosition>
      <Color>java.awt.Color[r=0,g=0,b=0]</Color>
      <Corners>4</Corners>
      <StrokeColor>java.awt.Color[r=0,g=0,b=0]</StrokeColor>
    </Node>
    <Node Name="NF-kB:IkB_n">
      <LabelPosition>E</LabelPosition>
      <Color>java.awt.Color[r=255,g=255,b=255]</Color>
      <Corners>0</Corners>
      <StrokeColor>java.awt.Color[r=0,g=0,b=0]</StrokeColor>
    </Node>
    <Node Name="T16">
      <LabelPosition>E</LabelPosition>
      <Color>java.awt.Color[r=0,g=0,b=0]</Color>
      <Corners>4</Corners>
      <StrokeColor>java.awt.Color[r=0,g=0,b=0]</StrokeColor>
    </Node>
    <Node Name="IkB_n">
      <LabelPosition>W</LabelPosition>
      <Color>java.awt.Color[r=255,g=255,b=255]</Color>
      <Corners>0</Corners>
      <StrokeColor>java.awt.Color[r=0,g=0,b=0]</StrokeColor>
    </Node>
    <Node Name="T17">
      <LabelPosition>E</LabelPosition>
      <Color>java.awt.Color[r=0,g=0,b=0]</Color>
      <Corners>4</Corners>
      <StrokeColor>java.awt.Color[r=0,g=0,b=0]</StrokeColor>
    </Node>
    <Node Name="NF-kB_n2">
      <LabelPosition>N</LabelPosition>
      <Color>java.awt.Color[r=128,g=128,b=128]</Color>
      <Corners>0</Corners>
      <StrokeColor>java.awt.Color[r=0,g=0,b=0]</StrokeColor>
    </Node>
    <Node Name="T22">
      <LabelPosition>S</LabelPosition>
      <Color>java.awt.Color[r=0,g=0,b=0]</Color>
      <Corners>4</Corners>
      <StrokeColor>java.awt.Color[r=0,g=0,b=0]</StrokeColor>
    </Node>
    <Node Name="IkB">
      <LabelPosition>S</LabelPosition>
      <Color>java.awt.Color[r=255,g=255,b=255]</Color>
      <Corners>0</Corners>
      <StrokeColor>java.awt.Color[r=0,g=0,b=0]</StrokeColor>
    </Node>
    <Node Name="T37">
      <LabelPosition>SE</LabelPosition>
      <Color>java.awt.Color[r=0,g=0,b=0]</Color>
      <Corners>4</Corners>
      <StrokeColor>java.awt.Color[r=0,g=0,b=0]</StrokeColor>
    </Node>
    <Node Name="IkB_g">
      <LabelPosition>N</LabelPosition>
      <Color>java.awt.Color[r=255,g=255,b=255]</Color>
      <Corners>0</Corners>
      <StrokeColor>java.awt.Color[r=0,g=0,b=0]</StrokeColor>
    </Node>
    <Node Name="T40">
      <LabelPosition>W</LabelPosition>
      <Color>java.awt.Color[r=0,g=0,b=0]</Color>
      <Corners>4</Corners>
      <StrokeColor>java.awt.Color[r=0,g=0,b=0]</StrokeColor>
    </Node>
    <Node Name="NF-kB_n:IkB_g">
      <LabelPosition>S</LabelPosition>
      <Color>java.awt.Color[r=255,g=255,b=255]</Color>
      <Corners>0</Corners>
      <StrokeColor>java.awt.Color[r=0,g=0,b=0]</StrokeColor>
    </Node>
    <Node Name="T39">
      <LabelPosition>SE</LabelPosition>
      <Color>java.awt.Color[r=0,g=0,b=0]</Color>
      <Corners>4</Corners>
      <StrokeColor>java.awt.Color[r=0,g=0,b=0]</StrokeColor>
    </Node>
    <Node Name="IkB_mRNA">
      <LabelPosition>E</LabelPosition>
      <Color>java.awt.Color[r=255,g=255,b=255]</Color>
      <Corners>0</Corners>
      <StrokeColor>java.awt.Color[r=0,g=0,b=0]</StrokeColor>
    </Node>
    <Node Name="T38">
      <LabelPosition>E</LabelPosition>
      <Color>java.awt.Color[r=0,g=0,b=0]</Color>
      <Corners>4</Corners>
      <StrokeColor>java.awt.Color[r=0,g=0,b=0]</StrokeColor>
    </Node>
    <Node Name="K63ub:L:CYLD">
      <LabelPosition>N</LabelPosition>
      <Color>java.awt.Color[r=255,g=255,b=255]</Color>
      <Corners>0</Corners>
      <StrokeColor>java.awt.Color[r=0,g=0,b=0]</StrokeColor>
    </Node>
    <Node Name="deg4">
      <LabelPosition>W</LabelPosition>
      <Color>java.awt.Color[r=0,g=0,b=0]</Color>
      <Corners>4</Corners>
      <StrokeColor>java.awt.Color[r=0,g=0,b=0]</StrokeColor>
    </Node>
    <Node Name="LUBAC_K63ub:CYLD">
      <LabelPosition>S</LabelPosition>
      <Color>java.awt.Color[r=255,g=255,b=255]</Color>
      <Corners>0</Corners>
      <StrokeColor>java.awt.Color[r=0,g=0,b=0]</StrokeColor>
    </Node>
    <Node Name="T23">
      <LabelPosition>N</LabelPosition>
      <Color>java.awt.Color[r=0,g=0,b=0]</Color>
      <Corners>4</Corners>
      <StrokeColor>java.awt.Color[r=0,g=0,b=0]</StrokeColor>
    </Node>
    <Node Name="CI:CYLD">
      <LabelPosition>N</LabelPosition>
      <Color>java.awt.Color[r=255,g=255,b=255]</Color>
      <Corners>0</Corners>
      <StrokeColor>java.awt.Color[r=0,g=0,b=0]</StrokeColor>
    </Node>
    <Node Name="T25">
      <LabelPosition>W</LabelPosition>
      <Color>java.awt.Color[r=0,g=0,b=0]</Color>
      <Corners>4</Corners>
      <StrokeColor>java.awt.Color[r=0,g=0,b=0]</StrokeColor>
    </Node>
    <Node Name="CI_diss">
      <LabelPosition>E</LabelPosition>
      <Color>java.awt.Color[r=255,g=255,b=255]</Color>
      <Corners>0</Corners>
      <StrokeColor>java.awt.Color[r=0,g=0,b=0]</StrokeColor>
    </Node>
    <Node Name="Syn_IkB">
      <LabelPosition>S</LabelPosition>
      <Color>java.awt.Color[r=0,g=0,b=0]</Color>
      <Corners>4</Corners>
      <StrokeColor>java.awt.Color[r=0,g=0,b=0]</StrokeColor>
    </Node>
    <Node Name="CI:A20">
      <LabelPosition>S</LabelPosition>
      <Color>java.awt.Color[r=255,g=255,b=255]</Color>
      <Corners>0</Corners>
      <StrokeColor>java.awt.Color[r=0,g=0,b=0]</StrokeColor>
    </Node>
    <Node Name="T26">
      <LabelPosition>SE</LabelPosition>
      <Color>java.awt.Color[r=0,g=0,b=0]</Color>
      <Corners>4</Corners>
      <StrokeColor>java.awt.Color[r=0,g=0,b=0]</StrokeColor>
    </Node>
    <Node Name="A20">
      <LabelPosition>N</LabelPosition>
      <Color>java.awt.Color[r=128,g=128,b=128]</Color>
      <Corners>0</Corners>
      <StrokeColor>java.awt.Color[r=0,g=0,b=0]</StrokeColor>
    </Node>
    <Node Name="T27">
      <LabelPosition>W</LabelPosition>
      <Color>java.awt.Color[r=0,g=0,b=0]</Color>
      <Corners>4</Corners>
      <StrokeColor>java.awt.Color[r=0,g=0,b=0]</StrokeColor>
    </Node>
    <Node Name="IkB_p">
      <LabelPosition>N</LabelPosition>
      <Color>java.awt.Color[r=255,g=255,b=255]</Color>
      <Corners>0</Corners>
      <StrokeColor>java.awt.Color[r=0,g=0,b=0]</StrokeColor>
    </Node>
    <Node Name="T19">
      <LabelPosition>N</LabelPosition>
      <Color>java.awt.Color[r=0,g=0,b=0]</Color>
      <Corners>4</Corners>
      <StrokeColor>java.awt.Color[r=0,g=0,b=0]</StrokeColor>
    </Node>
    <Node Name="IkB_K48ub">
      <LabelPosition>S</LabelPosition>
      <Color>java.awt.Color[r=255,g=255,b=255]</Color>
      <Corners>0</Corners>
      <StrokeColor>java.awt.Color[r=0,g=0,b=0]</StrokeColor>
    </Node>
    <Node Name="T20">
      <LabelPosition>N</LabelPosition>
      <Color>java.awt.Color[r=0,g=0,b=0]</Color>
      <Corners>4</Corners>
      <StrokeColor>java.awt.Color[r=0,g=0,b=0]</StrokeColor>
    </Node>
    <Node Name="NF-kB_n2:XIAP_g">
      <LabelPosition>S</LabelPosition>
      <Color>java.awt.Color[r=255,g=255,b=255]</Color>
      <Corners>0</Corners>
      <StrokeColor>java.awt.Color[r=0,g=0,b=0]</StrokeColor>
    </Node>
    <Node Name="T21">
      <LabelPosition>W</LabelPosition>
      <Color>java.awt.Color[r=0,g=0,b=0]</Color>
      <Corners>4</Corners>
      <StrokeColor>java.awt.Color[r=0,g=0,b=0]</StrokeColor>
    </Node>
    <Node Name="XIAP_g">
      <LabelPosition>N</LabelPosition>
      <Color>java.awt.Color[r=255,g=255,b=255]</Color>
      <Corners>0</Corners>
      <StrokeColor>java.awt.Color[r=0,g=0,b=0]</StrokeColor>
    </Node>
    <Node Name="diss1">
      <LabelPosition>S</LabelPosition>
      <Color>java.awt.Color[r=0,g=0,b=0]</Color>
      <Corners>4</Corners>
      <StrokeColor>java.awt.Color[r=0,g=0,b=0]</StrokeColor>
    </Node>
    <Node Name="A20_g">
      <LabelPosition>N</LabelPosition>
      <Color>java.awt.Color[r=255,g=255,b=255]</Color>
      <Corners>0</Corners>
      <StrokeColor>java.awt.Color[r=0,g=0,b=0]</StrokeColor>
    </Node>
    <Node Name="T41">
      <LabelPosition>S</LabelPosition>
      <Color>java.awt.Color[r=0,g=0,b=0]</Color>
      <Corners>4</Corners>
      <StrokeColor>java.awt.Color[r=0,g=0,b=0]</StrokeColor>
    </Node>
    <Node Name="NF-kB_n:A20_g">
      <LabelPosition>S</LabelPosition>
      <Color>java.awt.Color[r=255,g=255,b=255]</Color>
      <Corners>0</Corners>
      <StrokeColor>java.awt.Color[r=0,g=0,b=0]</StrokeColor>
    </Node>
    <Node Name="T24">
      <LabelPosition>N</LabelPosition>
      <Color>java.awt.Color[r=0,g=0,b=0]</Color>
      <Corners>4</Corners>
      <StrokeColor>java.awt.Color[r=0,g=0,b=0]</StrokeColor>
    </Node>
    <Node Name="A20_mRNA">
      <LabelPosition>SE</LabelPosition>
      <Color>java.awt.Color[r=255,g=255,b=255]</Color>
      <Corners>0</Corners>
      <StrokeColor>java.awt.Color[r=0,g=0,b=0]</StrokeColor>
    </Node>
    <Node Name="deg7">
      <LabelPosition>E</LabelPosition>
      <Color>java.awt.Color[r=0,g=0,b=0]</Color>
      <Corners>4</Corners>
      <StrokeColor>java.awt.Color[r=0,g=0,b=0]</StrokeColor>
    </Node>
    <Node Name="XIAP_mRNA">
      <LabelPosition>E</LabelPosition>
      <Color>java.awt.Color[r=255,g=255,b=255]</Color>
      <Corners>0</Corners>
      <StrokeColor>java.awt.Color[r=0,g=0,b=0]</StrokeColor>
    </Node>
    <Node Name="T30">
      <LabelPosition>N</LabelPosition>
      <Color>java.awt.Color[r=0,g=0,b=0]</Color>
      <Corners>4</Corners>
      <StrokeColor>java.awt.Color[r=0,g=0,b=0]</StrokeColor>
    </Node>
    <Node Name="XIAP">
      <LabelPosition>W</LabelPosition>
      <Color>java.awt.Color[r=128,g=128,b=128]</Color>
      <Corners>0</Corners>
      <StrokeColor>java.awt.Color[r=0,g=0,b=0]</StrokeColor>
    </Node>
    <Node Name="T28">
      <LabelPosition>N</LabelPosition>
      <Color>java.awt.Color[r=0,g=0,b=0]</Color>
      <Corners>4</Corners>
      <StrokeColor>java.awt.Color[r=0,g=0,b=0]</StrokeColor>
    </Node>
    <Node Name="cFLIPL_mRNA">
      <LabelPosition>E</LabelPosition>
      <Color>java.awt.Color[r=255,g=255,b=255]</Color>
      <Corners>0</Corners>
      <StrokeColor>java.awt.Color[r=0,g=0,b=0]</StrokeColor>
    </Node>
    <Node Name="T29">
      <LabelPosition>E</LabelPosition>
      <Color>java.awt.Color[r=0,g=0,b=0]</Color>
      <Corners>4</Corners>
      <StrokeColor>java.awt.Color[r=0,g=0,b=0]</StrokeColor>
    </Node>
    <Node Name="BCL-2_mRNA">
      <LabelPosition>SE</LabelPosition>
      <Color>java.awt.Color[r=255,g=255,b=255]</Color>
      <Corners>0</Corners>
      <StrokeColor>java.awt.Color[r=0,g=0,b=0]</StrokeColor>
    </Node>
    <Node Name="Syn_A20">
      <LabelPosition>S</LabelPosition>
      <Color>java.awt.Color[r=0,g=0,b=0]</Color>
      <Corners>4</Corners>
      <StrokeColor>java.awt.Color[r=0,g=0,b=0]</StrokeColor>
    </Node>
    <Node Name="NF-kB_n2:BCL-2_g">
      <LabelPosition>SE</LabelPosition>
      <Color>java.awt.Color[r=255,g=255,b=255]</Color>
      <Corners>0</Corners>
      <StrokeColor>java.awt.Color[r=0,g=0,b=0]</StrokeColor>
    </Node>
    <Node Name="T31">
      <LabelPosition>SE</LabelPosition>
      <Color>java.awt.Color[r=0,g=0,b=0]</Color>
      <Corners>4</Corners>
      <StrokeColor>java.awt.Color[r=0,g=0,b=0]</StrokeColor>
    </Node>
    <Node Name="NF-kB_n2:cFLIP_g">
      <LabelPosition>SE</LabelPosition>
      <Color>java.awt.Color[r=255,g=255,b=255]</Color>
      <Corners>0</Corners>
      <StrokeColor>java.awt.Color[r=0,g=0,b=0]</StrokeColor>
    </Node>
    <Node Name="T32">
      <LabelPosition>W</LabelPosition>
      <Color>java.awt.Color[r=0,g=0,b=0]</Color>
      <Corners>4</Corners>
      <StrokeColor>java.awt.Color[r=0,g=0,b=0]</StrokeColor>
    </Node>
    <Node Name="cFLIP_g">
      <LabelPosition>N</LabelPosition>
      <Color>java.awt.Color[r=255,g=255,b=255]</Color>
      <Corners>0</Corners>
      <StrokeColor>java.awt.Color[r=0,g=0,b=0]</StrokeColor>
    </Node>
    <Node Name="Syn_XIAP">
      <LabelPosition>S</LabelPosition>
      <Color>java.awt.Color[r=0,g=0,b=0]</Color>
      <Corners>4</Corners>
      <StrokeColor>java.awt.Color[r=0,g=0,b=0]</StrokeColor>
    </Node>
    <Node Name="BCL-2_g">
      <LabelPosition>N</LabelPosition>
      <Color>java.awt.Color[r=255,g=255,b=255]</Color>
      <Corners>0</Corners>
      <StrokeColor>java.awt.Color[r=0,g=0,b=0]</StrokeColor>
    </Node>
    <Node Name="T33">
      <LabelPosition>SE</LabelPosition>
      <Color>java.awt.Color[r=0,g=0,b=0]</Color>
      <Corners>4</Corners>
      <StrokeColor>java.awt.Color[r=0,g=0,b=0]</StrokeColor>
    </Node>
    <Node Name="BCL-2">
      <LabelPosition>N</LabelPosition>
      <Color>java.awt.Color[r=128,g=128,b=128]</Color>
      <Corners>0</Corners>
      <StrokeColor>java.awt.Color[r=0,g=0,b=0]</StrokeColor>
    </Node>
    <Node Name="T34">
      <LabelPosition>E</LabelPosition>
      <Color>java.awt.Color[r=0,g=0,b=0]</Color>
      <Corners>4</Corners>
      <StrokeColor>java.awt.Color[r=0,g=0,b=0]</StrokeColor>
    </Node>
    <Node Name="CASP3">
      <LabelPosition>SE</LabelPosition>
      <Color>java.awt.Color[r=128,g=128,b=128]</Color>
      <Corners>0</Corners>
      <StrokeColor>java.awt.Color[r=0,g=0,b=0]</StrokeColor>
    </Node>
    <Node Name="Syn_cFLIPL">
      <LabelPosition>SE</LabelPosition>
      <Color>java.awt.Color[r=0,g=0,b=0]</Color>
      <Corners>4</Corners>
      <StrokeColor>java.awt.Color[r=0,g=0,b=0]</StrokeColor>
    </Node>
    <Node Name="XIAP:CASP3">
      <LabelPosition>W</LabelPosition>
      <Color>java.awt.Color[r=255,g=255,b=255]</Color>
      <Corners>0</Corners>
      <StrokeColor>java.awt.Color[r=0,g=0,b=0]</StrokeColor>
    </Node>
    <Node Name="T35">
      <LabelPosition>W</LabelPosition>
      <Color>java.awt.Color[r=0,g=0,b=0]</Color>
      <Corners>4</Corners>
      <StrokeColor>java.awt.Color[r=0,g=0,b=0]</StrokeColor>
    </Node>
    <Node Name="tBid">
      <LabelPosition>E</LabelPosition>
      <Color>java.awt.Color[r=255,g=255,b=255]</Color>
      <Corners>0</Corners>
      <StrokeColor>java.awt.Color[r=0,g=0,b=0]</StrokeColor>
    </Node>
    <Node Name="T36">
      <LabelPosition>E</LabelPosition>
      <Color>java.awt.Color[r=0,g=0,b=0]</Color>
      <Corners>4</Corners>
      <StrokeColor>java.awt.Color[r=0,g=0,b=0]</StrokeColor>
    </Node>
    <Node Name="tBid_MOM">
      <LabelPosition>E</LabelPosition>
      <Color>java.awt.Color[r=255,g=255,b=255]</Color>
      <Corners>0</Corners>
      <StrokeColor>java.awt.Color[r=0,g=0,b=0]</StrokeColor>
    </Node>
    <Node Name="Syn_BCL-2">
      <LabelPosition>SE</LabelPosition>
      <Color>java.awt.Color[r=0,g=0,b=0]</Color>
      <Corners>4</Corners>
      <StrokeColor>java.awt.Color[r=0,g=0,b=0]</StrokeColor>
    </Node>
    <Node Name="tBid:BAX">
      <LabelPosition>SE</LabelPosition>
      <Color>java.awt.Color[r=255,g=255,b=255]</Color>
      <Corners>0</Corners>
      <StrokeColor>java.awt.Color[r=0,g=0,b=0]</StrokeColor>
    </Node>
    <Node Name="T63">
      <LabelPosition>SE</LabelPosition>
      <Color>java.awt.Color[r=0,g=0,b=0]</Color>
      <Corners>4</Corners>
      <StrokeColor>java.awt.Color[r=0,g=0,b=0]</StrokeColor>
    </Node>
    <Node Name="tBid:BAX_2">
      <LabelPosition>W</LabelPosition>
      <Color>java.awt.Color[r=255,g=255,b=255]</Color>
      <Corners>0</Corners>
      <StrokeColor>java.awt.Color[r=0,g=0,b=0]</StrokeColor>
    </Node>
    <Node Name="Apoptosis">
      <LabelPosition>W</LabelPosition>
      <Color>java.awt.Color[r=0,g=0,b=0]</Color>
      <Corners>4</Corners>
      <StrokeColor>java.awt.Color[r=0,g=0,b=0]</StrokeColor>
    </Node>
    <Node Name="BCL-2:BAX">
      <LabelPosition>E</LabelPosition>
      <Color>java.awt.Color[r=255,g=255,b=255]</Color>
      <Corners>0</Corners>
      <StrokeColor>java.awt.Color[r=0,g=0,b=0]</StrokeColor>
    </Node>
    <Node Name="T64">
      <LabelPosition>SE</LabelPosition>
      <Color>java.awt.Color[r=0,g=0,b=0]</Color>
      <Corners>4</Corners>
      <StrokeColor>java.awt.Color[r=0,g=0,b=0]</StrokeColor>
    </Node>
    <Node Name="BAX:BAX_pore">
      <LabelPosition>W</LabelPosition>
      <Color>java.awt.Color[r=255,g=255,b=255]</Color>
      <Corners>0</Corners>
      <StrokeColor>java.awt.Color[r=0,g=0,b=0]</StrokeColor>
    </Node>
    <Node Name="CASP3_inhib">
      <LabelPosition>S</LabelPosition>
      <Color>java.awt.Color[r=0,g=0,b=0]</Color>
      <Corners>4</Corners>
      <StrokeColor>java.awt.Color[r=0,g=0,b=0]</StrokeColor>
    </Node>
    <Node Name="SMAC">
      <LabelPosition>N</LabelPosition>
      <Color>java.awt.Color[r=255,g=255,b=255]</Color>
      <Corners>0</Corners>
      <StrokeColor>java.awt.Color[r=0,g=0,b=0]</StrokeColor>
    </Node>
    <Node Name="T65">
      <LabelPosition>E</LabelPosition>
      <Color>java.awt.Color[r=0,g=0,b=0]</Color>
      <Corners>4</Corners>
      <StrokeColor>java.awt.Color[r=0,g=0,b=0]</StrokeColor>
    </Node>
    <Node Name="SMAC:XIAP:Pc9">
      <LabelPosition>N</LabelPosition>
      <Color>java.awt.Color[r=255,g=255,b=255]</Color>
      <Corners>0</Corners>
      <StrokeColor>java.awt.Color[r=0,g=0,b=0]</StrokeColor>
    </Node>
    <Node Name="deg3">
      <LabelPosition>E</LabelPosition>
      <Color>java.awt.Color[r=0,g=0,b=0]</Color>
      <Corners>4</Corners>
      <StrokeColor>java.awt.Color[r=0,g=0,b=0]</StrokeColor>
    </Node>
    <Node Name="Cyt_c">
      <LabelPosition>E</LabelPosition>
      <Color>java.awt.Color[r=255,g=255,b=255]</Color>
      <Corners>0</Corners>
      <StrokeColor>java.awt.Color[r=0,g=0,b=0]</StrokeColor>
    </Node>
    <Node Name="T66">
      <LabelPosition>SE</LabelPosition>
      <Color>java.awt.Color[r=0,g=0,b=0]</Color>
      <Corners>4</Corners>
      <StrokeColor>java.awt.Color[r=0,g=0,b=0]</StrokeColor>
    </Node>
    <Node Name="XIAP:Pc9">
      <LabelPosition>SE</LabelPosition>
      <Color>java.awt.Color[r=255,g=255,b=255]</Color>
      <Corners>0</Corners>
      <StrokeColor>java.awt.Color[r=0,g=0,b=0]</StrokeColor>
    </Node>
    <Node Name="T67">
      <LabelPosition>E</LabelPosition>
      <Color>java.awt.Color[r=0,g=0,b=0]</Color>
      <Corners>4</Corners>
      <StrokeColor>java.awt.Color[r=0,g=0,b=0]</StrokeColor>
    </Node>
    <Node Name="CASP9_diss">
      <LabelPosition>W</LabelPosition>
      <Color>java.awt.Color[r=255,g=255,b=255]</Color>
      <Corners>0</Corners>
      <StrokeColor>java.awt.Color[r=0,g=0,b=0]</StrokeColor>
    </Node>
    <Node Name="T69">
      <LabelPosition>E</LabelPosition>
      <Color>java.awt.Color[r=0,g=0,b=0]</Color>
      <Corners>4</Corners>
      <StrokeColor>java.awt.Color[r=0,g=0,b=0]</StrokeColor>
    </Node>
    <Node Name="CASP9">
      <LabelPosition>S</LabelPosition>
      <Color>java.awt.Color[r=255,g=255,b=255]</Color>
      <Corners>0</Corners>
      <StrokeColor>java.awt.Color[r=0,g=0,b=0]</StrokeColor>
    </Node>
    <Node Name="T70">
      <LabelPosition>E</LabelPosition>
      <Color>java.awt.Color[r=0,g=0,b=0]</Color>
      <Corners>4</Corners>
      <StrokeColor>java.awt.Color[r=0,g=0,b=0]</StrokeColor>
    </Node>
    <Node Name="Apoptosome_diss">
      <LabelPosition>S</LabelPosition>
      <Color>java.awt.Color[r=255,g=255,b=255]</Color>
      <Corners>0</Corners>
      <StrokeColor>java.awt.Color[r=0,g=0,b=0]</StrokeColor>
    </Node>
    <Node Name="T68">
      <LabelPosition>E</LabelPosition>
      <Color>java.awt.Color[r=0,g=0,b=0]</Color>
      <Corners>4</Corners>
      <StrokeColor>java.awt.Color[r=0,g=0,b=0]</StrokeColor>
    </Node>
    <Node Name="Apoptosome">
      <LabelPosition>W</LabelPosition>
      <Color>java.awt.Color[r=255,g=255,b=255]</Color>
      <Corners>0</Corners>
      <StrokeColor>java.awt.Color[r=0,g=0,b=0]</StrokeColor>
    </Node>
    <Node Name="BAX_inhib">
      <LabelPosition>E</LabelPosition>
      <Color>java.awt.Color[r=0,g=0,b=0]</Color>
      <Corners>4</Corners>
      <StrokeColor>java.awt.Color[r=0,g=0,b=0]</StrokeColor>
    </Node>
    <Node Name="T71">
      <LabelPosition>SE</LabelPosition>
      <Color>java.awt.Color[r=0,g=0,b=0]</Color>
      <Corners>4</Corners>
      <StrokeColor>java.awt.Color[r=0,g=0,b=0]</StrokeColor>
    </Node>
    <Node Name="deg5">
      <LabelPosition>W</LabelPosition>
      <Color>java.awt.Color[r=0,g=0,b=0]</Color>
      <Corners>4</Corners>
      <StrokeColor>java.awt.Color[r=0,g=0,b=0]</StrokeColor>
    </Node>
    <Node Name="T76">
      <LabelPosition>E</LabelPosition>
      <Color>java.awt.Color[r=0,g=0,b=0]</Color>
      <Corners>4</Corners>
      <StrokeColor>java.awt.Color[r=0,g=0,b=0]</StrokeColor>
    </Node>
    <Node Name="Apo_XIAP_inhib">
      <LabelPosition>S</LabelPosition>
      <Color>java.awt.Color[r=0,g=0,b=0]</Color>
      <Corners>4</Corners>
      <StrokeColor>java.awt.Color[r=0,g=0,b=0]</StrokeColor>
    </Node>
    <Node Name="Pc9_inhib">
      <LabelPosition>S</LabelPosition>
      <Color>java.awt.Color[r=0,g=0,b=0]</Color>
      <Corners>4</Corners>
      <StrokeColor>java.awt.Color[r=0,g=0,b=0]</StrokeColor>
    </Node>
    <Node Name="T75">
      <LabelPosition>N</LabelPosition>
      <Color>java.awt.Color[r=0,g=0,b=0]</Color>
      <Corners>4</Corners>
      <StrokeColor>java.awt.Color[r=0,g=0,b=0]</StrokeColor>
    </Node>
    <Node Name="T72">
      <LabelPosition>W</LabelPosition>
      <Color>java.awt.Color[r=0,g=0,b=0]</Color>
      <Corners>4</Corners>
      <StrokeColor>java.awt.Color[r=0,g=0,b=0]</StrokeColor>
    </Node>
    <Node Name="deg6">
      <LabelPosition>N</LabelPosition>
      <Color>java.awt.Color[r=0,g=0,b=0]</Color>
      <Corners>4</Corners>
      <StrokeColor>java.awt.Color[r=0,g=0,b=0]</StrokeColor>
    </Node>
    <Node Name="T74">
      <LabelPosition>S</LabelPosition>
      <Color>java.awt.Color[r=0,g=0,b=0]</Color>
      <Corners>4</Corners>
      <StrokeColor>java.awt.Color[r=0,g=0,b=0]</StrokeColor>
    </Node>
    <Node Name="T73">
      <LabelPosition>S</LabelPosition>
      <Color>java.awt.Color[r=0,g=0,b=0]</Color>
      <Corners>4</Corners>
      <StrokeColor>java.awt.Color[r=0,g=0,b=0]</StrokeColor>
    </Node>
    <Node Name="diss6">
      <LabelPosition>E</LabelPosition>
      <Color>java.awt.Color[r=0,g=0,b=0]</Color>
      <Corners>4</Corners>
      <StrokeColor>java.awt.Color[r=0,g=0,b=0]</StrokeColor>
    </Node>
    <Node Name="CI_diss">
      <LabelPosition>E</LabelPosition>
      <Color>java.awt.Color[r=0,g=0,b=0]</Color>
      <Corners>4</Corners>
      <StrokeColor>java.awt.Color[r=0,g=0,b=0]</StrokeColor>
    </Node>
    <Node Name="LogicalPlaceID0">
      <LabelPosition>E</LabelPosition>
      <Color>java.awt.Color[r=192,g=192,b=192]</Color>
      <Corners>0</Corners>
      <StrokeColor>java.awt.Color[r=0,g=0,b=0]</StrokeColor>
    </Node>
    <Node Name="LogicalPlaceID1">
      <LabelPosition>E</LabelPosition>
      <Color>java.awt.Color[r=192,g=192,b=192]</Color>
      <Corners>0</Corners>
      <StrokeColor>java.awt.Color[r=0,g=0,b=0]</StrokeColor>
    </Node>
    <Node Name="LogicalPlaceID2">
      <LabelPosition>E</LabelPosition>
      <Color>java.awt.Color[r=192,g=192,b=192]</Color>
      <Corners>0</Corners>
      <StrokeColor>java.awt.Color[r=0,g=0,b=0]</StrokeColor>
    </Node>
    <Node Name="LogicalPlaceID3">
      <LabelPosition>E</LabelPosition>
      <Color>java.awt.Color[r=192,g=192,b=192]</Color>
      <Corners>0</Corners>
      <StrokeColor>java.awt.Color[r=0,g=0,b=0]</StrokeColor>
    </Node>
    <Node Name="LogicalPlaceID4">
      <LabelPosition>E</LabelPosition>
      <Color>java.awt.Color[r=192,g=192,b=192]</Color>
      <Corners>0</Corners>
      <StrokeColor>java.awt.Color[r=0,g=0,b=0]</StrokeColor>
    </Node>
    <Node Name="LogicalPlaceID5">
      <LabelPosition>E</LabelPosition>
      <Color>java.awt.Color[r=192,g=192,b=192]</Color>
      <Corners>0</Corners>
      <StrokeColor>java.awt.Color[r=0,g=0,b=0]</StrokeColor>
    </Node>
    <Node Name="LogicalPlaceID6">
      <LabelPosition>E</LabelPosition>
      <Color>java.awt.Color[r=192,g=192,b=192]</Color>
      <Corners>0</Corners>
      <StrokeColor>java.awt.Color[r=0,g=0,b=0]</StrokeColor>
    </Node>
    <Node Name="LogicalPlaceID7">
      <LabelPosition>E</LabelPosition>
      <Color>java.awt.Color[r=192,g=192,b=192]</Color>
      <Corners>0</Corners>
      <StrokeColor>java.awt.Color[r=0,g=0,b=0]</StrokeColor>
    </Node>
    <Node Name="LogicalPlaceID8">
      <LabelPosition>E</LabelPosition>
      <Color>java.awt.Color[r=192,g=192,b=192]</Color>
      <Corners>0</Corners>
      <StrokeColor>java.awt.Color[r=0,g=0,b=0]</StrokeColor>
    </Node>
    <Node Name="LogicalPlaceID9">
      <LabelPosition>E</LabelPosition>
      <Color>java.awt.Color[r=192,g=192,b=192]</Color>
      <Corners>0</Corners>
      <StrokeColor>java.awt.Color[r=0,g=0,b=0]</StrokeColor>
    </Node>
    <Node Name="LogicalPlaceID10">
      <LabelPosition>E</LabelPosition>
      <Color>java.awt.Color[r=192,g=192,b=192]</Color>
      <Corners>0</Corners>
      <StrokeColor>java.awt.Color[r=0,g=0,b=0]</StrokeColor>
    </Node>
    <Node Name="LogicalPlaceID11">
      <LabelPosition>E</LabelPosition>
      <Color>java.awt.Color[r=192,g=192,b=192]</Color>
      <Corners>0</Corners>
      <StrokeColor>java.awt.Color[r=0,g=0,b=0]</StrokeColor>
    </Node>
    <Node Name="LogicalPlaceID12">
      <LabelPosition>E</LabelPosition>
      <Color>java.awt.Color[r=192,g=192,b=192]</Color>
      <Corners>0</Corners>
      <StrokeColor>java.awt.Color[r=0,g=0,b=0]</StrokeColor>
    </Node>
    <Node Name="LogicalPlaceID13">
      <LabelPosition>N</LabelPosition>
      <Color>java.awt.Color[r=192,g=192,b=192]</Color>
      <Corners>0</Corners>
      <StrokeColor>java.awt.Color[r=0,g=0,b=0]</StrokeColor>
    </Node>
    <Node Name="LogicalPlaceID14">
      <LabelPosition>E</LabelPosition>
      <Color>java.awt.Color[r=192,g=192,b=192]</Color>
      <Corners>0</Corners>
      <StrokeColor>java.awt.Color[r=0,g=0,b=0]</StrokeColor>
    </Node>
    <Node Name="LogicalPlaceID15">
      <LabelPosition>E</LabelPosition>
      <Color>java.awt.Color[r=192,g=192,b=192]</Color>
      <Corners>0</Corners>
      <StrokeColor>java.awt.Color[r=0,g=0,b=0]</StrokeColor>
    </Node>
    <Node Name="LogicalPlaceID16">
      <LabelPosition>S</LabelPosition>
      <Color>java.awt.Color[r=192,g=192,b=192]</Color>
      <Corners>0</Corners>
      <StrokeColor>java.awt.Color[r=0,g=0,b=0]</StrokeColor>
    </Node>
    <Node Name="LogicalPlaceID17">
      <LabelPosition>E</LabelPosition>
      <Color>java.awt.Color[r=192,g=192,b=192]</Color>
      <Corners>0</Corners>
      <StrokeColor>java.awt.Color[r=0,g=0,b=0]</StrokeColor>
    </Node>
    <Node Name="LogicalPlaceID18">
      <LabelPosition>E</LabelPosition>
      <Color>java.awt.Color[r=192,g=192,b=192]</Color>
      <Corners>0</Corners>
      <StrokeColor>java.awt.Color[r=0,g=0,b=0]</StrokeColor>
    </Node>
    <Node Name="LogicalPlaceID19">
      <LabelPosition>E</LabelPosition>
      <Color>java.awt.Color[r=192,g=192,b=192]</Color>
      <Corners>0</Corners>
      <StrokeColor>java.awt.Color[r=0,g=0,b=0]</StrokeColor>
    </Node>
    <Node Name="LogicalPlaceID20">
      <LabelPosition>W</LabelPosition>
      <Color>java.awt.Color[r=192,g=192,b=192]</Color>
      <Corners>0</Corners>
      <StrokeColor>java.awt.Color[r=0,g=0,b=0]</StrokeColor>
    </Node>
    <Node Name="LogicalPlaceID21">
      <LabelPosition>E</LabelPosition>
      <Color>java.awt.Color[r=192,g=192,b=192]</Color>
      <Corners>0</Corners>
      <StrokeColor>java.awt.Color[r=0,g=0,b=0]</StrokeColor>
    </Node>
    <Node Name="LogicalPlaceID22">
      <LabelPosition>E</LabelPosition>
      <Color>java.awt.Color[r=192,g=192,b=192]</Color>
      <Corners>0</Corners>
      <StrokeColor>java.awt.Color[r=0,g=0,b=0]</StrokeColor>
    </Node>
    <Node Name="LogicalPlaceID23">
      <LabelPosition>E</LabelPosition>
      <Color>java.awt.Color[r=192,g=192,b=192]</Color>
      <Corners>0</Corners>
      <StrokeColor>java.awt.Color[r=0,g=0,b=0]</StrokeColor>
    </Node>
    <Node Name="LogicalPlaceID24">
      <LabelPosition>E</LabelPosition>
      <Color>java.awt.Color[r=192,g=192,b=192]</Color>
      <Corners>0</Corners>
      <StrokeColor>java.awt.Color[r=0,g=0,b=0]</StrokeColor>
    </Node>
    <Node Name="LogicalPlaceID25">
      <LabelPosition>E</LabelPosition>
      <Color>java.awt.Color[r=192,g=192,b=192]</Color>
      <Corners>0</Corners>
      <StrokeColor>java.awt.Color[r=0,g=0,b=0]</StrokeColor>
    </Node>
    <Node Name="LogicalPlaceID26">
      <LabelPosition>S</LabelPosition>
      <Color>java.awt.Color[r=192,g=192,b=192]</Color>
      <Corners>0</Corners>
      <StrokeColor>java.awt.Color[r=0,g=0,b=0]</StrokeColor>
    </Node>
    <Node Name="LogicalPlaceID27">
      <LabelPosition>E</LabelPosition>
      <Color>java.awt.Color[r=192,g=192,b=192]</Color>
      <Corners>0</Corners>
      <StrokeColor>java.awt.Color[r=0,g=0,b=0]</StrokeColor>
    </Node>
    <Node Name="LogicalPlaceID28">
      <LabelPosition>W</LabelPosition>
      <Color>java.awt.Color[r=192,g=192,b=192]</Color>
      <Corners>0</Corners>
      <StrokeColor>java.awt.Color[r=0,g=0,b=0]</StrokeColor>
    </Node>
    <Node Name="LogicalPlaceID29">
      <LabelPosition>W</LabelPosition>
      <Color>java.awt.Color[r=192,g=192,b=192]</Color>
      <Corners>0</Corners>
      <StrokeColor>java.awt.Color[r=0,g=0,b=0]</StrokeColor>
    </Node>
    <Node Name="LogicalPlaceID30">
      <LabelPosition>W</LabelPosition>
      <Color>java.awt.Color[r=192,g=192,b=192]</Color>
      <Corners>0</Corners>
      <StrokeColor>java.awt.Color[r=0,g=0,b=0]</StrokeColor>
    </Node>
    <Node Name="LogicalPlaceID31">
      <LabelPosition>S</LabelPosition>
      <Color>java.awt.Color[r=192,g=192,b=192]</Color>
      <Corners>0</Corners>
      <StrokeColor>java.awt.Color[r=0,g=0,b=0]</StrokeColor>
    </Node>
    <Node Name="LogicalPlaceID32">
      <LabelPosition>E</LabelPosition>
      <Color>java.awt.Color[r=192,g=192,b=192]</Color>
      <Corners>0</Corners>
      <StrokeColor>java.awt.Color[r=0,g=0,b=0]</StrokeColor>
    </Node>
    <Node Name="LogicalPlaceID33">
      <LabelPosition>E</LabelPosition>
      <Color>java.awt.Color[r=192,g=192,b=192]</Color>
      <Corners>0</Corners>
      <StrokeColor>java.awt.Color[r=0,g=0,b=0]</StrokeColor>
    </Node>
    <Node Name="LogicalPlaceID34">
      <LabelPosition>W</LabelPosition>
      <Color>java.awt.Color[r=192,g=192,b=192]</Color>
      <Corners>0</Corners>
      <StrokeColor>java.awt.Color[r=0,g=0,b=0]</StrokeColor>
    </Node>
    <Node Name="LogicalPlaceID35">
      <LabelPosition>E</LabelPosition>
      <Color>java.awt.Color[r=192,g=192,b=192]</Color>
      <Corners>0</Corners>
      <StrokeColor>java.awt.Color[r=0,g=0,b=0]</StrokeColor>
    </Node>
    <Node Name="LogicalPlaceID36">
      <LabelPosition>E</LabelPosition>
      <Color>java.awt.Color[r=192,g=192,b=192]</Color>
      <Corners>0</Corners>
      <StrokeColor>java.awt.Color[r=0,g=0,b=0]</StrokeColor>
    </Node>
    <Node Name="LogicalPlaceID37">
      <LabelPosition>N</LabelPosition>
      <Color>java.awt.Color[r=192,g=192,b=192]</Color>
      <Corners>0</Corners>
      <StrokeColor>java.awt.Color[r=0,g=0,b=0]</StrokeColor>
    </Node>
    <Node Name="LogicalPlaceID38">
      <LabelPosition>N</LabelPosition>
      <Color>java.awt.Color[r=192,g=192,b=192]</Color>
      <Corners>0</Corners>
      <StrokeColor>java.awt.Color[r=0,g=0,b=0]</StrokeColor>
    </Node>
    <Node Name="LogicalPlaceID39">
      <LabelPosition>W</LabelPosition>
      <Color>java.awt.Color[r=192,g=192,b=192]</Color>
      <Corners>0</Corners>
      <StrokeColor>java.awt.Color[r=0,g=0,b=0]</StrokeColor>
    </Node>
    <Node Name="LogicalPlaceID40">
      <LabelPosition>W</LabelPosition>
      <Color>java.awt.Color[r=192,g=192,b=192]</Color>
      <Corners>0</Corners>
      <StrokeColor>java.awt.Color[r=0,g=0,b=0]</StrokeColor>
    </Node>
    <Node Name="LogicalPlaceID41">
      <LabelPosition>S</LabelPosition>
      <Color>java.awt.Color[r=192,g=192,b=192]</Color>
      <Corners>0</Corners>
      <StrokeColor>java.awt.Color[r=0,g=0,b=0]</StrokeColor>
    </Node>
    <Node Name="LogicalPlaceID42">
      <LabelPosition>W</LabelPosition>
      <Color>java.awt.Color[r=192,g=192,b=192]</Color>
      <Corners>0</Corners>
      <StrokeColor>java.awt.Color[r=0,g=0,b=0]</StrokeColor>
    </Node>
    <Node Name="LogicalPlaceID43">
      <LabelPosition>N</LabelPosition>
      <Color>java.awt.Color[r=192,g=192,b=192]</Color>
      <Corners>0</Corners>
      <StrokeColor>java.awt.Color[r=0,g=0,b=0]</StrokeColor>
    </Node>
  </AdditionalInformationAboutNodes>
  <AdditionalInformationAboutEdges>
    <Edge Name="E0">
      <Source>TNFR1</Source>
      <Target>T1</Target>
      <Color>java.awt.Color[r=0,g=0,b=0]</Color>
    </Edge>
    <Edge Name="E1">
      <Source>Syn_TNFR1</Source>
      <Target>LogicalPlaceID0</Target>
      <Color>java.awt.Color[r=0,g=0,b=0]</Color>
    </Edge>
    <Edge Name="E2">
      <Source>NF-kB_n</Source>
      <Target>T26</Target>
      <Color>java.awt.Color[r=0,g=0,b=0]</Color>
    </Edge>
    <Edge Name="E3">
      <Source>NF-kB_n</Source>
      <Target>T30</Target>
      <Color>java.awt.Color[r=0,g=0,b=0]</Color>
    </Edge>
    <Edge Name="E4">
      <Source>NF-kB_n</Source>
      <Target>T28</Target>
      <Color>java.awt.Color[r=0,g=0,b=0]</Color>
    </Edge>
    <Edge Name="E5">
      <Source>Syn_TNF</Source>
      <Target>LogicalPlaceID1</Target>
      <Color>java.awt.Color[r=0,g=0,b=0]</Color>
    </Edge>
    <Edge Name="E6">
      <Source>TNF</Source>
      <Target>T1</Target>
      <Color>java.awt.Color[r=0,g=0,b=0]</Color>
    </Edge>
    <Edge Name="E7">
      <Source>Syn_TRADD</Source>
      <Target>LogicalPlaceID2</Target>
      <Color>java.awt.Color[r=0,g=0,b=0]</Color>
    </Edge>
    <Edge Name="E8">
      <Source>TRADD</Source>
      <Target>T2</Target>
      <Color>java.awt.Color[r=0,g=0,b=0]</Color>
    </Edge>
    <Edge Name="E9">
      <Source>Syn_RIP1</Source>
      <Target>LogicalPlaceID3</Target>
      <Color>java.awt.Color[r=0,g=0,b=0]</Color>
    </Edge>
    <Edge Name="E10">
      <Source>RIP1</Source>
      <Target>T3</Target>
      <Color>java.awt.Color[r=0,g=0,b=0]</Color>
    </Edge>
    <Edge Name="E11">
      <Source>Syn_TRAF2</Source>
      <Target>LogicalPlaceID4</Target>
      <Color>java.awt.Color[r=0,g=0,b=0]</Color>
    </Edge>
    <Edge Name="E12">
      <Source>TRAF2</Source>
      <Target>T4</Target>
      <Color>java.awt.Color[r=0,g=0,b=0]</Color>
    </Edge>
    <Edge Name="E13">
      <Source>Syn_clap</Source>
      <Target>LogicalPlaceID5</Target>
      <Color>java.awt.Color[r=0,g=0,b=0]</Color>
    </Edge>
    <Edge Name="E14">
      <Source>clap</Source>
      <Target>T5</Target>
      <Color>java.awt.Color[r=0,g=0,b=0]</Color>
    </Edge>
    <Edge Name="E15">
      <Source>Syn_TAB</Source>
      <Target>LogicalPlaceID6</Target>
      <Color>java.awt.Color[r=0,g=0,b=0]</Color>
    </Edge>
    <Edge Name="E16">
      <Source>TAB</Source>
      <Target>T7</Target>
      <Color>java.awt.Color[r=0,g=0,b=0]</Color>
    </Edge>
    <Edge Name="E17">
      <Source>Syn_TAK1</Source>
      <Target>LogicalPlaceID7</Target>
      <Color>java.awt.Color[r=0,g=0,b=0]</Color>
    </Edge>
    <Edge Name="E18">
      <Source>TAK1</Source>
      <Target>T9</Target>
      <Color>java.awt.Color[r=0,g=0,b=0]</Color>
    </Edge>
    <Edge Name="E19">
      <Source>Syn_NEMO</Source>
      <Target>LogicalPlaceID8</Target>
      <Color>java.awt.Color[r=0,g=0,b=0]</Color>
    </Edge>
    <Edge Name="E20">
      <Source>Nemo</Source>
      <Target>T10</Target>
      <Color>java.awt.Color[r=0,g=0,b=0]</Color>
    </Edge>
    <Edge Name="E21">
      <Source>Nemo</Source>
      <Target>T15</Target>
      <Color>java.awt.Color[r=0,g=0,b=0]</Color>
    </Edge>
    <Edge Name="E22">
      <Source>Syn_IKK</Source>
      <Target>LogicalPlaceID9</Target>
      <Color>java.awt.Color[r=0,g=0,b=0]</Color>
    </Edge>
    <Edge Name="E23">
      <Source>IKK</Source>
      <Target>T12</Target>
      <Color>java.awt.Color[r=0,g=0,b=0]</Color>
    </Edge>
    <Edge Name="E24">
      <Source>IKK</Source>
      <Target>T17</Target>
      <Color>java.awt.Color[r=0,g=0,b=0]</Color>
    </Edge>
    <Edge Name="E25">
      <Source>Syn_LUBAC</Source>
      <Target>LogicalPlaceID10</Target>
      <Color>java.awt.Color[r=0,g=0,b=0]</Color>
    </Edge>
    <Edge Name="E26">
      <Source>LUBAC</Source>
      <Target>T14</Target>
      <Color>java.awt.Color[r=0,g=0,b=0]</Color>
    </Edge>
    <Edge Name="E27">
      <Source>Syn_CYLD</Source>
      <Target>LogicalPlaceID11</Target>
      <Color>java.awt.Color[r=0,g=0,b=0]</Color>
    </Edge>
    <Edge Name="E28">
      <Source>CYLD</Source>
      <Target>T18</Target>
      <Color>java.awt.Color[r=0,g=0,b=0]</Color>
    </Edge>
    <Edge Name="E29">
      <Source>Syn_NF-kB</Source>
      <Target>LogicalPlaceID12</Target>
      <Color>java.awt.Color[r=0,g=0,b=0]</Color>
    </Edge>
    <Edge Name="E30">
      <Source>NF-kB</Source>
      <Target>deg4</Target>
      <Color>java.awt.Color[r=0,g=0,b=0]</Color>
    </Edge>
    <Edge Name="E31">
      <Source>NF-kB</Source>
      <Target>T25</Target>
      <Color>java.awt.Color[r=0,g=0,b=0]</Color>
    </Edge>
    <Edge Name="E32">
      <Source>Syn_FADD</Source>
      <Target>LogicalPlaceID27</Target>
      <Color>java.awt.Color[r=0,g=0,b=0]</Color>
    </Edge>
    <Edge Name="E33">
      <Source>Procasp9</Source>
      <Target>T72</Target>
      <Color>java.awt.Color[r=0,g=0,b=0]</Color>
    </Edge>
    <Edge Name="E34">
      <Source>Procasp9</Source>
      <Target>T73</Target>
      <Color>java.awt.Color[r=0,g=0,b=0]</Color>
    </Edge>
    <Edge Name="E35">
      <Source>Syn_Procasp8</Source>
      <Target>LogicalPlaceID15</Target>
      <Color>java.awt.Color[r=0,g=0,b=0]</Color>
    </Edge>
    <Edge Name="E36">
      <Source>Procasp8</Source>
      <Target>T54</Target>
      <Color>java.awt.Color[r=0,g=0,b=0]</Color>
    </Edge>
    <Edge Name="E37">
      <Source>Procasp8</Source>
      <Target>T61</Target>
      <Color>java.awt.Color[r=0,g=0,b=0]</Color>
    </Edge>
    <Edge Name="E38">
      <Source>Procasp8</Source>
      <Target>BendNodeID9</Target>
      <Color>java.awt.Color[r=0,g=0,b=0]</Color>
    </Edge>
    <Edge Name="E39">
      <Source>Syn_SCF</Source>
      <Target>LogicalPlaceID17</Target>
      <Color>java.awt.Color[r=0,g=0,b=0]</Color>
    </Edge>
    <Edge Name="E40">
      <Source>SCF</Source>
      <Target>T24</Target>
      <Color>java.awt.Color[r=0,g=0,b=0]</Color>
    </Edge>
    <Edge Name="E41">
      <Source>Syn_cFLIPs</Source>
      <Target>LogicalPlaceID18</Target>
      <Color>java.awt.Color[r=0,g=0,b=0]</Color>
    </Edge>
    <Edge Name="E42">
      <Source>cFLIPs</Source>
      <Target>T55</Target>
      <Color>java.awt.Color[r=0,g=0,b=0]</Color>
    </Edge>
    <Edge Name="E43">
      <Source>Syn_RIP3</Source>
      <Target>LogicalPlaceID33</Target>
      <Color>java.awt.Color[r=0,g=0,b=0]</Color>
    </Edge>
    <Edge Name="E44">
      <Source>Procasp3</Source>
      <Target>T74</Target>
      <Color>java.awt.Color[r=0,g=0,b=0]</Color>
    </Edge>
    <Edge Name="E45">
      <Source>Syn_MLKL</Source>
      <Target>LogicalPlaceID36</Target>
      <Color>java.awt.Color[r=0,g=0,b=0]</Color>
    </Edge>
    <Edge Name="E46">
      <Source>Bid</Source>
      <Target>T65</Target>
      <Color>java.awt.Color[r=0,g=0,b=0]</Color>
    </Edge>
    <Edge Name="E47">
      <Source>Syn_Procasp3</Source>
      <Target>LogicalPlaceID19</Target>
      <Color>java.awt.Color[r=0,g=0,b=0]</Color>
    </Edge>
    <Edge Name="E48">
      <Source>BAX</Source>
      <Target>T67</Target>
      <Color>java.awt.Color[r=0,g=0,b=0]</Color>
    </Edge>
    <Edge Name="E49">
      <Source>BAX</Source>
      <Target>T69</Target>
      <Color>java.awt.Color[r=0,g=0,b=0]</Color>
    </Edge>
    <Edge Name="E50">
      <Source>Syn_Bid</Source>
      <Target>LogicalPlaceID21</Target>
      <Color>java.awt.Color[r=0,g=0,b=0]</Color>
    </Edge>
    <Edge Name="E51">
      <Source>SMAC_mito</Source>
      <Target>T71</Target>
      <Color>java.awt.Color[r=0,g=0,b=0]</Color>
    </Edge>
    <Edge Name="E52">
      <Source>Syn_BAX</Source>
      <Target>LogicalPlaceID22</Target>
      <Color>java.awt.Color[r=0,g=0,b=0]</Color>
    </Edge>
    <Edge Name="E53">
      <Source>Cyt_c_mito</Source>
      <Target>T71</Target>
      <Color>java.awt.Color[r=0,g=0,b=0]</Color>
    </Edge>
    <Edge Name="E54">
      <Source>Syn_SMAC</Source>
      <Target>LogicalPlaceID23</Target>
      <Color>java.awt.Color[r=0,g=0,b=0]</Color>
    </Edge>
    <Edge Name="E55">
      <Source>Apaf1</Source>
      <Target>T72</Target>
      <Color>java.awt.Color[r=0,g=0,b=0]</Color>
    </Edge>
    <Edge Name="E56">
      <Source>Syn_Cyt_c</Source>
      <Target>LogicalPlaceID24</Target>
      <Color>java.awt.Color[r=0,g=0,b=0]</Color>
    </Edge>
    <Edge Name="E57">
      <Source>TNFR1:TNF</Source>
      <Target>T2</Target>
      <Color>java.awt.Color[r=0,g=0,b=0]</Color>
    </Edge>
    <Edge Name="E58">
      <Source>Syn_Apaf1</Source>
      <Target>LogicalPlaceID25</Target>
      <Color>java.awt.Color[r=0,g=0,b=0]</Color>
    </Edge>
    <Edge Name="E59">
      <Source>T:T:TRADD</Source>
      <Target>T3</Target>
      <Color>java.awt.Color[r=0,g=0,b=0]</Color>
    </Edge>
    <Edge Name="E60">
      <Source>T:T:TRADD</Source>
      <Target>T42</Target>
      <Color>java.awt.Color[r=0,g=0,b=0]</Color>
    </Edge>
    <Edge Name="E61">
      <Source>Syn_Procasp9</Source>
      <Target>LogicalPlaceID14</Target>
      <Color>java.awt.Color[r=0,g=0,b=0]</Color>
    </Edge>
    <Edge Name="E62">
      <Source>T:T:T:RIP</Source>
      <Target>T4</Target>
      <Color>java.awt.Color[r=0,g=0,b=0]</Color>
    </Edge>
    <Edge Name="E63">
      <Source>T:T:T:RIP</Source>
      <Target>T48</Target>
      <Color>java.awt.Color[r=0,g=0,b=0]</Color>
    </Edge>
    <Edge Name="E64">
      <Source>T1</Source>
      <Target>TNFR1:TNF</Target>
      <Color>java.awt.Color[r=0,g=0,b=0]</Color>
    </Edge>
    <Edge Name="E65">
      <Source>T:T:T:R:TRAF2</Source>
      <Target>T5</Target>
      <Color>java.awt.Color[r=0,g=0,b=0]</Color>
    </Edge>
    <Edge Name="E66">
      <Source>T2</Source>
      <Target>T:T:TRADD</Target>
      <Color>java.awt.Color[r=0,g=0,b=0]</Color>
    </Edge>
    <Edge Name="E67">
      <Source>T:T:T:R:T:cIAP</Source>
      <Target>T6</Target>
      <Color>java.awt.Color[r=0,g=0,b=0]</Color>
    </Edge>
    <Edge Name="E68">
      <Source>T3</Source>
      <Target>T:T:T:RIP</Target>
      <Color>java.awt.Color[r=0,g=0,b=0]</Color>
    </Edge>
    <Edge Name="E69">
      <Source>T:T:T:R:T:c_K63ub</Source>
      <Target>T7</Target>
      <Color>java.awt.Color[r=0,g=0,b=0]</Color>
    </Edge>
    <Edge Name="E70">
      <Source>T:T:T:R:T:c_K63ub</Source>
      <Target>T10</Target>
      <Color>java.awt.Color[r=0,g=0,b=0]</Color>
    </Edge>
    <Edge Name="E71">
      <Source>T:T:T:R:T:c_K63ub</Source>
      <Target>T14</Target>
      <Color>java.awt.Color[r=0,g=0,b=0]</Color>
    </Edge>
    <Edge Name="E72">
      <Source>T:T:T:R:T:c_K63ub</Source>
      <Target>T13</Target>
      <Color>java.awt.Color[r=0,g=0,b=0]</Color>
    </Edge>
    <Edge Name="E73">
      <Source>T:T:T:R:T:c_K63ub</Source>
      <Target>BendNodeID11</Target>
      <Color>java.awt.Color[r=0,g=0,b=0]</Color>
    </Edge>
    <Edge Name="E74">
      <Source>T4</Source>
      <Target>T:T:T:R:TRAF2</Target>
      <Color>java.awt.Color[r=0,g=0,b=0]</Color>
    </Edge>
    <Edge Name="E75">
      <Source>TRADD_c</Source>
      <Target>T43</Target>
      <Color>java.awt.Color[r=0,g=0,b=0]</Color>
    </Edge>
    <Edge Name="E76">
      <Source>T5</Source>
      <Target>T:T:T:R:T:cIAP</Target>
      <Color>java.awt.Color[r=0,g=0,b=0]</Color>
    </Edge>
    <Edge Name="E77">
      <Source>T:T_diss</Source>
      <Target>diss2</Target>
      <Color>java.awt.Color[r=0,g=0,b=0]</Color>
    </Edge>
    <Edge Name="E78">
      <Source>T6</Source>
      <Target>T:T:T:R:T:c_K63ub</Target>
      <Color>java.awt.Color[r=0,g=0,b=0]</Color>
    </Edge>
    <Edge Name="E79">
      <Source>TRADD:RIP1</Source>
      <Target>T49</Target>
      <Color>java.awt.Color[r=0,g=0,b=0]</Color>
    </Edge>
    <Edge Name="E80">
      <Source>TRADD:RIP1</Source>
      <Target>T50</Target>
      <Color>java.awt.Color[r=0,g=0,b=0]</Color>
    </Edge>
    <Edge Name="E81">
      <Source>T42</Source>
      <Target>TRADD_c</Target>
      <Color>java.awt.Color[r=0,g=0,b=0]</Color>
    </Edge>
    <Edge Name="E82">
      <Source>T42</Source>
      <Target>T:T_diss</Target>
      <Color>java.awt.Color[r=0,g=0,b=0]</Color>
    </Edge>
    <Edge Name="E83">
      <Source>RIP_diss</Source>
      <Target>deg1</Target>
      <Color>java.awt.Color[r=0,g=0,b=0]</Color>
    </Edge>
    <Edge Name="E84">
      <Source>T48</Source>
      <Target>T:T_diss</Target>
      <Color>java.awt.Color[r=0,g=0,b=0]</Color>
    </Edge>
    <Edge Name="E85">
      <Source>T48</Source>
      <Target>TRADD:RIP1</Target>
      <Color>java.awt.Color[r=0,g=0,b=0]</Color>
    </Edge>
    <Edge Name="E86">
      <Source>TRADD_diss</Source>
      <Target>deg2</Target>
      <Color>java.awt.Color[r=0,g=0,b=0]</Color>
    </Edge>
    <Edge Name="E87">
      <Source>T:FADD</Source>
      <Target>T44</Target>
      <Color>java.awt.Color[r=0,g=0,b=0]</Color>
    </Edge>
    <Edge Name="E88">
      <Source>T49</Source>
      <Target>TRADD_c</Target>
      <Color>java.awt.Color[r=0,g=0,b=0]</Color>
    </Edge>
    <Edge Name="E89">
      <Source>T49</Source>
      <Target>RIP_diss</Target>
      <Color>java.awt.Color[r=0,g=0,b=0]</Color>
    </Edge>
    <Edge Name="E90">
      <Source>RIP1_c</Source>
      <Target>T53</Target>
      <Color>java.awt.Color[r=0,g=0,b=0]</Color>
    </Edge>
    <Edge Name="E91">
      <Source>RIP1_c</Source>
      <Target>T51</Target>
      <Color>java.awt.Color[r=0,g=0,b=0]</Color>
    </Edge>
    <Edge Name="E92">
      <Source>T43</Source>
      <Target>T:FADD</Target>
      <Color>java.awt.Color[r=0,g=0,b=0]</Color>
    </Edge>
    <Edge Name="E93">
      <Source>FADD</Source>
      <Target>T53</Target>
      <Color>java.awt.Color[r=0,g=0,b=0]</Color>
    </Edge>
    <Edge Name="E94">
      <Source>T44</Source>
      <Target>CIIa</Target>
      <Color>java.awt.Color[r=0,g=0,b=0]</Color>
    </Edge>
    <Edge Name="E95">
      <Source>CIIa</Source>
      <Target>T45</Target>
      <Color>java.awt.Color[r=0,g=0,b=0]</Color>
    </Edge>
    <Edge Name="E96">
      <Source>CIIa</Source>
      <Target>T47</Target>
      <Color>java.awt.Color[r=0,g=0,b=0]</Color>
    </Edge>
    <Edge Name="E97">
      <Source>cFLIPL</Source>
      <Target>T59</Target>
      <Color>java.awt.Color[r=0,g=0,b=0]</Color>
    </Edge>
    <Edge Name="E98">
      <Source>T50</Source>
      <Target>TRADD_diss</Target>
      <Color>java.awt.Color[r=0,g=0,b=0]</Color>
    </Edge>
    <Edge Name="E99">
      <Source>T50</Source>
      <Target>RIP1_c</Target>
      <Color>java.awt.Color[r=0,g=0,b=0]</Color>
    </Edge>
    <Edge Name="E100">
      <Source>CIIa:cFLIPL</Source>
      <Target>Clla_inhib</Target>
      <Color>java.awt.Color[r=0,g=0,b=0]</Color>
    </Edge>
    <Edge Name="E101">
      <Source>CIIa:Pc8_2</Source>
      <Target>T46</Target>
      <Color>java.awt.Color[r=0,g=0,b=0]</Color>
    </Edge>
    <Edge Name="E102">
      <Source>T53</Source>
      <Target>R:FADD</Target>
      <Color>java.awt.Color[r=0,g=0,b=0]</Color>
    </Edge>
    <Edge Name="E103">
      <Source>CIIa_diss</Source>
      <Target>diss3</Target>
      <Color>java.awt.Color[r=0,g=0,b=0]</Color>
    </Edge>
    <Edge Name="E104">
      <Source>T54</Source>
      <Target>CIIb</Target>
      <Color>java.awt.Color[r=0,g=0,b=0]</Color>
    </Edge>
    <Edge Name="E105">
      <Source>CASP8</Source>
      <Target>T63</Target>
      <Color>java.awt.Color[r=0,g=0,b=0]</Color>
    </Edge>
    <Edge Name="E106">
      <Source>CASP8</Source>
      <Target>T65</Target>
      <Color>java.awt.Color[r=0,g=0,b=0]</Color>
    </Edge>
    <Edge Name="E107">
      <Source>T45</Source>
      <Target>CIIa:Pc8_2</Target>
      <Color>java.awt.Color[r=0,g=0,b=0]</Color>
    </Edge>
    <Edge Name="E108">
      <Source>R:FADD</Source>
      <Target>T54</Target>
      <Color>java.awt.Color[r=0,g=0,b=0]</Color>
    </Edge>
    <Edge Name="E109">
      <Source>T47</Source>
      <Target>CIIa:cFLIPL</Target>
      <Color>java.awt.Color[r=0,g=0,b=0]</Color>
    </Edge>
    <Edge Name="E110">
      <Source>CIIb</Source>
      <Target>T59</Target>
      <Color>java.awt.Color[r=0,g=0,b=0]</Color>
    </Edge>
    <Edge Name="E111">
      <Source>CIIb</Source>
      <Target>T55</Target>
      <Color>java.awt.Color[r=0,g=0,b=0]</Color>
    </Edge>
    <Edge Name="E112">
      <Source>CIIb</Source>
      <Target>T61</Target>
      <Color>java.awt.Color[r=0,g=0,b=0]</Color>
    </Edge>
    <Edge Name="E113">
      <Source>Clla_inhib</Source>
      <Target>CIIa_diss</Target>
      <Color>java.awt.Color[r=0,g=0,b=0]</Color>
    </Edge>
    <Edge Name="E114">
      <Source>CIIb:cFLIPL</Source>
      <Target>T60</Target>
      <Color>java.awt.Color[r=0,g=0,b=0]</Color>
    </Edge>
    <Edge Name="E115">
      <Source>T46</Source>
      <Target>CIIa_diss</Target>
      <Color>java.awt.Color[r=0,g=0,b=0]</Color>
    </Edge>
    <Edge Name="E116">
      <Source>T46</Source>
      <Target>LogicalPlaceID31</Target>
      <Color>java.awt.Color[r=0,g=0,b=0]</Color>
    </Edge>
    <Edge Name="E117">
      <Source>CIIb:Pc8_2</Source>
      <Target>T62</Target>
      <Color>java.awt.Color[r=0,g=0,b=0]</Color>
    </Edge>
    <Edge Name="E118">
      <Source>CIIb_diss</Source>
      <Target>diss5</Target>
      <Color>java.awt.Color[r=0,g=0,b=0]</Color>
    </Edge>
    <Edge Name="E119">
      <Source>T59</Source>
      <Target>CIIb:cFLIPL</Target>
      <Color>java.awt.Color[r=0,g=0,b=0]</Color>
    </Edge>
    <Edge Name="E120">
      <Source>Pc8:cFLIPL</Source>
      <Target>Pc8_inhib</Target>
      <Color>java.awt.Color[r=0,g=0,b=0]</Color>
    </Edge>
    <Edge Name="E121">
      <Source>T60</Source>
      <Target>CIIb_diss</Target>
      <Color>java.awt.Color[r=0,g=0,b=0]</Color>
    </Edge>
    <Edge Name="E122">
      <Source>T60</Source>
      <Target>Pc8:cFLIPL</Target>
      <Color>java.awt.Color[r=0,g=0,b=0]</Color>
    </Edge>
    <Edge Name="E123">
      <Source>T60</Source>
      <Target>RIP1:RIP3_cl</Target>
      <Color>java.awt.Color[r=0,g=0,b=0]</Color>
    </Edge>
    <Edge Name="E124">
      <Source>RIP1:RIP3_cl</Source>
      <Target>RIP1:RIP3_inhib</Target>
      <Color>java.awt.Color[r=0,g=0,b=0]</Color>
    </Edge>
    <Edge Name="E125">
      <Source>T62</Source>
      <Target>CASP8</Target>
      <Color>java.awt.Color[r=0,g=0,b=0]</Color>
    </Edge>
    <Edge Name="E126">
      <Source>T62</Source>
      <Target>CIIb_diss</Target>
      <Color>java.awt.Color[r=0,g=0,b=0]</Color>
    </Edge>
    <Edge Name="E127">
      <Source>RIP3</Source>
      <Target>T60</Target>
      <Color>java.awt.Color[r=0,g=0,b=0]</Color>
    </Edge>
    <Edge Name="E128">
      <Source>RIP3</Source>
      <Target>T56</Target>
      <Color>java.awt.Color[r=0,g=0,b=0]</Color>
    </Edge>
    <Edge Name="E129">
      <Source>RIP1:RIP3</Source>
      <Target>T52</Target>
      <Color>java.awt.Color[r=0,g=0,b=0]</Color>
    </Edge>
    <Edge Name="E130">
      <Source>CIIb:cFLIPs</Source>
      <Target>T56</Target>
      <Color>java.awt.Color[r=0,g=0,b=0]</Color>
    </Edge>
    <Edge Name="E131">
      <Source>CASP8_diss</Source>
      <Target>deg3</Target>
      <Color>java.awt.Color[r=0,g=0,b=0]</Color>
    </Edge>
    <Edge Name="E132">
      <Source>T51</Source>
      <Target>RIP1:RIP3</Target>
      <Color>java.awt.Color[r=0,g=0,b=0]</Color>
    </Edge>
    <Edge Name="E133">
      <Source>CIIb:cFs:RIP3</Source>
      <Target>T57</Target>
      <Color>java.awt.Color[r=0,g=0,b=0]</Color>
    </Edge>
    <Edge Name="E134">
      <Source>T56</Source>
      <Target>CIIb:cFs:RIP3</Target>
      <Color>java.awt.Color[r=0,g=0,b=0]</Color>
    </Edge>
    <Edge Name="E135">
      <Source>MLKL_PM</Source>
      <Target>Necroptosis</Target>
      <Color>java.awt.Color[r=0,g=0,b=0]</Color>
    </Edge>
    <Edge Name="E136">
      <Source>T55</Source>
      <Target>CIIb:cFLIPs</Target>
      <Color>java.awt.Color[r=0,g=0,b=0]</Color>
    </Edge>
    <Edge Name="E137">
      <Source>MLKL_p</Source>
      <Target>T58</Target>
      <Color>java.awt.Color[r=0,g=0,b=0]</Color>
    </Edge>
    <Edge Name="E138">
      <Source>T57</Source>
      <Target>MLKL_p</Target>
      <Color>java.awt.Color[r=0,g=0,b=0]</Color>
    </Edge>
    <Edge Name="E139">
      <Source>T57</Source>
      <Target>LogicalPlaceID32</Target>
      <Color>java.awt.Color[r=0,g=0,b=0]</Color>
    </Edge>
    <Edge Name="E140">
      <Source>R:R_diss</Source>
      <Target>diss4</Target>
      <Color>java.awt.Color[r=0,g=0,b=0]</Color>
    </Edge>
    <Edge Name="E141">
      <Source>T58</Source>
      <Target>MLKL_PM</Target>
      <Color>java.awt.Color[r=0,g=0,b=0]</Color>
    </Edge>
    <Edge Name="E142">
      <Source>MLKL</Source>
      <Target>T52</Target>
      <Color>java.awt.Color[r=0,g=0,b=0]</Color>
    </Edge>
    <Edge Name="E143">
      <Source>K63ub:TAB</Source>
      <Target>T8</Target>
      <Color>java.awt.Color[r=0,g=0,b=0]</Color>
    </Edge>
    <Edge Name="E144">
      <Source>T52</Source>
      <Target>R:R_diss</Target>
      <Color>java.awt.Color[r=0,g=0,b=0]</Color>
    </Edge>
    <Edge Name="E145">
      <Source>T52</Source>
      <Target>LogicalPlaceID35</Target>
      <Color>java.awt.Color[r=0,g=0,b=0]</Color>
    </Edge>
    <Edge Name="E146">
      <Source>TAB_K63ub</Source>
      <Target>T9</Target>
      <Color>java.awt.Color[r=0,g=0,b=0]</Color>
    </Edge>
    <Edge Name="E147">
      <Source>TAB:TAK_K63ub</Source>
      <Target>T13</Target>
      <Color>java.awt.Color[r=0,g=0,b=0]</Color>
    </Edge>
    <Edge Name="E148">
      <Source>T61</Source>
      <Target>CIIb:Pc8_2</Target>
      <Color>java.awt.Color[r=0,g=0,b=0]</Color>
    </Edge>
    <Edge Name="E149">
      <Source>K63ub:NEMO</Source>
      <Target>T11</Target>
      <Color>java.awt.Color[r=0,g=0,b=0]</Color>
    </Edge>
    <Edge Name="E150">
      <Source>T7</Source>
      <Target>K63ub:TAB</Target>
      <Color>java.awt.Color[r=0,g=0,b=0]</Color>
    </Edge>
    <Edge Name="E151">
      <Source>NEMO_K63ub</Source>
      <Target>T12</Target>
      <Color>java.awt.Color[r=0,g=0,b=0]</Color>
    </Edge>
    <Edge Name="E152">
      <Source>T8</Source>
      <Target>T:T:T:R:T:c_K63ub</Target>
      <Color>java.awt.Color[r=0,g=0,b=0]</Color>
    </Edge>
    <Edge Name="E153">
      <Source>T8</Source>
      <Target>TAB_K63ub</Target>
      <Color>java.awt.Color[r=0,g=0,b=0]</Color>
    </Edge>
    <Edge Name="E154">
      <Source>NEMO:IKK_K63ub</Source>
      <Target>T13</Target>
      <Color>java.awt.Color[r=0,g=0,b=0]</Color>
    </Edge>
    <Edge Name="E155">
      <Source>T9</Source>
      <Target>TAB:TAK_K63ub</Target>
      <Color>java.awt.Color[r=0,g=0,b=0]</Color>
    </Edge>
    <Edge Name="E156">
      <Source>K63ub:LUBAC</Source>
      <Target>T18</Target>
      <Color>java.awt.Color[r=0,g=0,b=0]</Color>
    </Edge>
    <Edge Name="E157">
      <Source>K63ub:LUBAC</Source>
      <Target>T15</Target>
      <Color>java.awt.Color[r=0,g=0,b=0]</Color>
    </Edge>
    <Edge Name="E158">
      <Source>T13</Source>
      <Target>CI</Target>
      <Color>java.awt.Color[r=0,g=0,b=0]</Color>
    </Edge>
    <Edge Name="E159">
      <Source>NEMO:IKK_M1ub</Source>
      <Target>T13</Target>
      <Color>java.awt.Color[r=0,g=0,b=0]</Color>
    </Edge>
    <Edge Name="E160">
      <Source>T12</Source>
      <Target>NEMO:IKK_K63ub</Target>
      <Color>java.awt.Color[r=0,g=0,b=0]</Color>
    </Edge>
    <Edge Name="E161">
      <Source>NEMO_M1ub</Source>
      <Target>T17</Target>
      <Color>java.awt.Color[r=0,g=0,b=0]</Color>
    </Edge>
    <Edge Name="E162">
      <Source>T11</Source>
      <Target>T:T:T:R:T:c_K63ub</Target>
      <Color>java.awt.Color[r=0,g=0,b=0]</Color>
    </Edge>
    <Edge Name="E163">
      <Source>T11</Source>
      <Target>NEMO_K63ub</Target>
      <Color>java.awt.Color[r=0,g=0,b=0]</Color>
    </Edge>
    <Edge Name="E164">
      <Source>T11</Source>
      <Target>BendNodeID10</Target>
      <Color>java.awt.Color[r=0,g=0,b=0]</Color>
    </Edge>
    <Edge Name="E165">
      <Source>K36ub:LUBAC:M1ub:NEMO</Source>
      <Target>T16</Target>
      <Color>java.awt.Color[r=0,g=0,b=0]</Color>
    </Edge>
    <Edge Name="E166">
      <Source>T10</Source>
      <Target>K63ub:NEMO</Target>
      <Color>java.awt.Color[r=0,g=0,b=0]</Color>
    </Edge>
    <Edge Name="E167">
      <Source>CI</Source>
      <Target>T22</Target>
      <Color>java.awt.Color[r=0,g=0,b=0]</Color>
    </Edge>
    <Edge Name="E168">
      <Source>CI</Source>
      <Target>T20</Target>
      <Color>java.awt.Color[r=0,g=0,b=0]</Color>
    </Edge>
    <Edge Name="E169">
      <Source>CI</Source>
      <Target>T41</Target>
      <Color>java.awt.Color[r=0,g=0,b=0]</Color>
    </Edge>
    <Edge Name="E170">
      <Source>CI</Source>
      <Target>BendNodeID6</Target>
      <Color>java.awt.Color[r=0,g=0,b=0]</Color>
    </Edge>
    <Edge Name="E171">
      <Source>T14</Source>
      <Target>K63ub:LUBAC</Target>
      <Color>java.awt.Color[r=0,g=0,b=0]</Color>
    </Edge>
    <Edge Name="E172">
      <Source>NF-kB:IkB</Source>
      <Target>T22</Target>
      <Color>java.awt.Color[r=0,g=0,b=0]</Color>
    </Edge>
    <Edge Name="E173">
      <Source>T18</Source>
      <Target>K63ub:L:CYLD</Target>
      <Color>java.awt.Color[r=0,g=0,b=0]</Color>
    </Edge>
    <Edge Name="E174">
      <Source>CI:N:I</Source>
      <Target>T23</Target>
      <Color>java.awt.Color[r=0,g=0,b=0]</Color>
    </Edge>
    <Edge Name="E175">
      <Source>T15</Source>
      <Target>K36ub:LUBAC:M1ub:NEMO</Target>
      <Color>java.awt.Color[r=0,g=0,b=0]</Color>
    </Edge>
    <Edge Name="E176">
      <Source>NF-kB:IkB_n</Source>
      <Target>T40</Target>
      <Color>java.awt.Color[r=0,g=0,b=0]</Color>
    </Edge>
    <Edge Name="E177">
      <Source>T16</Source>
      <Target>T:T:T:R:T:c_K63ub</Target>
      <Color>java.awt.Color[r=0,g=0,b=0]</Color>
    </Edge>
    <Edge Name="E178">
      <Source>T16</Source>
      <Target>NEMO_M1ub</Target>
      <Color>java.awt.Color[r=0,g=0,b=0]</Color>
    </Edge>
    <Edge Name="E179">
      <Source>IkB_n</Source>
      <Target>T39</Target>
      <Color>java.awt.Color[r=0,g=0,b=0]</Color>
    </Edge>
    <Edge Name="E180">
      <Source>T17</Source>
      <Target>NEMO:IKK_M1ub</Target>
      <Color>java.awt.Color[r=0,g=0,b=0]</Color>
    </Edge>
    <Edge Name="E181">
      <Source>NF-kB_n2</Source>
      <Target>T31</Target>
      <Color>java.awt.Color[r=0,g=0,b=0]</Color>
    </Edge>
    <Edge Name="E182">
      <Source>NF-kB_n2</Source>
      <Target>T33</Target>
      <Color>java.awt.Color[r=0,g=0,b=0]</Color>
    </Edge>
    <Edge Name="E183">
      <Source>NF-kB_n2</Source>
      <Target>T35</Target>
      <Color>java.awt.Color[r=0,g=0,b=0]</Color>
    </Edge>
    <Edge Name="E184">
      <Source>NF-kB_n2</Source>
      <Target>BendNodeID0</Target>
      <Color>java.awt.Color[r=0,g=0,b=0]</Color>
    </Edge>
    <Edge Name="E185">
      <Source>T22</Source>
      <Target>CI:N:I</Target>
      <Color>java.awt.Color[r=0,g=0,b=0]</Color>
    </Edge>
    <Edge Name="E186">
      <Source>IkB</Source>
      <Target>T37</Target>
      <Color>java.awt.Color[r=0,g=0,b=0]</Color>
    </Edge>
    <Edge Name="E187">
      <Source>IkB</Source>
      <Target>T38</Target>
      <Color>java.awt.Color[r=0,g=0,b=0]</Color>
    </Edge>
    <Edge Name="E188">
      <Source>T37</Source>
      <Target>NF-kB:IkB</Target>
      <Color>java.awt.Color[r=0,g=0,b=0]</Color>
    </Edge>
    <Edge Name="E189">
      <Source>IkB_g</Source>
      <Target>T26</Target>
      <Color>java.awt.Color[r=0,g=0,b=0]</Color>
    </Edge>
    <Edge Name="E190">
      <Source>T40</Source>
      <Target>NF-kB:IkB</Target>
      <Color>java.awt.Color[r=0,g=0,b=0]</Color>
    </Edge>
    <Edge Name="E191">
      <Source>NF-kB_n:IkB_g</Source>
      <Target>T27</Target>
      <Color>java.awt.Color[r=0,g=0,b=0]</Color>
    </Edge>
    <Edge Name="E192">
      <Source>T39</Source>
      <Target>NF-kB:IkB_n</Target>
      <Color>java.awt.Color[r=0,g=0,b=0]</Color>
    </Edge>
    <Edge Name="E193">
      <Source>IkB_mRNA</Source>
      <Target>Syn_IkB</Target>
      <Color>java.awt.Color[r=0,g=0,b=0]</Color>
    </Edge>
    <Edge Name="E194">
      <Source>T38</Source>
      <Target>IkB_n</Target>
      <Color>java.awt.Color[r=0,g=0,b=0]</Color>
    </Edge>
    <Edge Name="E195">
      <Source>K63ub:L:CYLD</Source>
      <Target>T19</Target>
      <Color>java.awt.Color[r=0,g=0,b=0]</Color>
    </Edge>
    <Edge Name="E196">
      <Source>LUBAC_K63ub:CYLD</Source>
      <Target>T20</Target>
      <Color>java.awt.Color[r=0,g=0,b=0]</Color>
    </Edge>
    <Edge Name="E197">
      <Source>T23</Source>
      <Target>NF-kB</Target>
      <Color>java.awt.Color[r=0,g=0,b=0]</Color>
    </Edge>
    <Edge Name="E198">
      <Source>T23</Source>
      <Target>CI</Target>
      <Color>java.awt.Color[r=0,g=0,b=0]</Color>
    </Edge>
    <Edge Name="E199">
      <Source>T23</Source>
      <Target>IkB_p</Target>
      <Color>java.awt.Color[r=0,g=0,b=0]</Color>
    </Edge>
    <Edge Name="E200">
      <Source>CI:CYLD</Source>
      <Target>T21</Target>
      <Color>java.awt.Color[r=0,g=0,b=0]</Color>
    </Edge>
    <Edge Name="E201">
      <Source>T25</Source>
      <Target>NF-kB_n</Target>
      <Color>java.awt.Color[r=0,g=0,b=0]</Color>
    </Edge>
    <Edge Name="E202">
      <Source>CI_diss</Source>
      <Target>diss1</Target>
      <Color>java.awt.Color[r=0,g=0,b=0]</Color>
    </Edge>
    <Edge Name="E203">
      <Source>Syn_IkB</Source>
      <Target>IkB</Target>
      <Color>java.awt.Color[r=0,g=0,b=0]</Color>
    </Edge>
    <Edge Name="E204">
      <Source>CI:A20</Source>
      <Target>CI_diss</Target>
      <Color>java.awt.Color[r=0,g=0,b=0]</Color>
    </Edge>
    <Edge Name="E205">
      <Source>T26</Source>
      <Target>NF-kB_n:IkB_g</Target>
      <Color>java.awt.Color[r=0,g=0,b=0]</Color>
    </Edge>
    <Edge Name="E206">
      <Source>A20</Source>
      <Target>T41</Target>
      <Color>java.awt.Color[r=0,g=0,b=0]</Color>
    </Edge>
    <Edge Name="E207">
      <Source>T27</Source>
      <Target>NF-kB_n</Target>
      <Color>java.awt.Color[r=0,g=0,b=0]</Color>
    </Edge>
    <Edge Name="E208">
      <Source>T27</Source>
      <Target>IkB_g</Target>
      <Color>java.awt.Color[r=0,g=0,b=0]</Color>
    </Edge>
    <Edge Name="E209">
      <Source>T27</Source>
      <Target>IkB_mRNA</Target>
      <Color>java.awt.Color[r=0,g=0,b=0]</Color>
    </Edge>
    <Edge Name="E210">
      <Source>IkB_p</Source>
      <Target>T24</Target>
      <Color>java.awt.Color[r=0,g=0,b=0]</Color>
    </Edge>
    <Edge Name="E211">
      <Source>T19</Source>
      <Target>K63ub:LUBAC</Target>
      <Color>java.awt.Color[r=0,g=0,b=0]</Color>
    </Edge>
    <Edge Name="E212">
      <Source>T19</Source>
      <Target>LUBAC_K63ub:CYLD</Target>
      <Color>java.awt.Color[r=0,g=0,b=0]</Color>
    </Edge>
    <Edge Name="E213">
      <Source>T19</Source>
      <Target>BendNodeID7</Target>
      <Color>java.awt.Color[r=0,g=0,b=0]</Color>
    </Edge>
    <Edge Name="E214">
      <Source>IkB_K48ub</Source>
      <Target>deg7</Target>
      <Color>java.awt.Color[r=0,g=0,b=0]</Color>
    </Edge>
    <Edge Name="E215">
      <Source>T20</Source>
      <Target>CI:CYLD</Target>
      <Color>java.awt.Color[r=0,g=0,b=0]</Color>
    </Edge>
    <Edge Name="E216">
      <Source>NF-kB_n2:XIAP_g</Source>
      <Target>T32</Target>
      <Color>java.awt.Color[r=0,g=0,b=0]</Color>
    </Edge>
    <Edge Name="E217">
      <Source>T21</Source>
      <Target>CI_diss</Target>
      <Color>java.awt.Color[r=0,g=0,b=0]</Color>
    </Edge>
    <Edge Name="E218">
      <Source>T21</Source>
      <Target>LogicalPlaceID26</Target>
      <Color>java.awt.Color[r=0,g=0,b=0]</Color>
    </Edge>
    <Edge Name="E219">
      <Source>XIAP_g</Source>
      <Target>T31</Target>
      <Color>java.awt.Color[r=0,g=0,b=0]</Color>
    </Edge>
    <Edge Name="E220">
      <Source>A20_g</Source>
      <Target>T28</Target>
      <Color>java.awt.Color[r=0,g=0,b=0]</Color>
    </Edge>
    <Edge Name="E221">
      <Source>T41</Source>
      <Target>CI:A20</Target>
      <Color>java.awt.Color[r=0,g=0,b=0]</Color>
    </Edge>
    <Edge Name="E222">
      <Source>NF-kB_n:A20_g</Source>
      <Target>T29</Target>
      <Color>java.awt.Color[r=0,g=0,b=0]</Color>
    </Edge>
    <Edge Name="E223">
      <Source>T24</Source>
      <Target>IkB_K48ub</Target>
      <Color>java.awt.Color[r=0,g=0,b=0]</Color>
    </Edge>
    <Edge Name="E224">
      <Source>A20_mRNA</Source>
      <Target>Syn_A20</Target>
      <Color>java.awt.Color[r=0,g=0,b=0]</Color>
    </Edge>
    <Edge Name="E225">
      <Source>XIAP_mRNA</Source>
      <Target>Syn_XIAP</Target>
      <Color>java.awt.Color[r=0,g=0,b=0]</Color>
    </Edge>
    <Edge Name="E226">
      <Source>T30</Source>
      <Target>NF-kB_n2</Target>
      <Color>java.awt.Color[r=0,g=0,b=0]</Color>
    </Edge>
    <Edge Name="E227">
      <Source>XIAP</Source>
      <Target>T64</Target>
      <Color>java.awt.Color[r=0,g=0,b=0]</Color>
    </Edge>
    <Edge Name="E228">
      <Source>T28</Source>
      <Target>NF-kB_n:A20_g</Target>
      <Color>java.awt.Color[r=0,g=0,b=0]</Color>
    </Edge>
    <Edge Name="E229">
      <Source>cFLIPL_mRNA</Source>
      <Target>Syn_cFLIPL</Target>
      <Color>java.awt.Color[r=0,g=0,b=0]</Color>
    </Edge>
    <Edge Name="E230">
      <Source>T29</Source>
      <Target>NF-kB_n</Target>
      <Color>java.awt.Color[r=0,g=0,b=0]</Color>
    </Edge>
    <Edge Name="E231">
      <Source>T29</Source>
      <Target>A20_g</Target>
      <Color>java.awt.Color[r=0,g=0,b=0]</Color>
    </Edge>
    <Edge Name="E232">
      <Source>T29</Source>
      <Target>A20_mRNA</Target>
      <Color>java.awt.Color[r=0,g=0,b=0]</Color>
    </Edge>
    <Edge Name="E233">
      <Source>BCL-2_mRNA</Source>
      <Target>Syn_BCL-2</Target>
      <Color>java.awt.Color[r=0,g=0,b=0]</Color>
    </Edge>
    <Edge Name="E234">
      <Source>Syn_A20</Source>
      <Target>LogicalPlaceID39</Target>
      <Color>java.awt.Color[r=0,g=0,b=0]</Color>
    </Edge>
    <Edge Name="E235">
      <Source>NF-kB_n2:BCL-2_g</Source>
      <Target>T36</Target>
      <Color>java.awt.Color[r=0,g=0,b=0]</Color>
    </Edge>
    <Edge Name="E236">
      <Source>T31</Source>
      <Target>NF-kB_n2:XIAP_g</Target>
      <Color>java.awt.Color[r=0,g=0,b=0]</Color>
    </Edge>
    <Edge Name="E237">
      <Source>NF-kB_n2:cFLIP_g</Source>
      <Target>T34</Target>
      <Color>java.awt.Color[r=0,g=0,b=0]</Color>
    </Edge>
    <Edge Name="E238">
      <Source>T32</Source>
      <Target>NF-kB_n2</Target>
      <Color>java.awt.Color[r=0,g=0,b=0]</Color>
    </Edge>
    <Edge Name="E239">
      <Source>T32</Source>
      <Target>XIAP_g</Target>
      <Color>java.awt.Color[r=0,g=0,b=0]</Color>
    </Edge>
    <Edge Name="E240">
      <Source>T32</Source>
      <Target>XIAP_mRNA</Target>
      <Color>java.awt.Color[r=0,g=0,b=0]</Color>
    </Edge>
    <Edge Name="E241">
      <Source>T32</Source>
      <Target>BendNodeID5</Target>
      <Color>java.awt.Color[r=0,g=0,b=0]</Color>
    </Edge>
    <Edge Name="E242">
      <Source>cFLIP_g</Source>
      <Target>T33</Target>
      <Color>java.awt.Color[r=0,g=0,b=0]</Color>
    </Edge>
    <Edge Name="E243">
      <Source>Syn_XIAP</Source>
      <Target>LogicalPlaceID40</Target>
      <Color>java.awt.Color[r=0,g=0,b=0]</Color>
    </Edge>
    <Edge Name="E244">
      <Source>BCL-2_g</Source>
      <Target>T35</Target>
      <Color>java.awt.Color[r=0,g=0,b=0]</Color>
    </Edge>
    <Edge Name="E245">
      <Source>T33</Source>
      <Target>NF-kB_n2:cFLIP_g</Target>
      <Color>java.awt.Color[r=0,g=0,b=0]</Color>
    </Edge>
    <Edge Name="E246">
      <Source>BCL-2</Source>
      <Target>T68</Target>
      <Color>java.awt.Color[r=0,g=0,b=0]</Color>
    </Edge>
    <Edge Name="E247">
      <Source>T34</Source>
      <Target>NF-kB_n2</Target>
      <Color>java.awt.Color[r=0,g=0,b=0]</Color>
    </Edge>
    <Edge Name="E248">
      <Source>T34</Source>
      <Target>cFLIPL_mRNA</Target>
      <Color>java.awt.Color[r=0,g=0,b=0]</Color>
    </Edge>
    <Edge Name="E249">
      <Source>T34</Source>
      <Target>cFLIP_g</Target>
      <Color>java.awt.Color[r=0,g=0,b=0]</Color>
    </Edge>
    <Edge Name="E250">
      <Source>T34</Source>
      <Target>BendNodeID3</Target>
      <Color>java.awt.Color[r=0,g=0,b=0]</Color>
    </Edge>
    <Edge Name="E251">
      <Source>CASP3</Source>
      <Target>Apoptosis</Target>
      <Color>java.awt.Color[r=0,g=0,b=0]</Color>
    </Edge>
    <Edge Name="E252">
      <Source>CASP3</Source>
      <Target>T64</Target>
      <Color>java.awt.Color[r=0,g=0,b=0]</Color>
    </Edge>
    <Edge Name="E253">
      <Source>Syn_cFLIPL</Source>
      <Target>LogicalPlaceID29</Target>
      <Color>java.awt.Color[r=0,g=0,b=0]</Color>
    </Edge>
    <Edge Name="E254">
      <Source>XIAP:CASP3</Source>
      <Target>CASP3_inhib</Target>
      <Color>java.awt.Color[r=0,g=0,b=0]</Color>
    </Edge>
    <Edge Name="E255">
      <Source>T35</Source>
      <Target>NF-kB_n2:BCL-2_g</Target>
      <Color>java.awt.Color[r=0,g=0,b=0]</Color>
    </Edge>
    <Edge Name="E256">
      <Source>tBid</Source>
      <Target>T66</Target>
      <Color>java.awt.Color[r=0,g=0,b=0]</Color>
    </Edge>
    <Edge Name="E257">
      <Source>T36</Source>
      <Target>NF-kB_n2</Target>
      <Color>java.awt.Color[r=0,g=0,b=0]</Color>
    </Edge>
    <Edge Name="E258">
      <Source>T36</Source>
      <Target>BCL-2_mRNA</Target>
      <Color>java.awt.Color[r=0,g=0,b=0]</Color>
    </Edge>
    <Edge Name="E259">
      <Source>T36</Source>
      <Target>BCL-2_g</Target>
      <Color>java.awt.Color[r=0,g=0,b=0]</Color>
    </Edge>
    <Edge Name="E260">
      <Source>T36</Source>
      <Target>BendNodeID1</Target>
      <Color>java.awt.Color[r=0,g=0,b=0]</Color>
    </Edge>
    <Edge Name="E261">
      <Source>tBid_MOM</Source>
      <Target>T67</Target>
      <Color>java.awt.Color[r=0,g=0,b=0]</Color>
    </Edge>
    <Edge Name="E262">
      <Source>Syn_BCL-2</Source>
      <Target>LogicalPlaceID42</Target>
      <Color>java.awt.Color[r=0,g=0,b=0]</Color>
    </Edge>
    <Edge Name="E263">
      <Source>tBid:BAX</Source>
      <Target>T69</Target>
      <Color>java.awt.Color[r=0,g=0,b=0]</Color>
    </Edge>
    <Edge Name="E264">
      <Source>tBid:BAX</Source>
      <Target>T68</Target>
      <Color>java.awt.Color[r=0,g=0,b=0]</Color>
    </Edge>
    <Edge Name="E265">
      <Source>T63</Source>
      <Target>CASP8_diss</Target>
      <Color>java.awt.Color[r=0,g=0,b=0]</Color>
    </Edge>
    <Edge Name="E266">
      <Source>T63</Source>
      <Target>CASP3</Target>
      <Color>java.awt.Color[r=0,g=0,b=0]</Color>
    </Edge>
    <Edge Name="E267">
      <Source>tBid:BAX_2</Source>
      <Target>T70</Target>
      <Color>java.awt.Color[r=0,g=0,b=0]</Color>
    </Edge>
    <Edge Name="E268">
      <Source>BCL-2:BAX</Source>
      <Target>BAX_inhib</Target>
      <Color>java.awt.Color[r=0,g=0,b=0]</Color>
    </Edge>
    <Edge Name="E269">
      <Source>T64</Source>
      <Target>XIAP:CASP3</Target>
      <Color>java.awt.Color[r=0,g=0,b=0]</Color>
    </Edge>
    <Edge Name="E270">
      <Source>BAX:BAX_pore</Source>
      <Target>T71</Target>
      <Color>java.awt.Color[r=0,g=0,b=0]</Color>
    </Edge>
    <Edge Name="E271">
      <Source>SMAC</Source>
      <Target>deg5</Target>
      <Color>java.awt.Color[r=0,g=0,b=0]</Color>
    </Edge>
    <Edge Name="E272">
      <Source>SMAC</Source>
      <Target>T76</Target>
      <Color>java.awt.Color[r=0,g=0,b=0]</Color>
    </Edge>
    <Edge Name="E273">
      <Source>T65</Source>
      <Target>CASP8_diss</Target>
      <Color>java.awt.Color[r=0,g=0,b=0]</Color>
    </Edge>
    <Edge Name="E274">
      <Source>T65</Source>
      <Target>tBid</Target>
      <Color>java.awt.Color[r=0,g=0,b=0]</Color>
    </Edge>
    <Edge Name="E275">
      <Source>SMAC:XIAP:Pc9</Source>
      <Target>Apo_XIAP_inhib</Target>
      <Color>java.awt.Color[r=0,g=0,b=0]</Color>
    </Edge>
    <Edge Name="E276">
      <Source>Cyt_c</Source>
      <Target>T72</Target>
      <Color>java.awt.Color[r=0,g=0,b=0]</Color>
    </Edge>
    <Edge Name="E277">
      <Source>T66</Source>
      <Target>tBid_MOM</Target>
      <Color>java.awt.Color[r=0,g=0,b=0]</Color>
    </Edge>
    <Edge Name="E278">
      <Source>XIAP:Pc9</Source>
      <Target>T76</Target>
      <Color>java.awt.Color[r=0,g=0,b=0]</Color>
    </Edge>
    <Edge Name="E279">
      <Source>XIAP:Pc9</Source>
      <Target>Pc9_inhib</Target>
      <Color>java.awt.Color[r=0,g=0,b=0]</Color>
    </Edge>
    <Edge Name="E280">
      <Source>T67</Source>
      <Target>tBid:BAX</Target>
      <Color>java.awt.Color[r=0,g=0,b=0]</Color>
    </Edge>
    <Edge Name="E281">
      <Source>CASP9_diss</Source>
      <Target>deg6</Target>
      <Color>java.awt.Color[r=0,g=0,b=0]</Color>
    </Edge>
    <Edge Name="E282">
      <Source>T69</Source>
      <Target>tBid:BAX_2</Target>
      <Color>java.awt.Color[r=0,g=0,b=0]</Color>
    </Edge>
    <Edge Name="E283">
      <Source>CASP9</Source>
      <Target>T74</Target>
      <Color>java.awt.Color[r=0,g=0,b=0]</Color>
    </Edge>
    <Edge Name="E284">
      <Source>T70</Source>
      <Target>BAX:BAX_pore</Target>
      <Color>java.awt.Color[r=0,g=0,b=0]</Color>
    </Edge>
    <Edge Name="E285">
      <Source>Apoptosome_diss</Source>
      <Target>diss6</Target>
      <Color>java.awt.Color[r=0,g=0,b=0]</Color>
    </Edge>
    <Edge Name="E286">
      <Source>T68</Source>
      <Target>BCL-2:BAX</Target>
      <Color>java.awt.Color[r=0,g=0,b=0]</Color>
    </Edge>
    <Edge Name="E287">
      <Source>Apoptosome</Source>
      <Target>T75</Target>
      <Color>java.awt.Color[r=0,g=0,b=0]</Color>
    </Edge>
    <Edge Name="E288">
      <Source>Apoptosome</Source>
      <Target>T73</Target>
      <Color>java.awt.Color[r=0,g=0,b=0]</Color>
    </Edge>
    <Edge Name="E289">
      <Source>T71</Source>
      <Target>SMAC</Target>
      <Color>java.awt.Color[r=0,g=0,b=0]</Color>
    </Edge>
    <Edge Name="E290">
      <Source>T71</Source>
      <Target>Cyt_c</Target>
      <Color>java.awt.Color[r=0,g=0,b=0]</Color>
    </Edge>
    <Edge Name="E291">
      <Source>T76</Source>
      <Target>SMAC:XIAP:Pc9</Target>
      <Color>java.awt.Color[r=0,g=0,b=0]</Color>
    </Edge>
    <Edge Name="E292">
      <Source>T75</Source>
      <Target>XIAP:Pc9</Target>
      <Color>java.awt.Color[r=0,g=0,b=0]</Color>
    </Edge>
    <Edge Name="E293">
      <Source>T72</Source>
      <Target>Apoptosome</Target>
      <Color>java.awt.Color[r=0,g=0,b=0]</Color>
    </Edge>
    <Edge Name="E294">
      <Source>T74</Source>
      <Target>CASP9_diss</Target>
      <Color>java.awt.Color[r=0,g=0,b=0]</Color>
    </Edge>
    <Edge Name="E295">
      <Source>T74</Source>
      <Target>LogicalPlaceID43</Target>
      <Color>java.awt.Color[r=0,g=0,b=0]</Color>
    </Edge>
    <Edge Name="E296">
      <Source>T73</Source>
      <Target>CASP9</Target>
      <Color>java.awt.Color[r=0,g=0,b=0]</Color>
    </Edge>
    <Edge Name="E297">
      <Source>T73</Source>
      <Target>Apoptosome_diss</Target>
      <Color>java.awt.Color[r=0,g=0,b=0]</Color>
    </Edge>
    <Edge Name="E298">
      <Source>LogicalPlaceID13</Source>
      <Target>T37</Target>
      <Color>java.awt.Color[r=0,g=0,b=0]</Color>
    </Edge>
    <Edge Name="E299">
      <Source>LogicalPlaceID16</Source>
      <Target>T44</Target>
      <Color>java.awt.Color[r=0,g=0,b=0]</Color>
    </Edge>
    <Edge Name="E300">
      <Source>LogicalPlaceID16</Source>
      <Target>T45</Target>
      <Color>java.awt.Color[r=0,g=0,b=0]</Color>
    </Edge>
    <Edge Name="E301">
      <Source>LogicalPlaceID16</Source>
      <Target>BendNodeID8</Target>
      <Color>java.awt.Color[r=0,g=0,b=0]</Color>
    </Edge>
    <Edge Name="E302">
      <Source>LogicalPlaceID20</Source>
      <Target>T63</Target>
      <Color>java.awt.Color[r=0,g=0,b=0]</Color>
    </Edge>
    <Edge Name="E303">
      <Source>LogicalPlaceID28</Source>
      <Target>T43</Target>
      <Color>java.awt.Color[r=0,g=0,b=0]</Color>
    </Edge>
    <Edge Name="E304">
      <Source>LogicalPlaceID30</Source>
      <Target>T47</Target>
      <Color>java.awt.Color[r=0,g=0,b=0]</Color>
    </Edge>
    <Edge Name="E305">
      <Source>LogicalPlaceID34</Source>
      <Target>T51</Target>
      <Color>java.awt.Color[r=0,g=0,b=0]</Color>
    </Edge>
    <Edge Name="E306">
      <Source>LogicalPlaceID37</Source>
      <Target>T57</Target>
      <Color>java.awt.Color[r=0,g=0,b=0]</Color>
    </Edge>
    <Edge Name="E307">
      <Source>LogicalPlaceID38</Source>
      <Target>T39</Target>
      <Color>java.awt.Color[r=0,g=0,b=0]</Color>
    </Edge>
    <Edge Name="E308">
      <Source>LogicalPlaceID41</Source>
      <Target>T75</Target>
      <Color>java.awt.Color[r=0,g=0,b=0]</Color>
    </Edge>
    <Edge Name="E309">
      <Source>BendNodeID0</Source>
      <Target>T35</Target>
      <Color>java.awt.Color[r=0,g=0,b=0]</Color>
    </Edge>
    <Edge Name="E310">
      <Source>BendNodeID1</Source>
      <Target>BendNodeID2</Target>
      <Color>java.awt.Color[r=0,g=0,b=0]</Color>
    </Edge>
    <Edge Name="E311">
      <Source>BendNodeID2</Source>
      <Target>NF-kB_n2</Target>
      <Color>java.awt.Color[r=0,g=0,b=0]</Color>
    </Edge>
    <Edge Name="E312">
      <Source>BendNodeID3</Source>
      <Target>BendNodeID4</Target>
      <Color>java.awt.Color[r=0,g=0,b=0]</Color>
    </Edge>
    <Edge Name="E313">
      <Source>BendNodeID4</Source>
      <Target>NF-kB_n2</Target>
      <Color>java.awt.Color[r=0,g=0,b=0]</Color>
    </Edge>
    <Edge Name="E314">
      <Source>BendNodeID5</Source>
      <Target>NF-kB_n2</Target>
      <Color>java.awt.Color[r=0,g=0,b=0]</Color>
    </Edge>
    <Edge Name="E315">
      <Source>BendNodeID6</Source>
      <Target>T20</Target>
      <Color>java.awt.Color[r=0,g=0,b=0]</Color>
    </Edge>
    <Edge Name="E316">
      <Source>BendNodeID7</Source>
      <Target>K63ub:LUBAC</Target>
      <Color>java.awt.Color[r=0,g=0,b=0]</Color>
    </Edge>
    <Edge Name="E317">
      <Source>BendNodeID8</Source>
      <Target>T45</Target>
      <Color>java.awt.Color[r=0,g=0,b=0]</Color>
    </Edge>
    <Edge Name="E318">
      <Source>BendNodeID9</Source>
      <Target>T61</Target>
      <Color>java.awt.Color[r=0,g=0,b=0]</Color>
    </Edge>
    <Edge Name="E319">
      <Source>BendNodeID10</Source>
      <Target>T:T:T:R:T:c_K63ub</Target>
      <Color>java.awt.Color[r=0,g=0,b=0]</Color>
    </Edge>
    <Edge Name="E320">
      <Source>BendNodeID11</Source>
      <Target>T13</Target>
      <Color>java.awt.Color[r=0,g=0,b=0]</Color>
    </Edge>
  </AdditionalInformationAboutEdges>
</Layoutdata>
